# Supplementary material for: Long: Influence of water masses on the summer structure of the seabird community in the northeastern Chukchi Sea
Source: PLoS One. 2022 Apr 7;17(4):e0266182. doi: 10.1371/journal.pone.0266182 (PMC8989343; doi:10.1371/journal.pone.0266182)
Supplement: S1 Dataset — (CSV) [file pone.0266182.s001.csv]

ogc_fid	wkb_geometry	transid	start_datetime	rtlo	palo	rngr	unpr	nofu	unsh	unds	stsh	unsp	ftsp	bran	undu	ltdu	unei	stei	coei	kiei	spei	susc	unsb	bltu	unsa	stsa	pesa	sand	wesa	dunl	lbdo	unph	reph	rnph	unja	poja	paja	ltja	ungu	glgu	gwgu	hegu	megu	ivgu	blki	rogu	sagu	unte	arte
1	01010000200A0D0000B51707B00C021BC1CCF97919A4364241	BLF08020002	07/23/08 11:45	0	0	0	0	0	NULL	NULL	0	NULL	0	NULL	0	0	0	0	0	0	0	NULL	NULL	NULL	NULL	NULL	0	NULL	NULL	0	0	0	0	0	0	0	0	0	0	0	0	0	0	0	0	0	0	NULL	0
2	01010000200A0D0000DA2B6C7D9C081BC1FEA93EDACF314241	BLF08020003	07/23/08 11:55	0	0	0	0	0	NULL	NULL	0	NULL	0	NULL	0	0	0	0	0	0	0	NULL	NULL	NULL	NULL	NULL	0	NULL	NULL	0	0	0	0	0	0	0	0	0	0	0	0	0	0	0	1.33356446564939	0	0	NULL	0
3	01010000200A0D0000344F2692F20E1BC1179259B8092D4241	BLF08020004	07/23/08 12:05	0	0	0	0	0	NULL	NULL	0	NULL	0	NULL	0	0	0	0	0	0	0	NULL	NULL	NULL	NULL	NULL	0	NULL	NULL	0	0	0	0	0	0	0	0	0	0	0	0	0	0	0	0	0	0	NULL	0
4	01010000200A0D0000B6FC2B2EE4141BC10D615167A7284241	BLF08020005	07/23/08 12:15	0	0	0	0	0	NULL	NULL	0	NULL	0	NULL	0	0	0	0	0	0	0	NULL	NULL	NULL	NULL	NULL	0	NULL	NULL	0	0	0	0	0	0	0	0	0	0	0	0	0	0	0	0	0	0	NULL	0
5	01010000200A0D0000759FB140881A1BC18484C7CA21244241	BLF08020006	07/23/08 12:25	0	0	0	0	1.38807944564948	NULL	NULL	0	NULL	0	NULL	0	0	0	0	0	0	0	NULL	NULL	NULL	NULL	NULL	0	NULL	NULL	0	0	0	0	0	0	0	0	0	0	0	0	0	0	0	0	0	0	NULL	0
6	01010000200A0D0000956A28443F321BC1A89BFEB027124241	BLF08020010	07/23/08 13:07	0	0	0	0	0	NULL	NULL	0	NULL	0	NULL	0	0	0	0	0	0	0	NULL	NULL	NULL	NULL	NULL	0	NULL	NULL	0	0	0	0	0	0	0	0	0	0	0	0	0	0	0	0	0	0	NULL	0
7	01010000200A0D000040FA65C195381BC1C3611AE0750D4241	BLF08020011	07/23/08 13:17	0	0	0	0	4.89065860484241	NULL	NULL	0	NULL	0	NULL	0	0	0	0	0	0	0	NULL	NULL	NULL	NULL	NULL	0	NULL	NULL	0	0	0	0	0	0	0	0	0	0	0	0	0	0	0	2.44532930242121	0	0	NULL	0
8	01010000200A0D00002C2A80AC683F1BC101E8CAF23A084241	BLF08020012	07/23/08 13:28	0	0	0	0	0	NULL	NULL	0	NULL	0	NULL	0	0	0	0	0	0	0	NULL	NULL	NULL	NULL	NULL	0	NULL	NULL	0	0	0	0	0	0	0	0	0	0	0	0	0	0	0	3.83944675921785	0	0	NULL	0
9	01010000200A0D0000DB170EFFF0451BC12B4899DF51034241	BLF08020013	07/23/08 13:38	0	0	0	0	0	NULL	NULL	0	NULL	0	NULL	0	0	0	0	0	0	0	NULL	NULL	NULL	NULL	NULL	0	NULL	NULL	0	0	0	0	0	0	0	0	0	0	0	0	0	0	0	1.35528440030133	0	0	NULL	0
10	01010000200A0D0000C98F2B3D18511BC123282EBADCFA4141	BLF08020015	07/23/08 13:56	0	0	0	0	1.19888144687469	NULL	NULL	0	NULL	0	NULL	0	0	0	0	0	0	0	NULL	NULL	NULL	NULL	NULL	0	NULL	NULL	0	0	0	0	0	0	0	0	0	0	0	0	0	0	0	0	0	0	NULL	0
11	01010000200A0D0000CC6887ED61581BC1046A71793AF54141	BLF08020016	07/23/08 14:07	0	0	0	0	1.40347241325993	NULL	NULL	0	NULL	0	NULL	0	0	0	0	0	0	0	NULL	NULL	NULL	NULL	NULL	0	NULL	NULL	0	0	0	0	0	0	0	0	0	0	0	0	0	0	0	0	0	0	NULL	0
12	01010000200A0D000099F82B63795E1BC190C21F4CA7F04141	BLF08020017	07/23/08 14:17	0	0	0	0	1.31173049795035	NULL	NULL	0	NULL	0	NULL	0	0	0	0	0	0	0	NULL	NULL	NULL	NULL	NULL	0	NULL	NULL	0	0	0	0	0	0	0	0	0	0	0	0	0	0	0	1.31173049795035	0	0	NULL	0
13	01010000200A0D0000F999425BF7641BC1F6A8E56BBFEB4141	BLF08020018	07/23/08 14:27	0	0	0	0	0	NULL	NULL	0	NULL	0	NULL	0	0	0	0	0	0	0	NULL	NULL	NULL	NULL	NULL	0	NULL	NULL	0	0	0	0	0	0	0	0	0	0	0	0	0	0	0	0	0	0	NULL	0
14	01010000200A0D000054DBA21B686B1BC1D75422ACD3E64141	BLF08020019	07/23/08 14:37	0	0	0	0	1.29192743842619	NULL	NULL	0	NULL	0	NULL	0	0	0	0	0	0	0	NULL	NULL	NULL	NULL	NULL	0	NULL	NULL	0	0	0	0	0	0	0	0	0	0	0	0	0	0	0	0	0	0	NULL	0
15	01010000200A0D0000992D74DC0C721BC1EB2505D3D8E14141	BLF08020020	07/23/08 14:48	0	0	0	0	0	NULL	NULL	0	NULL	0	NULL	0	0	0	0	0	0	0	NULL	NULL	NULL	NULL	NULL	0	NULL	NULL	0	0	0	0	0	0	0	0	0	0	0	0	0	0	0	0	0	0	NULL	0
16	01010000200A0D00009F8E483F88781BC1BC3E897100DD4141	BLF08020021	07/23/08 14:58	0	0	0	0	0	NULL	NULL	0	NULL	0	NULL	0	0	0	0	0	0	0	NULL	NULL	NULL	NULL	NULL	0	NULL	NULL	0	0	0	0	0	0	1.29314301228481	0	0	0	0	0	0	0	0	0	0	0	NULL	0
17	01010000200A0D0000BE4809B3FD7E1BC158BB64DD13D84141	BLF08020022	07/23/08 15:08	0	0	0	0	0	NULL	NULL	0	NULL	0	NULL	0	0	0	0	0	0	0	NULL	NULL	NULL	NULL	NULL	0	NULL	NULL	0	0	0	0	0	0	0	0	0	0	0	0	0	0	0	0	0	0	NULL	0
18	01010000200A0D00009F587C6BA1441BC16627E42FF4D64141	BLF08020024	07/23/08 15:47	0	0	0	0	0	NULL	NULL	0	NULL	0	NULL	0	0	0	0	0	0	0	NULL	NULL	NULL	NULL	NULL	0	NULL	NULL	0	0	0	0	0	0	1.3016334422973	0	0	0	0	0	0	0	0	0	0	0	NULL	0
19	01010000200A0D0000AE8F1301143E1BC1291130E9D3DB4141	BLF08020025	07/23/08 15:57	0	0	0	0	1.3087525412965	NULL	NULL	0	NULL	0	NULL	0	0	0	0	0	0	0	NULL	NULL	NULL	NULL	NULL	0	NULL	NULL	0	0	0	0	0	0	0	0	0	0	0	0	0	0	0	0	0	0	NULL	0
20	01010000200A0D0000D5D3F38135241BC1D8BE57D477EF4141	BLF08020029	07/23/08 16:38	0	0	0	0	2.57112954190846	NULL	NULL	0	NULL	0	NULL	0	0	0	0	0	0	0	NULL	NULL	NULL	NULL	NULL	0	NULL	NULL	0	0	0	0	0	0	0	0	0	0	0	0	0	0	0	1.28556477095423	0	0	NULL	0
21	01010000200A0D00007867BFE514171BC116891A3877F94141	BLF08020031	07/23/08 16:59	0	0	0	0	0	NULL	NULL	0	NULL	0	NULL	0	0	0	0	0	0	0	NULL	NULL	NULL	NULL	NULL	0	NULL	NULL	0	0	0	0	0	0	2.60456133598038	0	0	0	0	0	0	0	0	0	0	0	NULL	0
22	01010000200A0D00003B9118946C101BC1FA18145356FE4141	BLF08020032	07/23/08 17:09	0	0	0	0	0	NULL	NULL	0	NULL	0	NULL	0	0	0	0	0	0	0	NULL	NULL	NULL	NULL	NULL	0	NULL	NULL	0	0	0	0	0	0	1.3628771430982	0	0	0	0	0	0	0	0	0	0	0	NULL	0
23	01010000200A0D0000DF4DBD14A7091BC1BA34DF837C034241	BLF08020034	07/23/08 17:29	0	0	0	0	0.708805560702152	NULL	NULL	0	NULL	0	NULL	0	0	0	0	0	0	0	NULL	NULL	NULL	NULL	NULL	0	NULL	NULL	0	0	0	0	0	0	0	0	0	0	0	0	0	0	0	0	0	0	NULL	0
24	01010000200A0D0000FAC8CCA09DF71AC18AAE95961D114241	BLF08020036	07/23/08 17:50	0	0	0	0	0	NULL	NULL	0	NULL	0	NULL	0	0	0	0	0	0	0	NULL	NULL	NULL	NULL	NULL	0	NULL	NULL	0	0	0	0	0	0	0	0	0	0	0	0	0	0	0	0	0	0	NULL	0
25	01010000200A0D0000F2EDBFD422EB1AC1E69D428D7C1A4241	BLF08020038	07/23/08 18:10	0	0	0	0	0	NULL	NULL	0	NULL	0	NULL	0	0	0	0	0	0	0	NULL	NULL	NULL	NULL	NULL	0	NULL	NULL	0	0	0	0	0	0	0	0	0	0	0	0	0	0	0	0	0	0	NULL	0
26	01010000200A0D000087AE3266EEE41AC1A8BD08D6361F4241	BLF08020039	07/23/08 18:21	0	0	0	0	0	NULL	NULL	0	NULL	0	NULL	0	0	0	0	0	0	0	NULL	NULL	NULL	NULL	NULL	0	NULL	NULL	0	0	0	0	0	0	0	0	0	0	0	0	0	0	0	0	0	0	NULL	0
27	01010000200A0D00003A4B66E722D21AC1551727AC632D4241	BLF08020042	07/23/08 18:51	0	0	0	0	0	NULL	NULL	0	NULL	0	NULL	0	0	0	0	0	0	0	NULL	NULL	NULL	NULL	NULL	0	NULL	NULL	0	0	0	0	0	0	0	0	0	0	0	0	0	0	0	0	0	0	NULL	0
28	01010000200A0D0000F711E043208D1AC177F92F585D344241	BLF08020046	07/23/08 19:54	0	0	0	0	0	NULL	NULL	0	NULL	0	NULL	0	0	0	0	0	0	0	NULL	NULL	NULL	NULL	NULL	0	NULL	NULL	0	0	0	0	0	0	0	0	0	0	0	0	0	0	0	0	0	0	NULL	0
29	01010000200A0D000023FC2B87F5BC1AC11C4A748385104241	BLF08020053	07/24/08 13:33	0	0	0	0	0	NULL	NULL	0	NULL	0	NULL	0	0	0	0	0	0	0	NULL	NULL	NULL	NULL	NULL	0	NULL	NULL	0	0	0	0	0	0	0	0	0	0	0	0	0	0	0	0	0	0	NULL	0
30	01010000200A0D00005654A156E5C21AC10A25DE92A50B4241	BLF08020054	07/24/08 13:43	0	0	0	0	0	NULL	NULL	0	NULL	0	NULL	0	0	0	0	0	0	0	NULL	NULL	NULL	NULL	NULL	0	NULL	NULL	0	0	0	0	0	0	0	0	0	0	0	0	0	0	0	0	0	0	NULL	0
31	01010000200A0D0000048CC0707DC91AC13E2AC1999D064241	BLF08020055	07/24/08 13:54	0	0	0	0	0	NULL	NULL	0	NULL	0	NULL	0	0	0	0	0	0	0	NULL	NULL	NULL	NULL	NULL	0	NULL	NULL	0	0	0	0	0	0	0	0	0	0	0	0	0	0	0	0	0	0	NULL	0
32	01010000200A0D0000B6755495E8CF1AC179FBECABBC014241	BLF08020056	07/24/08 14:04	0	0	0	0	1.35874671523927	NULL	NULL	0	NULL	0	NULL	0	0	0	0	0	0	0	NULL	NULL	NULL	NULL	NULL	0	NULL	NULL	0	0	0	0	0	0	0	0	0	0	0	0	0	0	0	0	0	0	NULL	0
33	01010000200A0D000001E1584264D61AC1BED45BE3F1FC4141	BLF08020057	07/24/08 14:14	0	0	0	0	0	NULL	NULL	0	NULL	0	NULL	0	0	0	0	0	0	0	NULL	NULL	NULL	NULL	NULL	0	NULL	NULL	0	0	0	0	0	0	0	0	0	0	0	0	0	0	0	0	0	0	NULL	0
34	01010000200A0D0000B91089215DDC1AC1FAC5926656F84141	BLF08020058	07/24/08 14:25	0	0	0	0	0	NULL	NULL	0	NULL	0	NULL	0	0	0	0	0	0	0	NULL	NULL	NULL	NULL	NULL	0	NULL	NULL	0	0	0	0	0	0	0	0	0	0	0	0	0	0	0	2.63864909506025	0	0	NULL	0
35	01010000200A0D0000A51585A884E91AC1682799B76AEE4141	BLF08020060	07/24/08 14:45	0	0	0	0	0	NULL	NULL	0	NULL	0	NULL	0	0	0	0	0	0	0	NULL	NULL	NULL	NULL	NULL	0	NULL	NULL	0	0	0	0	0	0	0	0	0	0	0	0	0	0	0	0	0	0	NULL	0
36	01010000200A0D0000AC1CC7FEFEEF1AC10172CCB199E94141	BLF08020061	07/24/08 14:55	0	0	0	0	0	NULL	NULL	0	NULL	0	NULL	0	0	0	0	0	0	0	NULL	NULL	NULL	NULL	NULL	0	NULL	NULL	0	0	0	0	0	0	0	0	0	0	0	0	0	0	0	0	0	0	NULL	0
37	01010000200A0D000067B8A3D46BF61AC1305A1825C0E44141	BLF08020062	07/24/08 15:06	0	0	0	0	0	NULL	NULL	0	NULL	0	NULL	0	0	0	0	0	0	0	NULL	NULL	NULL	NULL	NULL	0	NULL	NULL	0	0	0	0	0	0	0	0	0	0	0	0	0	0	0	2.66114590671517	0	0	NULL	0
38	01010000200A0D0000C98E1AF45B031BC14FE04E6EECDA4141	BLF08020064	07/24/08 15:26	0	0	0	0	0	NULL	NULL	0	NULL	0	NULL	0	0	0	0	0	0	0	NULL	NULL	NULL	NULL	NULL	0	NULL	NULL	0	0	0	0	0	0	0	0	0	0	0	0	0	0	0	5.20235375955522	0	0	NULL	0
39	01010000200A0D0000AE7E9618F0091BC13B5C3E5902D64141	BLF08020065	07/24/08 15:37	0	0	0	0	1.2783697394119	NULL	NULL	0	NULL	0	NULL	0	0	0	0	0	0	0	NULL	NULL	NULL	NULL	NULL	0	NULL	NULL	0	0	0	0	0	0	1.2783697394119	0	0	0	0	0	0	0	0	1.2783697394119	0	0	NULL	0
40	01010000200A0D00004345270C1CCE1AC19B143070E4D54141	BLF08020067	07/24/08 16:22	0	0	0	0	1.30664929232222	NULL	NULL	0	NULL	0	NULL	0	0	0	0	0	0	0	NULL	NULL	NULL	NULL	NULL	0	NULL	NULL	0	0	0	0	0	0	0	0	0	0	0	0	0	0	0	1.30664929232222	0	0	NULL	0
41	01010000200A0D00002D16BCB286C71AC177455F29C5DA4141	BLF08020068	07/24/08 16:32	0	0	0	0	0	NULL	NULL	0	NULL	0	NULL	0	0	0	0	0	0	0	NULL	NULL	NULL	NULL	NULL	0	NULL	NULL	0	0	0	0	0	0	0	0	0	0	0	0	0	0	0	0	0	0	NULL	0
42	01010000200A0D0000F30D0C9913C11AC1E0BAAE20ABDF4141	BLF08020069	07/24/08 16:43	0	0	0	0	0	NULL	NULL	0	NULL	0	NULL	0	0	0	0	0	0	0	NULL	NULL	NULL	NULL	NULL	0	NULL	NULL	0	0	0	0	0	0	0	0	0	0	0	0	0	0	0	0	0	0	NULL	0
43	01010000200A0D00005575BB158BBA1AC1CE2D7075A6E44141	BLF08020070	07/24/08 16:53	0	0	0	0	0	NULL	NULL	0	NULL	0	NULL	0	0	0	0	0	0	0	NULL	NULL	NULL	NULL	NULL	0	NULL	NULL	0	0	0	0	0	0	0	0	0	0	0	0	0	0	0	0	0	0	NULL	0
44	01010000200A0D000007F8EF06EEB31AC17B6EBC568FE94141	BLF08020071	07/24/08 17:03	0	0	0	0	0	NULL	NULL	0	NULL	0	NULL	0	0	0	0	0	0	0	NULL	NULL	NULL	NULL	NULL	0	NULL	NULL	0	0	0	0	0	0	0	0	0	0	0	0	0	0	0	0	0	0	NULL	0
45	01010000200A0D000021D6EE2488991AC1B366022172FD4141	BLF08020075	07/24/08 17:46	0	0	0	0	0	NULL	NULL	0	NULL	0	NULL	0	0	0	0	0	0	0	NULL	NULL	NULL	NULL	NULL	0	NULL	NULL	0	0	0	0	0	0	0	0	0	0	0	0	0	0	0	13.2912824038081	0	0	NULL	0
46	01010000200A0D00008D861429278D1AC107943EFE2E074241	BLF08020077	07/24/08 18:06	0	0	0	0	0	NULL	NULL	0	NULL	0	NULL	0	0	0	0	0	0	0	NULL	NULL	NULL	NULL	NULL	0	NULL	NULL	0	0	0	0	0	0	0	0	0	0	1.3324090225917	0	0	0	0	3.99722706777509	0	0	NULL	0
47	01010000200A0D0000D088D0EC1B861AC1FA846E78070C4241	BLF08020078	07/24/08 18:17	0	0	0	0	0	NULL	NULL	0	NULL	0	NULL	0	0	0	0	0	0	0	NULL	NULL	NULL	NULL	NULL	0	NULL	NULL	0	0	0	0	0	0	0	0	0	0	0	0	0	0	0	0	0	0	NULL	0
48	01010000200A0D0000A9A5BBA7CE7F1AC16A7A6102DE104241	BLF08020079	07/24/08 18:27	0	0	0	0	0	NULL	NULL	0	NULL	0	NULL	0	0	0	0	0	0	0	NULL	NULL	NULL	NULL	NULL	0	NULL	NULL	0	0	0	0	0	0	0	0	0	0	0	0	0	0	0	0	0	0	NULL	0
49	01010000200A0D00005F8F755C68791AC1818CACDEB0154241	BLF08020080	07/24/08 18:37	0	0	0	0	0	NULL	NULL	0	NULL	0	NULL	0	0	0	0	0	0	0	NULL	NULL	NULL	NULL	NULL	0	NULL	NULL	0	0	0	0	0	0	1.32366632982863	0	0	0	0	0	0	0	0	2.64733265965725	0	0	NULL	0
50	01010000200A0D000019A4E00F36731AC1F29E1E99821A4241	BLF08020081	07/24/08 18:48	0	0	0	0	0	NULL	NULL	0	NULL	0	NULL	0	0	0	0	0	0	0	NULL	NULL	NULL	NULL	NULL	0	NULL	NULL	0	0	0	0	0	0	1.32820632495471	1.32820632495471	0	0	0	0	0	0	0	0	0	0	NULL	0
51	01010000200A0D0000E30BC19186661AC108EE4B31F9234241	BLF08020083	07/24/08 19:08	0	0	0	0	0	NULL	NULL	0	NULL	0	NULL	0	0	0	0	0	0	0	NULL	NULL	NULL	NULL	NULL	0	NULL	NULL	0	0	0	0	0	0	0	0	0	0	0	0	0	0	0	1.32063377596776	0	0	NULL	0
52	01010000200A0D0000C0DAC84B32601AC1CEB79956C8284241	BLF08020084	07/24/08 19:18	0	0	0	0	0	NULL	NULL	0	NULL	0	NULL	0	0	0	0	0	0	0	NULL	NULL	NULL	NULL	NULL	0	NULL	NULL	0	0	0	0	0	0	0	0	0	0	0	0	0	0	0	1.32907898861413	0	0	NULL	0
53	01010000200A0D000002A4B11670951AC1170D68C155D34141	BLF08020088	07/25/08 09:29	0	0	0	0	0	NULL	NULL	0	NULL	0	NULL	0	0	0	0	0	0	0	NULL	NULL	NULL	NULL	NULL	0	NULL	NULL	0	0	0	0	0	0	1.29406462320585	0	0	0	0	0	0	0	0	0	0	0	NULL	0
54	01010000200A0D000015F7F7BE168F1AC175251FFC41D84141	BLF08020089	07/25/08 09:39	0	0	0	0	0	NULL	NULL	0	NULL	0	NULL	0	0	0	0	0	0	0	NULL	NULL	NULL	NULL	NULL	0	NULL	NULL	0	0	0	0	0	0	0	0	0	0	0	0	0	0	0	1.29497453406687	0	0	NULL	0
55	01010000200A0D00002A77B995D5811AC14FCE83B411E24141	BLF08020091	07/25/08 10:00	0	0	0	0	0	NULL	NULL	0	NULL	0	NULL	0	0	0	0	0	0	0	NULL	NULL	NULL	NULL	NULL	0	NULL	NULL	0	0	0	0	0	0	1.33693314942571	0	0	0	0	0	0	0	0	1.33693314942571	0	0	NULL	0
56	01010000200A0D00005C087312977B1AC1AAB93E9BD6E64141	BLF08020092	07/25/08 10:10	0	0	0	0	0	NULL	NULL	0	NULL	0	NULL	0	0	0	0	0	0	0	NULL	NULL	NULL	NULL	NULL	0	NULL	NULL	0	0	0	0	0	0	0	0	0	0	0	0	0	0	0	0	0	0	NULL	0
57	01010000200A0D00004FEFF7200E6F1AC1DF42815530F04141	BLF08020094	07/25/08 10:30	0	0	0	0	0	NULL	NULL	0	NULL	0	NULL	0	0	0	0	0	0	0	NULL	NULL	NULL	NULL	NULL	0	NULL	NULL	0	0	0	0	0	0	0	0	0	0	0	0	0	0	0	1.3483830193134	0	0	NULL	0
58	01010000200A0D000053A1F3E0E3681AC1EDCEBF6BE6F44141	BLF08020095	07/25/08 10:40	0	0	0	0	0	NULL	NULL	0	NULL	0	NULL	0	0	0	0	0	0	0	NULL	NULL	NULL	NULL	NULL	0	NULL	NULL	0	0	0	0	0	0	0	0	0	0	0	0	0	0	0	2.7392764122722	0	0	NULL	0
59	01010000200A0D00006A24EA495A5C1AC11D6EC74B67FE4141	BLF08020097	07/25/08 11:01	0	0	0	0	0	NULL	NULL	0	NULL	0	NULL	0	0	0	0	0	0	0	NULL	NULL	NULL	NULL	NULL	0	NULL	NULL	0	0	0	0	0	0	2.68212856225351	0	0	0	0	0	0	0	0	0	0	0	NULL	0
60	01010000200A0D0000A9AB2B31E74F1AC1A43419D5DA074241	BLF08020099	07/25/08 11:22	0	0	0	0	0	NULL	NULL	0	NULL	0	NULL	0	0	0	0	0	0	0	NULL	NULL	NULL	NULL	NULL	0	NULL	NULL	0	0	0	0	0	0	0	1.35879248776197	0	0	0	0	0	0	0	0	0	0	NULL	0
61	01010000200A0D000055653C48EF361AC1CF093E2E9D1A4241	BLF08020103	07/25/08 12:03	0	0	0	0	0	NULL	NULL	0	NULL	0	NULL	0	0	0	0	0	0	0	NULL	NULL	NULL	NULL	NULL	0	NULL	NULL	0	0	0	0	0	0	0	1.35777739174682	0	0	0	0	0	0	0	0	0	0	NULL	0
62	01010000200A0D000006A949F4A9301AC1119D811B4E1F4241	BLF08020104	07/25/08 12:13	0	0	0	0	0	NULL	NULL	0	NULL	0	NULL	0	0	0	0	0	0	0	NULL	NULL	NULL	NULL	NULL	0	NULL	NULL	0	0	0	0	0	0	1.35116696110126	0	0	0	0	0	0	0	0	0	0	0	NULL	0
63	01010000200A0D0000F4A9A9DC7B2A1AC1E69B294B05244241	BLF08020105	07/25/08 12:23	0	0	0	0	0	NULL	NULL	0	NULL	0	NULL	0	0	0	0	0	0	0	NULL	NULL	NULL	NULL	NULL	0	NULL	NULL	0	0	0	0	0	0	0	0	0	0	0	0	0	0	0	0	0	0	NULL	0
64	01010000200A0D0000B292294CC4171AC19AD3564D2E324241	BLF08020108	07/25/08 12:54	0	0	0	0	4.09185729944977	NULL	NULL	0	NULL	0	NULL	0	0	0	0	0	0	0	NULL	NULL	NULL	NULL	NULL	0	NULL	NULL	0	0	0	0	0	0	0	0	0	0	0	0	0	0	0	0	0	0	NULL	0
65	01010000200A0D000069DEE2F6FBF019C151AECAAE31224241	BLF08020113	07/25/08 14:03	0	0	0	0	0	NULL	NULL	0	NULL	0	NULL	0	0	0	0	0	0	0	NULL	NULL	NULL	NULL	NULL	0	NULL	NULL	0	0	0	0	0	0	0	0	0	0	0	0	0	0	0	0	0	0	NULL	0
66	01010000200A0D0000D03DAF66EB031AC1039AA5DECB134241	BLF08020116	07/25/08 14:33	0	0	0	0	0	NULL	NULL	0	NULL	0	NULL	0	5.31876067067679	0	0	0	0	0	NULL	NULL	NULL	NULL	NULL	0	NULL	NULL	0	0	0	0	0	0	1.3296901676692	0	0	0	0	0	0	0	0	0	0	0	NULL	0
67	01010000200A0D00004C5DEF993C0A1AC1E2E6515C020F4241	BLF08020117	07/25/08 14:43	0	0	0	0	0	NULL	NULL	0	NULL	0	NULL	0	0	0	0	0	0	0	NULL	NULL	NULL	NULL	NULL	0	NULL	NULL	0	0	0	0	0	0	0	0	0	0	0	0	0	0	0	0	0	0	NULL	0
68	01010000200A0D000090253C04C81D1AC11E494F5177004241	BLF08020120	07/25/08 15:14	0	0	0	0	0	NULL	NULL	0	NULL	0	NULL	0	0	0	0	0	1.31491478033136	0	NULL	NULL	NULL	NULL	NULL	0	NULL	NULL	0	0	0	0	0	0	0	0	0	0	0	0	0	0	0	0	0	0	NULL	0
69	01010000200A0D0000E4D172AF0D241AC179631AB49CFB4141	BLF08020121	07/25/08 15:24	0	0	0	0	0	NULL	NULL	0	NULL	0	NULL	0	0	0	0	0	0	0	NULL	NULL	NULL	NULL	NULL	0	NULL	NULL	0	0	0	0	0	0	0	0	0	0	0	0	0	0	0	0	0	0	NULL	0
70	01010000200A0D000073A4A07008311AC1B2D4E23FEAF14141	BLF08020123	07/25/08 15:45	0	0	0	0	9.36876691627015	NULL	NULL	0	NULL	0	NULL	0	0	0	0	0	0	0	NULL	NULL	NULL	NULL	NULL	0	NULL	NULL	0	0	0	0	0	0	0	0	0	0	0	0	0	0	0	0	0	0	NULL	0
71	01010000200A0D00003D9D9488D9371AC111F4722428ED4141	BLF08020124	07/25/08 15:55	0	0	0	0	0	NULL	NULL	0	NULL	0	NULL	0	0	0	0	0	0	0	NULL	NULL	NULL	NULL	NULL	0	NULL	NULL	0	0	0	0	0	0	0	0	0	0	0	0	0	0	0	0	0	0	NULL	0
72	01010000200A0D00009B3F320D7F3E1AC102D3AA4CC9E74141	BLF08020125	07/25/08 16:07	0	0	0	0	0	NULL	NULL	0	NULL	0	NULL	0	0	0	0	0	0	0	NULL	NULL	NULL	NULL	NULL	0	NULL	NULL	0	0	0	0	0	0	0	0	0	0	0	0	0	0	0	0	0	0	NULL	0
73	01010000200A0D00001843B839CA441AC157DD9D3DFCE24141	BLF08020126	07/25/08 16:17	0	0	0	0	0	NULL	NULL	0	NULL	0	NULL	0	0	0	0	0	0	0	NULL	NULL	NULL	NULL	NULL	0	NULL	NULL	0	0	0	0	0	0	0	0	0	0	0	0	0	0	0	0	0	0	NULL	0
74	01010000200A0D0000B3799A2F434B1AC1934F88DC5FDE4141	BLF08020127	07/25/08 16:27	0	0	0	0	0	NULL	NULL	0	NULL	0	NULL	0	0	0	0	0	0	0	NULL	NULL	NULL	NULL	NULL	0	NULL	NULL	0	0	0	0	0	0	0	0	0	0	0	0	0	0	0	2.73830473614369	0	0	NULL	0
75	01010000200A0D0000484C55C927511AC1552FBF7BB5D94141	BLF08020128	07/25/08 16:37	0	0	0	0	0	NULL	NULL	0	NULL	0	NULL	0	0	0	0	0	0	0	NULL	NULL	NULL	NULL	NULL	0	NULL	NULL	0	0	0	0	0	0	0	0	0	0	0	0	0	0	0	0	0	0	NULL	0
76	01010000200A0D0000CE5C3E7381571AC1478990B4F6D44141	BLF08020129	07/25/08 16:47	0	0	0	0	0	NULL	NULL	0	NULL	0	NULL	0	0	0	0	0	0	0	NULL	NULL	NULL	NULL	NULL	0	NULL	NULL	0	0	0	0	0	0	0	0	0	0	0	0	0	0	0	0	0	0	NULL	0
77	01010000200A0D00005296BD808E271AC1EFE845CE38CC4141	BLF08020131	07/25/08 17:25	0	0	0	0	0	NULL	NULL	0	NULL	0	NULL	0	0	0	0	0	0	0	NULL	NULL	NULL	NULL	NULL	0	NULL	NULL	0	0	0	0	0	0	3.98527643074792	1.32842547691597	0	0	0	0	0	0	0	0	0	2.65685095383195	NULL	0
78	01010000200A0D0000FB789732C0201AC1AC55C07F07D14141	BLF08020132	07/25/08 17:35	0	0	0	0	0	NULL	NULL	0	NULL	0	NULL	0	0	0	0	0	0	0	NULL	NULL	NULL	NULL	NULL	0	NULL	NULL	0	0	0	0	0	0	2.67211921898484	0	0	0	0	0	0	0	0	0	0	0	NULL	0
79	01010000200A0D00007A90623F661A1AC10B996571D1D54141	BLF08020133	07/25/08 17:45	0	0	0	0	0	NULL	NULL	0	NULL	0	NULL	0	0	0	0	0	0	0	NULL	NULL	NULL	NULL	NULL	0	NULL	NULL	0	0	0	0	0	0	0	0	0	0	0	0	0	0	0	0	0	0	NULL	0
80	01010000200A0D0000AE2BFC3C0E141AC12F8ED94E9DDA4141	BLF08020134	07/25/08 17:56	0	0	0	0	0	NULL	NULL	0	NULL	0	NULL	0	0	0	0	0	0	0	NULL	NULL	NULL	NULL	NULL	0	NULL	NULL	0	0	0	0	0	0	0	0	0	0	0	0	0	0	0	0	0	0	NULL	0
81	01010000200A0D0000B8FE34E4BE061AC1F60BA78373E44141	BLF08020136	07/25/08 18:17	0	0	0	0	0	NULL	NULL	0	NULL	0	NULL	0	46.2269871337378	0	0	0	0	0	NULL	NULL	NULL	NULL	NULL	0	NULL	NULL	0	0	0	0	0	0	0	0	0	0	0	0	0	0	0	0	0	0	NULL	0
82	01010000200A0D0000048C6C0174001AC1C82D6A604BE94141	BLF08020137	07/25/08 18:27	0	0	0	0	0	NULL	NULL	0	NULL	0	NULL	0	0	0	0	0	0	0	NULL	NULL	NULL	NULL	NULL	0	NULL	NULL	0	0	0	0	0	0	0	0	0	0	0	0	0	0	0	0	0	2.64866799873505	NULL	0
83	01010000200A0D0000494441A301FA19C1A1EBECAA1AEE4141	BLF08020138	07/25/08 18:37	0	0	0	0	1.34527946290215	NULL	NULL	0	NULL	0	NULL	0	0	0	0	0	0	0	NULL	NULL	NULL	NULL	NULL	0	NULL	NULL	0	0	0	0	0	0	0	0	0	0	0	0	0	0	0	0	0	0	NULL	0
84	01010000200A0D00005F2015C4C0F319C17174460CE1F24141	BLF08020139	07/25/08 18:48	0	0	0	0	0	NULL	NULL	0	NULL	0	NULL	0	0	0	0	0	0	0	NULL	NULL	NULL	NULL	NULL	0	NULL	NULL	0	0	0	0	0	0	0	0	0	0	0	0	0	0	0	0	0	0	NULL	0
85	01010000200A0D0000B0BAA116B6ED19C179083AF79AF74141	BLF08020140	07/25/08 18:58	0	0	0	0	0	NULL	NULL	0	NULL	0	NULL	0	0	0	0	0	0	0	NULL	NULL	NULL	NULL	NULL	0	NULL	NULL	0	0	0	0	0	0	0	0	0	0	0	0	0	0	0	0	0	0	NULL	0
86	01010000200A0D0000D99F5792B3E019C1C5402BA529014241	BLF08020142	07/25/08 19:18	0	0	0	0	0	NULL	NULL	0	NULL	0	NULL	0	0	0	0	0	0	0	NULL	NULL	NULL	NULL	NULL	0	NULL	NULL	0	0	0	0	0	0	0	0	0	0	0	0	0	0	0	0	0	0	NULL	0
87	01010000200A0D0000B987730A83DA19C10B534BC1F7054241	BLF08020143	07/25/08 19:29	0	0	0	0	0	NULL	NULL	0	NULL	0	NULL	0	0	0	0	0	0	0	NULL	NULL	NULL	NULL	NULL	0	NULL	NULL	0	0	0	0	0	0	0	0	0	0	0	0	0	0	0	0	0	0	NULL	0
88	01010000200A0D0000649E7195CED319C1DF9D8DC1C50A4241	BLF08020144	07/25/08 19:39	0	0	0	0	0	NULL	NULL	0	NULL	0	NULL	0	0	0	0	0	0	0	NULL	NULL	NULL	NULL	NULL	0	NULL	NULL	0	0	0	0	0	0	0	0	0	0	0	0	0	0	0	0	0	0	NULL	0
89	01010000200A0D0000DF94E7BDB7B919C172EA1DD1851E4241	BLF08020148	07/25/08 20:21	0	0	0	0	0	NULL	NULL	0	NULL	0	NULL	0	0	0	0	0	0	0	NULL	NULL	NULL	NULL	NULL	0	NULL	NULL	0	0	0	0	0	0	0	0	0	0	0	0	0	0	0	0	0	0	NULL	0
90	01010000200A0D000051E512E204AD19C17BE350741A284241	BLF08020150	07/25/08 20:41	0	0	0	0	0	NULL	NULL	0	NULL	0	NULL	0	0	0	0	0	0	0	NULL	NULL	NULL	NULL	NULL	0	NULL	NULL	0	0	0	0	0	0	0	0	0	0	0	0	0	0	0	0	0	0	NULL	0
91	01010000200A0D00003F8AAD48F0EC19C18E44E859F0CA4141	BLF08020153	07/26/08 10:28	0	0	0	0	0	NULL	NULL	0	NULL	0	NULL	0	0	0	0	0	0	0	NULL	NULL	NULL	NULL	NULL	0	NULL	NULL	0	0	0	0	0	0	1.40969640192315	0	0	0	0	0	0	0	0	0	0	0	NULL	0
92	01010000200A0D00008331CBABBCE619C194A807F285CF4141	BLF08020154	07/26/08 10:38	0	0	0	0	0	NULL	NULL	0	NULL	0	NULL	0	0	0	0	0	0	0	NULL	NULL	NULL	NULL	NULL	0	NULL	NULL	0	0	0	0	0	0	0	0	0	0	0	0	0	0	0	0	0	0	NULL	0
93	01010000200A0D0000C423335997D319C19A0EDA1DBCDD4141	BLF08020157	07/26/08 11:09	0	0	0	0	0	NULL	NULL	0	NULL	0	NULL	0	0	0	0	0	0	0	NULL	NULL	NULL	NULL	NULL	0	NULL	NULL	0	0	0	0	0	0	0	0	0	0	0	0	0	0	0	0	0	0	NULL	0
94	01010000200A0D00002E0094CAA5BA19C1D40D8FC5C9F04141	BLF08020161	07/26/08 11:50	0	0	0	0	0	NULL	NULL	0	NULL	0	NULL	0	0	0	0	0	0	0	NULL	NULL	NULL	NULL	NULL	0	NULL	NULL	0	0	0	0	0	0	1.29289280276018	0	0	0	0	0	0	0	0	0	0	0	NULL	0
95	01010000200A0D000040FE28BCBB9919C12B36EA306D094241	BLF08020166	07/26/08 12:41	0	0	0	0	0	NULL	NULL	0	NULL	0	NULL	0	0	0	0	0	0	0	NULL	NULL	NULL	NULL	NULL	0	NULL	NULL	0	0	0	0	0	0	0	0	0	0	0	0	0	0	0	0	0	0	NULL	0
96	01010000200A0D0000E8C8DFF8169319C1BFA39CA1570E4241	BLF08020167	07/26/08 12:52	0	0	0	0	0	NULL	NULL	0	NULL	0	NULL	0	0	0	0	0	0	0	NULL	NULL	NULL	NULL	NULL	0	NULL	NULL	0	0	0	0	0	0	0	0	0	0	0	0	0	0	0	0	0	0	NULL	0
97	01010000200A0D0000EE7626DE818C19C195FCAA7756134241	BLF08020168	07/26/08 13:02	0	0	0	0	0	NULL	NULL	0	NULL	0	NULL	0	6.37983350160227	0	0	0	0	0	NULL	NULL	NULL	NULL	NULL	0	NULL	NULL	0	0	0	0	0	0	0	0	0	0	0	0	0	0	0	0	0	0	NULL	0
98	01010000200A0D0000AEDA7436B27119C1660DDC753C274241	BLF08020172	07/26/08 13:43	0	0	0	0	0	NULL	NULL	0	NULL	0	NULL	0	0	0	0	0	0	0	NULL	NULL	NULL	NULL	NULL	0	NULL	NULL	0	0	0	0	0	0	1.28383819635496	0	0	0	0	0	0	0	0	0	0	0	NULL	0
99	01010000200A0D0000CACAECA8CB3A19C19698F3F06E234241	BLF08020174	07/26/08 14:34	0	0	0	0	1.26651133455356	NULL	NULL	0	NULL	0	NULL	0	0	0	0	0	0	0	NULL	NULL	NULL	NULL	NULL	0	NULL	NULL	0	0	0	0	0	0	0	0	0	0	0	0	0	0	0	1.26651133455356	0	0	NULL	0
100	01010000200A0D00007100F88F055519C1468E615AFF0F4241	BLF08020178	07/26/08 15:15	0	0	0	0	0	NULL	NULL	0	NULL	0	NULL	0	0	0	0	0	0	0	NULL	NULL	NULL	NULL	NULL	0	NULL	NULL	0	0	0	0	0	0	0	0	0	0	0	0	0	0	0	0	0	0	NULL	0
101	01010000200A0D0000B2C7CE6B586E19C12421FA7EF1FC4141	BLF08020182	07/26/08 15:56	0	0	0	0	0	NULL	NULL	0	NULL	0	NULL	0	0	0	0	0	0	0	NULL	NULL	NULL	NULL	NULL	0	NULL	NULL	0	0	0	0	0	0	0	0	0	0	0	0	0	0	0	1.33378066306345	0	0	NULL	0
102	01010000200A0D00000CE39AE0AF7519C15ACBF4856AF74141	BLF08020183	07/26/08 16:07	0	0	0	0	0	NULL	NULL	0	NULL	0	NULL	0	0	0	0	0	0	0	NULL	NULL	NULL	NULL	NULL	0	NULL	NULL	0	0	0	0	0	0	0	0	0	0	0	0	0	0	0	0	0	0	NULL	0
103	01010000200A0D0000DF43DC5E707C19C18E08DFB288F24141	BLF08020184	07/26/08 16:18	0	0	0	0	0	NULL	NULL	0	NULL	0	NULL	0	0	0	0	0	0	0	NULL	NULL	NULL	NULL	NULL	0	NULL	NULL	0	0	0	0	0	0	0	0	0	0	0	0	0	0	0	0	0	0	NULL	0
104	01010000200A0D00000D97E327CD8219C11EF2C9409EED4141	BLF08020185	07/26/08 16:28	0	0	0	0	0	NULL	NULL	0	NULL	0	NULL	0	0	0	0	0	0	0	NULL	NULL	NULL	NULL	NULL	0	NULL	NULL	0	0	0	0	0	0	0	0	0	0	0	0	0	0	0	0	0	0	NULL	0
105	01010000200A0D0000BDBA09BC8E8919C191405CE58BE84141	BLF08020186	07/26/08 16:38	0	0	0	0	0	NULL	NULL	0	NULL	0	NULL	0	0	0	0	0	0	0	NULL	NULL	NULL	NULL	NULL	0	NULL	NULL	0	0	0	0	0	0	0	0	0	0	0	0	0	0	0	1.28148334014648	0	0	NULL	0
106	01010000200A0D000088BDE818619019C12976EF0096E34141	BLF08020187	07/26/08 16:49	0	0	0	0	0	NULL	NULL	0	NULL	0	NULL	0	0	0	0	0	0	0	NULL	NULL	NULL	NULL	NULL	0	NULL	NULL	0	0	0	0	0	0	0	0	0	0	0	0	0	0	0	0	0	0	NULL	0
107	01010000200A0D00005B8944DCEB9619C14BD4C82792DE4141	BLF08020188	07/26/08 16:59	0	0	0	0	0	NULL	NULL	0	NULL	0	NULL	0	0	0	0	0	0	0	NULL	NULL	NULL	NULL	NULL	0	NULL	NULL	0	0	0	0	0	0	0	0	0	0	0	0	0	0	0	0	0	0	NULL	0
108	01010000200A0D00007539DE41949D19C186136B2092D94141	BLF08020189	07/26/08 17:09	0	0	0	0	0	NULL	NULL	0	NULL	0	NULL	0	0	0	0	0	0	0	NULL	NULL	NULL	NULL	NULL	0	NULL	NULL	0	0	0	0	0	0	0	0	0	0	1.26981342413985	0	0	0	0	0	0	0	NULL	0
109	01010000200A0D0000D09F98021EA419C11EF8F3B48ED44141	BLF08020190	07/26/08 17:19	0	0	0	0	0	NULL	NULL	0	NULL	0	NULL	0	0	0	0	0	0	0	NULL	NULL	NULL	NULL	NULL	0	NULL	NULL	0	0	0	0	0	0	0	0	0	0	0	0	0	0	0	0	0	0	NULL	0
110	01010000200A0D0000DFF5B7DDAFAA19C1FA516C8CA2CF4141	BLF08020191	07/26/08 17:30	0	0	0	0	0	NULL	NULL	0	NULL	0	NULL	0	0	0	0	0	0	0	NULL	NULL	NULL	NULL	NULL	0	NULL	NULL	0	0	0	0	0	0	0	0	0	0	0	0	0	0	0	0	0	0	NULL	0
111	01010000200A0D0000D15E62F43B7819C19B2BC63783C84141	BLF08020192	07/26/08 18:06	0	0	0	0	0	NULL	NULL	0	NULL	0	NULL	0	0	0	0	0	0	0	NULL	NULL	NULL	NULL	NULL	0	NULL	NULL	0	0	0	0	0	0	0	0	0	0	0	0	0	0	0	1.34346872278683	0	0	NULL	0
112	01010000200A0D00008E0643DD027219C19B9B42CD43CD4141	BLF08020193	07/26/08 18:16	0	0	0	0	1.34857253369728	NULL	NULL	0	NULL	0	NULL	0	0	0	0	0	0	0	NULL	NULL	NULL	NULL	NULL	0	NULL	NULL	0	0	0	0	0	0	0	0	0	0	0	0	0	0	0	0	0	0	NULL	0
113	01010000200A0D000087D83F30876B19C129541CC80DD24141	BLF08020194	07/26/08 18:26	0	0	0	0	0	NULL	NULL	0	NULL	0	NULL	0	0	0	0	0	0	0	NULL	NULL	NULL	NULL	NULL	0	NULL	NULL	0	0	0	0	0	0	0	0	0	0	0	0	0	0	0	2.69058189981587	0	0	NULL	0
114	01010000200A0D0000623D24CB136519C16BBF4FA6D8D64141	BLF08020195	07/26/08 18:37	0	0	0	0	0	NULL	NULL	0	NULL	0	NULL	0	0	0	0	0	0	0	NULL	NULL	NULL	NULL	NULL	0	NULL	NULL	0	0	0	0	0	0	0	0	0	0	0	0	0	0	0	0	0	0	NULL	0
115	01010000200A0D00007FB99929FE5E19C13B8BE14C87DB4141	BLF08020196	07/26/08 18:47	0	0	0	0	0	NULL	NULL	0	NULL	0	NULL	0	0	0	0	0	0	0	NULL	NULL	NULL	NULL	NULL	0	NULL	NULL	0	0	0	0	0	0	0	0	0	0	0	0	0	0	0	0	0	0	NULL	0
116	01010000200A0D00007B854CBC4A5219C1A92395320DE54141	BLF08020198	07/26/08 19:07	0	0	0	0	0	NULL	NULL	0	NULL	0	NULL	0	0	0	0	0	0	0	NULL	NULL	NULL	NULL	NULL	0	NULL	NULL	0	0	0	0	0	0	0	0	0	0	0	0	0	0	0	0	0	0	NULL	0
117	01010000200A0D0000C033E98E5A4519C1BEEB87F6ACEE4141	BLF08020200	07/26/08 19:27	0	0	0	0	0	NULL	NULL	0	NULL	0	NULL	0	0	0	0	0	0	0	NULL	NULL	NULL	NULL	NULL	0	NULL	NULL	0	0	0	0	0	0	0	0	0	0	0	0	0	0	0	0	0	0	NULL	0
118	01010000200A0D00003E615004762B19C1709C38C21D024241	BLF08020204	07/26/08 20:08	0	0	0	0	0	NULL	NULL	0	NULL	0	NULL	0	0	0	0	0	0	0	NULL	NULL	NULL	NULL	NULL	0	NULL	NULL	0	0	0	0	0	0	0	0	0	0	0	0	0	0	0	0	0	0	NULL	0
119	01010000200A0D000096F259BAA33719C14ACAF2EF25CC4141	BLF08020210	07/27/08 11:34	0	0	0	0	2.62475589947679	NULL	NULL	0	NULL	0	NULL	0	0	0	0	0	0	0	NULL	NULL	NULL	NULL	NULL	0	NULL	NULL	0	0	0	0	0	0	0	0	0	0	0	0	0	0	0	0	0	0	NULL	0
120	01010000200A0D0000491436BEF43019C1DB4DAF9F00D14141	BLF08020211	07/27/08 11:44	0	0	0	0	0	NULL	NULL	0	NULL	0	NULL	0	0	0	0	0	0	0	NULL	NULL	NULL	NULL	NULL	0	NULL	NULL	0	0	0	0	0	0	0	0	0	0	0	0	0	0	0	0	0	0	NULL	0
121	01010000200A0D00008C3931D36B2A19C1E9A875A7DAD54141	BLF08020212	07/27/08 11:55	0	0	0	0	1.31544289749676	NULL	NULL	0	NULL	0	NULL	0	0	0	0	0	0	0	NULL	NULL	NULL	NULL	NULL	0	NULL	NULL	0	0	0	0	0	0	0	0	0	0	0	0	0	0	0	0	0	0	NULL	0
122	01010000200A0D000030F5D46E0C2419C13B90F09BB1DA4141	BLF08020213	07/27/08 12:05	0	0	0	0	0	NULL	NULL	0	NULL	0	NULL	0	0	0	0	0	0	0	NULL	NULL	NULL	NULL	NULL	0	NULL	NULL	0	0	0	0	0	0	0	0	0	0	0	0	0	0	0	0	0	0	NULL	0
123	01010000200A0D0000894A6C10431719C13162CC418FE44141	BLF08020215	07/27/08 12:25	0	0	0	0	3.86731243094395	NULL	NULL	0	NULL	0	NULL	0	0	0	0	0	0	0	NULL	NULL	NULL	NULL	NULL	0	NULL	NULL	0	0	0	0	0	0	0	0	0	0	0	0	0	0	0	0	0	0	NULL	0
124	01010000200A0D0000009BCD3B531019C1D121BFE7A4E94141	BLF08020216	07/27/08 12:35	0	0	0	0	0	NULL	NULL	0	NULL	0	NULL	0	0	0	0	0	0	0	NULL	NULL	NULL	NULL	NULL	0	NULL	NULL	0	0	0	0	0	0	0	0	0	0	0	0	0	0	0	0	0	0	NULL	0
125	01010000200A0D000030FB6DE21B0219C1F64BFF3795F34141	BLF08020218	07/27/08 12:56	0	0	0	0	0	NULL	NULL	2.5536892395102	NULL	0	NULL	0	0	0	0	0	0	0	NULL	NULL	NULL	NULL	NULL	0	NULL	NULL	0	0	0	0	0	0	0	0	0	0	0	0	0	0	0	0	0	0	NULL	0
126	01010000200A0D0000B4B648749AEE18C1868A538BB3024241	BLF08020221	07/27/08 13:27	0	0	0	0	0	NULL	NULL	0	NULL	0	NULL	0	0	0	0	0	0	0	NULL	NULL	NULL	NULL	NULL	0	NULL	NULL	0	0	0	0	0	0	0	0	0	0	0	0	0	0	0	0	0	0	NULL	0
127	01010000200A0D000057738869DCE718C1B393D6B0A7074241	BLF08020222	07/27/08 13:37	0	0	0	0	0	NULL	NULL	1.30228716646568	NULL	0	NULL	0	0	0	0	0	0	0	NULL	NULL	NULL	NULL	NULL	0	NULL	NULL	0	0	0	0	0	0	0	0	0	0	0	0	0	0	0	0	0	0	NULL	0
128	01010000200A0D0000F3346373DCD318C108B910355C164241	BLF08020226	07/27/08 14:08	0	0	0	0	2.61476137622518	NULL	NULL	0	NULL	0	NULL	0	0	0	0	0	0	0	NULL	NULL	NULL	NULL	NULL	0	NULL	NULL	0	0	0	0	0	0	0	0	0	0	0	0	0	0	0	0	0	0	NULL	0
129	01010000200A0D00000BEDA293F5C618C160D2B9C820204241	BLF08020228	07/27/08 14:28	0	0	0	0	0	NULL	NULL	0	NULL	0	NULL	0	0	0	0	0	0	0	NULL	NULL	NULL	NULL	NULL	0	NULL	NULL	0	0	0	0	0	0	0	0	0	0	1.40145725491307	0	0	0	0	0	0	0	NULL	0
130	01010000200A0D000038372419C79218C19FD32C296E1A4241	BLF08020230	07/27/08 15:21	0	0	0	0	0	NULL	NULL	0	NULL	0	NULL	0	0	0	0	0	0	0	NULL	NULL	NULL	NULL	NULL	0	NULL	NULL	0	0	0	0	0	0	0	0	0	0	0	0	0	0	0	0	0	0	NULL	0
131	01010000200A0D00006674A0AC6FA518C189E43E3B5C0C4241	BLF08020233	07/27/08 15:52	0	0	0	0	0	NULL	NULL	0	NULL	0	NULL	0	0	0	0	0	0	0	NULL	NULL	NULL	NULL	NULL	0	NULL	NULL	0	0	0	0	0	0	0	0	0	0	0	0	0	0	0	0	0	0	NULL	0
132	01010000200A0D0000F6590D8837AC18C169A16C3072074241	BLF08020234	07/27/08 16:02	0	0	0	0	0	NULL	NULL	0	NULL	0	NULL	0	0	0	0	0	0	0	NULL	NULL	NULL	NULL	NULL	0	NULL	NULL	0	0	0	0	0	0	0	0	0	0	0	0	0	0	0	1.29158094547682	0	0	NULL	0
133	01010000200A0D000099362E53EFB218C14728931088024241	BLF08020235	07/27/08 16:13	0	0	0	0	0	NULL	NULL	0	NULL	0	NULL	0	0	0	0	0	0	0	NULL	NULL	NULL	NULL	NULL	0	NULL	NULL	0	0	0	0	0	0	0	0	0	0	0	0	0	0	0	0	0	0	NULL	0
134	01010000200A0D0000C2B7889B1EC018C1DD831ABCA7F84141	BLF08020237	07/27/08 16:33	0	0	0	0	0	NULL	NULL	0	NULL	0	NULL	0	0	0	0	0	0	0	NULL	NULL	NULL	NULL	NULL	0	NULL	NULL	0	0	0	0	0	0	0	0	0	0	0	0	0	0	0	1.37313227510782	0	0	NULL	0
135	01010000200A0D000074634BF974C618C17FDBB979F9F34141	BLF08020238	07/27/08 16:43	0	0	0	0	0	NULL	NULL	0	NULL	0	NULL	0	0	0	0	0	0	0	NULL	NULL	NULL	NULL	NULL	0	NULL	NULL	0	0	0	0	0	0	0	0	0	0	0	0	0	0	0	0	0	0	NULL	0
136	01010000200A0D0000CCDCB4CE3CD418C1DD5B17768FE94141	BLF08020240	07/27/08 17:04	0	0	0	0	0	NULL	NULL	0	NULL	0	NULL	0	0	0	0	0	0	0	NULL	NULL	NULL	NULL	NULL	0	NULL	NULL	0	0	0	0	0	0	0	0	0	0	0	0	0	0	0	0	0	0	NULL	0
137	01010000200A0D0000A67B7A29EBDA18C14F31E20B96E44141	BLF08020241	07/27/08 17:14	0	0	0	0	0	NULL	NULL	0	NULL	0	NULL	0	0	0	0	0	0	0	NULL	NULL	NULL	NULL	NULL	0	NULL	NULL	0	0	0	0	0	0	0	0	0	0	0	0	0	0	0	0	0	0	NULL	0
138	01010000200A0D000010CCF21884E118C1B7A8E4A5A0DF4141	BLF08020242	07/27/08 17:25	0	0	0	0	0	NULL	NULL	0	NULL	0	NULL	0	0	0	0	0	0	0	NULL	NULL	NULL	NULL	NULL	0	NULL	NULL	0	0	0	0	0	0	0	0	0	0	5.08751241537285	0	1.27187810384321	0	0	0	0	0	NULL	0
139	01010000200A0D00002B0F7FEAE9F518C118A39A0089D04141	BLF08020245	07/27/08 17:55	0	0	0	0	0	NULL	NULL	0	NULL	0	NULL	0	0	0	0	0	0	0	NULL	NULL	NULL	NULL	NULL	0	NULL	NULL	0	0	0	0	0	0	0	0	0	0	0	0	0	0	0	0	0	0	NULL	0
140	01010000200A0D0000A453A79197C818C1203DE0E074C54141	BLF08020247	07/27/08 18:37	0	0	0	0	1.30711181798015	NULL	NULL	0	NULL	0	NULL	0	0	0	0	0	0	0	NULL	NULL	NULL	NULL	NULL	0	NULL	NULL	0	0	0	0	0	0	0	0	0	0	0	0	0	0	0	0	0	0	NULL	0
141	01010000200A0D000019673D701CC218C181FD481C5ACA4141	BLF08020248	07/27/08 18:47	0	0	0	0	0	NULL	NULL	0	NULL	0	NULL	0	0	0	0	0	0	0	NULL	NULL	NULL	NULL	NULL	0	NULL	NULL	0	0	0	0	0	0	0	0	0	0	0	0	0	0	0	0	0	0	NULL	0
142	01010000200A0D0000D6633663A4BB18C15CDA741F3DCF4141	BLF08020249	07/27/08 18:57	0	0	0	0	0	NULL	NULL	0	NULL	0	NULL	0	0	0	0	0	0	0	NULL	NULL	NULL	NULL	NULL	0	NULL	NULL	0	0	0	0	0	0	0	0	0	0	0	0	0	0	0	0	0	0	NULL	0
143	01010000200A0D0000CA817DE73BB518C1A92F9CC007D44141	BLF08020250	07/27/08 19:07	0	0	0	0	0	NULL	NULL	0	NULL	0	NULL	0	0	0	0	0	0	0	NULL	NULL	NULL	NULL	NULL	0	NULL	NULL	0	0	0	0	0	0	0	0	0	0	0	0	0	0	0	2.64515944860862	0	0	NULL	0
144	01010000200A0D000002244CA8A8AE18C1820BAF86D8D84141	BLF08020251	07/27/08 19:17	0	0	0	0	1.30191408916249	NULL	NULL	0	NULL	0	NULL	0	0	0	0	0	0	0	NULL	NULL	NULL	NULL	NULL	0	NULL	NULL	0	0	0	0	0	0	0	0	0	0	0	0	0	0	0	0	0	0	NULL	0
145	01010000200A0D00007F9E990319A818C1675CD136C1DD4141	BLF08020252	07/27/08 19:28	0	0	0	0	0	NULL	NULL	0	NULL	0	NULL	0	0	0	0	0	0	0	NULL	NULL	NULL	NULL	NULL	0	NULL	NULL	0	0	0	0	0	0	0	0	0	0	0	0	0	0	0	0	0	0	NULL	0
146	01010000200A0D000006564EAAB0A118C1B5550E3D91E24141	BLF08020253	07/27/08 19:38	0	0	0	0	0	NULL	NULL	0	NULL	0	NULL	0	0	0	0	0	0	0	NULL	NULL	NULL	NULL	NULL	0	NULL	NULL	0	0	0	0	0	0	0	0	0	0	0	0	0	0	0	0	0	0	NULL	0
147	01010000200A0D00004C87536A479B18C196C3803C60E74141	BLF08020254	07/27/08 19:48	0	0	0	0	0	NULL	NULL	0	NULL	0	NULL	0	0	0	0	0	0	0	NULL	NULL	NULL	NULL	NULL	0	NULL	NULL	0	0	0	0	0	0	0	0	0	0	0	0	0	0	0	0	0	0	NULL	0
148	01010000200A0D0000C422F0E6218E18C166D55B0E2CF14141	BLF08020256	07/27/08 20:08	0	0	0	0	1.3127887872949	NULL	NULL	0	NULL	0	NULL	0	0	0	0	0	0	0	NULL	NULL	NULL	NULL	NULL	0	NULL	NULL	0	0	0	0	0	0	0	0	0	0	0	0	0	0	0	1.3127887872949	0	0	NULL	0
149	01010000200A0D000059FD876D758718C1F2E8086C02F64141	BLF08020257	07/27/08 20:18	0	0	0	0	2.63536786172938	NULL	NULL	0	NULL	0	NULL	0	0	0	0	0	0	0	NULL	NULL	NULL	NULL	NULL	0	NULL	NULL	0	0	0	0	0	0	0	0	0	0	0	0	0	0	0	0	0	0	NULL	0
150	01010000200A0D0000C2606778218118C1691A9F43D8FA4141	BLF08020258	07/27/08 20:28	0	0	0	0	0	NULL	NULL	0	NULL	0	NULL	0	0	0	0	0	0	0	NULL	NULL	NULL	NULL	NULL	0	NULL	NULL	0	0	0	0	0	0	0	0	0	0	0	0	0	0	0	0	0	3.92652885899953	NULL	0
151	01010000200A0D000089AFA6E8596D18C14010205973094241	BLF08020261	07/27/08 20:59	0	0	0	0	0	NULL	NULL	0	NULL	0	NULL	0	0	0	0	0	0	0	NULL	NULL	NULL	NULL	NULL	0	NULL	NULL	0	0	0	0	0	0	0	0	0	0	0	0	0	0	0	0	0	0	NULL	0
152	01010000200A0D0000A93ECE29F55F18C1ADF3FCF25C134241	BLF08020263	07/27/08 21:20	0	0	0	0	0	NULL	NULL	0	NULL	0	NULL	0	0	0	0	0	0	0	NULL	NULL	NULL	NULL	NULL	0	NULL	NULL	0	0	0	0	0	0	0	0	0	0	0	0	0	0	0	0	0	0	NULL	0
153	01010000200A0D000019ED644BB95918C1707D3B1A63184241	BLF08020264	07/27/08 21:30	0	0	0	0	0	NULL	NULL	0	NULL	0	NULL	0	0	0	0	0	0	0	NULL	NULL	NULL	NULL	NULL	0	NULL	NULL	0	0	0	0	0	0	1.24048999071134	0	0	0	0	0	0	0	0	0	0	0	NULL	0
154	01010000200A0D00006014EA7E5A1418C146080453E4C54141	BLF08020267	07/28/08 11:04	0	0	0	0	1.32208990326181	NULL	NULL	0	NULL	0	NULL	0	0	0	0	0	0	0	NULL	NULL	NULL	NULL	NULL	0	NULL	NULL	0	0	0	0	0	0	0	0	0	0	0	0	0	0	0	0	0	0	NULL	0
155	01010000200A0D0000697ABEA9E9FA17C1F0C95DB6C1D84141	BLF08020271	07/28/08 11:45	0	0	0	0	0	NULL	NULL	0	NULL	0	NULL	0	0	0	0	0	0	0	NULL	NULL	NULL	NULL	NULL	0	NULL	NULL	0	0	0	0	0	0	0	0	0	0	0	0	0	0	0	0	0	0	NULL	0
156	01010000200A0D0000CCC8046811EE17C10AE5727A29E24141	BLF08020273	07/28/08 12:06	0	0	0	0	1.35784995286876	NULL	NULL	0	NULL	0	NULL	0	0	0	0	0	0	0	NULL	NULL	NULL	NULL	NULL	0	NULL	NULL	0	0	0	0	0	0	0	0	0	0	0	0	0	0	0	0	0	0	NULL	0
157	01010000200A0D0000AB5755D840E817C1DA7166D7E0E64141	BLF08020274	07/28/08 12:16	0	0	0	0	1.34694276122297	NULL	NULL	0	NULL	0	NULL	0	0	0	0	0	0	0	NULL	NULL	NULL	NULL	NULL	0	NULL	NULL	0	0	0	0	0	0	0	0	0	0	0	0	0	0	0	1.34694276122297	0	0	NULL	0
158	01010000200A0D0000A8809A8A93E117C125E7865995EB4141	BLF08020275	07/28/08 12:26	0	0	0	0	0	NULL	NULL	0	NULL	0	NULL	0	0	0	0	0	0	0	NULL	NULL	NULL	NULL	NULL	0	NULL	NULL	0	0	0	0	0	0	0	0	0	0	0	0	0	0	0	0	0	0	NULL	0
159	01010000200A0D0000A6200C7032DB17C1107AC4A158F04141	BLF08020276	07/28/08 12:36	0	0	0	0	0	NULL	NULL	0	NULL	0	NULL	0	0	0	0	0	0	0	NULL	NULL	NULL	NULL	NULL	0	NULL	NULL	0	0	0	0	0	0	0	0	0	0	0	0	0	0	0	0	0	0	NULL	0
160	01010000200A0D0000CD9A5AE8C5D417C1BD2C1B3BFDF44141	BLF08020277	07/28/08 12:47	0	0	0	0	2.79210875075494	NULL	NULL	0	NULL	0	NULL	0	0	0	0	0	0	0	NULL	NULL	NULL	NULL	NULL	0	NULL	NULL	0	0	0	0	0	0	0	0	0	0	0	0	0	0	0	0	0	0	NULL	0
161	01010000200A0D0000C6A0E1F0E1C117C183F5CF3DF4024241	BLF08020280	07/28/08 13:17	0	0	0	0	0	NULL	NULL	0	NULL	0	NULL	0	0	0	0	0	0	0	NULL	NULL	NULL	NULL	NULL	0	NULL	NULL	0	0	0	0	0	0	0	0	0	0	0	0	0	0	0	0	0	0	NULL	0
162	01010000200A0D00004999F1FC96AE17C1C132291653114241	BLF08020283	07/28/08 13:48	0	0	0	0	0	NULL	NULL	0	NULL	0	NULL	0	0	0	0	0	0	0	NULL	NULL	NULL	NULL	NULL	0	NULL	NULL	0	0	0	0	0	0	1.18556988479323	0	0	0	0	0	0	0	0	0	0	0	NULL	0
163	01010000200A0D000097CB6020469A17C18F35B66069204241	BLF08020286	07/28/08 14:19	0	0	0	0	0	NULL	NULL	0	NULL	0	NULL	0	0	0	0	0	0	0	NULL	NULL	NULL	NULL	NULL	0	NULL	NULL	0	0	0	0	0	0	0	0	0	0	0	0	0	0	0	0	0	0	NULL	0
164	01010000200A0D00002C1015B6CC0E18C17C9E6B37D3224241	BLF08020290	07/29/08 11:15	0	0	0	0	1.36753804317853	NULL	NULL	0	NULL	0	NULL	0	0	0	0	0	0	0	NULL	NULL	NULL	NULL	NULL	0	NULL	NULL	0	0	0	0	0	0	0	0	0	0	0	0	0	0	0	0	0	0	NULL	0
165	01010000200A0D0000F6889997A01518C12D97AF6C321E4241	BLF08020291	07/29/08 11:25	0	0	0	0	0	NULL	NULL	0	NULL	0	NULL	0	0	0	0	0	0	0	NULL	NULL	NULL	NULL	NULL	0	NULL	NULL	0	0	0	0	0	0	0	0	0	0	0	0	0	0	0	0	0	0	NULL	0
166	01010000200A0D00007B0FC24FEF2118C1131A2F3BE4144241	BLF08020293	07/29/08 11:46	0	0	0	0	0	NULL	NULL	0	NULL	0	NULL	0	0	0	0	0	0	0	NULL	NULL	NULL	NULL	NULL	0	NULL	NULL	0	0	0	0	0	0	1.35870890701738	0	0	0	0	0	0	0	0	2.71741781403476	0	0	NULL	0
167	01010000200A0D000052E8EB20153C18C1EA8891DA8D014241	BLF08020297	07/29/08 12:27	0	0	0	0	1.32379298149088	NULL	NULL	0	NULL	0	NULL	0	0	0	0	0	0	0	NULL	NULL	NULL	NULL	NULL	0	NULL	NULL	0	0	0	1.32379298149088	0	0	0	0	0	0	0	0	0	0	0	1.32379298149088	0	0	NULL	0
168	01010000200A0D00006DD9B4ECBC4218C1F5846C6AC2FC4141	BLF08020298	07/29/08 12:37	0	0	0	0	0	NULL	NULL	0	NULL	0	NULL	0	0	0	0	0	0	0	NULL	NULL	NULL	NULL	NULL	0	NULL	NULL	0	0	0	0	0	0	0	0	0	0	0	0	0	0	0	0	0	0	NULL	0
169	01010000200A0D000022FAF371B24818C1C8DE3390FEF74141	BLF08020299	07/29/08 12:47	0	0	0	0	0	NULL	NULL	0	NULL	0	NULL	0	0	0	0	0	0	0	NULL	NULL	NULL	NULL	NULL	0	NULL	NULL	0	0	0	0	0	0	0	0	0	0	0	0	0	0	0	1.32645864563655	0	0	NULL	0
170	01010000200A0D0000623EFADF945518C1BBC2DAF954EE4141	BLF08020301	07/29/08 13:07	0	0	0	0	1.29118851754158	NULL	NULL	0	NULL	0	NULL	0	0	0	0	0	0	0	NULL	NULL	NULL	NULL	NULL	0	NULL	NULL	0	0	0	0	0	0	0	0	0	0	0	0	0	0	0	0	0	0	NULL	0
171	01010000200A0D0000A60BFC0F525C18C100F07D2464E94141	BLF08020302	07/29/08 13:17	0	0	0	0	0	NULL	NULL	0	NULL	0	NULL	0	0	0	0	0	0	0	NULL	NULL	NULL	NULL	NULL	0	NULL	NULL	0	0	0	0	0	0	0	0	0	0	1.28015116263267	0	0	0	0	2.56030232526534	0	0	NULL	0
172	01010000200A0D0000903FF439306318C186CA1E966FE44141	BLF08020303	07/29/08 13:28	0	0	0	0	3.81076035559115	NULL	NULL	0	NULL	0	NULL	0	0	0	0	0	0	0	NULL	NULL	NULL	NULL	NULL	0	NULL	NULL	0	0	0	0	0	0	0	0	0	0	0	0	0	0	0	0	0	0	NULL	0
173	01010000200A0D00008CBFE69B866918C152284DCD6BDF4141	BLF08020304	07/29/08 13:38	0	0	0	0	0	NULL	NULL	0	NULL	0	NULL	0	0	0	0	0	0	0	NULL	NULL	NULL	NULL	NULL	0	NULL	NULL	0	0	0	0	0	0	0	0	0	0	0	0	0	0	0	0	0	0	NULL	0
174	01010000200A0D00001298855AAF7018C171D2834D55DA4141	BLF08020305	07/29/08 13:48	0	0	0	0	0	NULL	NULL	0	NULL	0	NULL	0	0	0	0	0	0	0	NULL	NULL	NULL	NULL	NULL	0	NULL	NULL	0	0	0	0	0	0	0	0	0	0	2.48102452111208	0	0	0	0	0	0	0	NULL	0
175	01010000200A0D0000AE77D3A79A7718C18BE17BF234D54141	BLF08020306	07/29/08 13:59	0	0	0	0	0	NULL	NULL	0	NULL	0	NULL	0	0	0	0	0	0	0	NULL	NULL	NULL	NULL	NULL	0	NULL	NULL	0	0	0	3.84578788983891	0	0	0	0	0	0	0	0	0	0	0	0	0	0	NULL	0
176	01010000200A0D0000D13240B64E8518C12F9BF68E1DCB4141	BLF08020308	07/29/08 14:19	0	0	0	0	0	NULL	NULL	0	NULL	0	NULL	0	0	0	0	0	0	0	NULL	NULL	NULL	NULL	NULL	0	NULL	NULL	0	0	0	0	0	0	0	0	0	0	0	0	0	0	0	0	0	0	NULL	0
177	01010000200A0D0000C6CF5A45C95418C1D604C18A6FC24141	BLF08020310	07/29/08 14:50	0	0	0	0	0	NULL	NULL	0	NULL	0	NULL	0	0	0	0	0	0	0	NULL	NULL	NULL	NULL	NULL	0	NULL	NULL	0	0	0	0	0	0	0	0	0	0	0	0	0	0	0	0	0	0	NULL	0
178	01010000200A0D0000DA910279144E18C18E51DC843BC74141	BLF08020311	07/29/08 15:00	0	0	0	0	0	NULL	NULL	1.30408415558478	NULL	0	NULL	0	0	0	0	0	0	0	NULL	NULL	NULL	NULL	NULL	0	NULL	NULL	0	0	0	0	0	0	0	0	0	0	0	0	0	0	0	0	0	0	NULL	0
179	01010000200A0D00005116BFBC703418C17AA7370570DA4141	BLF08020315	07/29/08 15:42	0	0	0	0	0	NULL	NULL	0	NULL	0	NULL	0	0	0	0	0	0	0	NULL	NULL	NULL	NULL	NULL	0	NULL	NULL	0	0	0	0	0	0	1.34527223138298	0	0	0	0	0	0	0	0	0	0	0	NULL	0
180	01010000200A0D000062FC0792362E18C1F0360F112BDF4141	BLF08020316	07/29/08 15:52	0	0	0	0	0	NULL	NULL	0	NULL	0	NULL	0	0	0	0	0	0	0	NULL	NULL	NULL	NULL	NULL	0	NULL	NULL	0	0	0	0	0	0	1.34972231797426	0	0	0	0	0	0	0	0	0	0	0	NULL	0
181	01010000200A0D0000406A703B812718C13150DD42DFE34141	BLF08020317	07/29/08 16:02	0	0	0	0	0	NULL	NULL	0	NULL	0	NULL	0	0	0	0	0	0	0	NULL	NULL	NULL	NULL	NULL	0	NULL	NULL	0	0	0	0	0	0	0	0	0	0	0	0	0	0	0	0	0	0	NULL	0
182	01010000200A0D0000FBAE21B5121B18C128F10B466CED4141	BLF08020319	07/29/08 16:23	0	0	0	0	0	NULL	NULL	0	NULL	0	NULL	0	0	0	0	0	0	0	NULL	NULL	NULL	NULL	NULL	0	NULL	NULL	0	0	0	0	0	0	0	0	0	0	0	0	0	0	0	1.35225656206554	0	0	NULL	0
183	01010000200A0D00003E5CD62D6C0E18C1B862D5C8D7F64141	BLF08020321	07/29/08 16:43	0	0	0	0	0	NULL	NULL	0	NULL	0	NULL	0	0	0	0	0	0	0	NULL	NULL	NULL	NULL	NULL	0	NULL	NULL	0	0	0	0	0	0	0	0	0	0	0	0	0	0	0	0	0	0	NULL	0
184	01010000200A0D00009580B57DAFFA17C1503E67767D054241	BLF08020324	07/29/08 17:14	0	0	0	0	1.27514483320354	NULL	NULL	0	NULL	0	NULL	0	0	0	0	0	0	0	NULL	NULL	NULL	NULL	NULL	0	NULL	NULL	0	0	0	0	0	0	0	0	0	0	0	0	0	0	0	0	0	0	NULL	0
185	01010000200A0D0000E9E5EF46CED917C10F01F803F01D4241	BLF08020329	07/29/08 18:05	0	0	0	0	0	NULL	NULL	0	NULL	0	NULL	0	0	0	0	0	0	0	NULL	NULL	NULL	NULL	NULL	0	NULL	NULL	0	0	0	0	0	0	0	0	0	0	0	0	0	0	0	1.34201198177239	0	0	NULL	0
186	01010000200A0D00005A8C856E902719C15202458542324241	BLF08020332	07/31/08 10:19	0	0	0	0	0	NULL	NULL	0	NULL	0	NULL	0	0	0	0	0	0	0	NULL	NULL	NULL	NULL	NULL	0	NULL	NULL	0	0	0	0	0	0	0	0	0	0	0	0	0	0	0	1.30116330782549	0	2.60232661565098	NULL	0
187	01010000200A0D0000CC5D256B6D2D19C1F4FE676F5C2D4241	BLF08020333	07/31/08 10:29	0	0	0	0	1.30016972420813	NULL	NULL	0	NULL	0	NULL	0	0	0	0	0	0	0	NULL	NULL	NULL	NULL	NULL	0	NULL	NULL	0	0	0	0	0	0	0	0	0	0	0	0	0	0	0	0	0	0	NULL	0
188	01010000200A0D0000C9E5D69D0F0A19C155AB20EAFE1A4241	BLF08020335	07/31/08 11:20	0	0	0	0	0	NULL	NULL	0	NULL	0	NULL	0	0	0	0	0	0	0	NULL	NULL	NULL	NULL	NULL	0	NULL	NULL	0	0	0	0	0	0	1.33240486877008	0	0	0	0	0	0	0	0	0	0	0	NULL	0
189	01010000200A0D0000F153910CD7F618C1C5BA14B08E294241	BLF08020338	07/31/08 11:51	0	0	0	0	0	NULL	NULL	0	NULL	0	NULL	0	0	0	0	0	0	0	NULL	NULL	NULL	NULL	NULL	0	NULL	NULL	0	0	0	0	0	0	0	0	0	0	0	0	0	0	0	0	0	0	NULL	0
190	01010000200A0D00009D1F5CFBDB8718C1DE32471165234241	BLF08020343	07/31/08 13:16	0	0	0	0	0	NULL	NULL	0	NULL	0	NULL	0	0	0	0	0	0	0	NULL	NULL	NULL	NULL	NULL	0	NULL	NULL	0	0	0	0	0	0	0	0	0	0	0	0	0	0	0	2.68336115433217	0	0	NULL	0
191	01010000200A0D00002C63385BA88018C196B348171F284241	BLF08020344	07/31/08 13:26	0	0	0	0	0	NULL	NULL	0	NULL	0	NULL	0	0	0	0	0	0	0	NULL	NULL	NULL	NULL	NULL	0	NULL	NULL	0	0	0	0	0	0	0	0	0	0	0	0	0	0	0	0	0	0	NULL	0
192	01010000200A0D0000FD3407E9513E18C10FAFF8D15B2D4241	BLF08020345	07/31/08 13:57	0	0	0	0	0	NULL	NULL	0	NULL	0	NULL	0	0	0	0	0	0	0	NULL	NULL	NULL	NULL	NULL	0	NULL	NULL	0	0	0	0	0	0	0	0	0	0	0	0	0	0	0	0	0	0	NULL	0
193	01010000200A0D0000E6A436542E4A18C1350C802DBA234241	BLF08020347	07/31/08 14:18	0	0	0	0	0	NULL	NULL	0	NULL	0	NULL	0	0	0	0	0	0	0	NULL	NULL	NULL	NULL	NULL	0	NULL	NULL	0	0	0	0	0	0	0	0	0	0	0	0	0	0	0	4.99860489046647	0	0	NULL	0
194	01010000200A0D0000FDE7DAE8480A1BC1C556F207E9194241	BLF08020355	08/01/08 10:50	0	0	0	0	1.34174827883313	NULL	NULL	0	NULL	0	NULL	0	0	0	0	0	0	0	NULL	NULL	NULL	NULL	NULL	0	NULL	NULL	0	0	0	0	0	0	0	0	0	0	0	0	0	0	0	0	0	0	NULL	0
195	01010000200A0D00001460102247241BC17B81BEE7D0064241	BLF08020359	08/01/08 11:30	0	0	0	0	1.34134081953605	NULL	NULL	0	NULL	0	NULL	0	0	0	0	0	0	0	NULL	NULL	NULL	NULL	NULL	0	NULL	NULL	0	0	0	0	0	0	0	0	0	0	0	0	0	0	0	4.02402245860816	0	0	NULL	0
196	01010000200A0D0000207D66B083331BC1F3E22D5B9AF84141	BLF08020362	08/01/08 12:01	0	0	0	0	1.50405273808726	NULL	NULL	0	NULL	0	NULL	0	0	0	0	0	0	0	NULL	NULL	NULL	NULL	NULL	0	NULL	NULL	0	0	0	0	0	0	0	0	0	0	0	0	0	0	0	0	0	0	NULL	0
197	01010000200A0D00002ECA2C3788081BC136FDAA345DED4141	BLF08020364	08/01/08 12:54	0	0	0	0	0	NULL	NULL	0	NULL	0	NULL	0	0	0	0	0	0	0	NULL	NULL	NULL	NULL	NULL	0	NULL	NULL	0	0	0	0	0	0	0	0	0	0	0	0	0	0	0	1.36522383886414	0	0	NULL	0
198	01010000200A0D0000948637F736FC1AC1186E503BD5F64141	BLF08020366	08/01/08 13:15	0	0	0	0	0	NULL	NULL	0	NULL	0	NULL	0	0	0	0	0	0	0	NULL	NULL	NULL	NULL	NULL	0	NULL	NULL	0	0	0	0	0	0	0	0	0	0	0	0	0	0	0	2.64399600080052	0	0	NULL	0
199	01010000200A0D00008360F1CB4DD61AC1100A53C987134241	BLF08020372	08/01/08 14:17	0	0	0	0	0	NULL	NULL	0	NULL	0	NULL	0	0	0	0	0	0	0	NULL	NULL	NULL	NULL	NULL	0	NULL	NULL	0	0	0	0	0	0	0	0	0	0	0	0	0	0	0	1.39591755021334	0	0	NULL	0
200	01010000200A0D00006A73FE8770751AC166859DC6532F4241	BLF08020382	08/01/08 16:17	0	0	0	0	0	NULL	NULL	0	NULL	0	NULL	0	0	0	0	0	0	0	NULL	NULL	NULL	NULL	NULL	0	NULL	NULL	0	0	0	0	0	0	1.34331870702613	0	0	0	0	0	0	0	0	0	0	0	NULL	0
201	01010000200A0D0000F713A8056FA31AC1EDCFD4A2D70C4241	BLF08020389	08/01/08 17:31	0	0	0	0	0	NULL	NULL	0	NULL	0	NULL	0	0	0	0	0	0	0	NULL	NULL	NULL	NULL	NULL	0	NULL	NULL	0	0	0	0	0	0	0	0	0	0	0	0	0	0	0	0	0	0	NULL	0
202	01010000200A0D000049172C9B7EB61AC191D72B415EFE4141	BLF08020392	08/01/08 18:02	0	0	0	0	0	NULL	NULL	0	NULL	0	NULL	0	0	0	0	0	0	0	NULL	NULL	NULL	NULL	NULL	0	NULL	NULL	0	0	0	0	0	0	0	0	0	0	0	0	0	0	0	0	0	0	NULL	0
203	01010000200A0D00009B448E2E1CBD1AC14688DC92B5F94141	BLF08020393	08/01/08 18:12	0	0	0	0	1.32763585494358	NULL	NULL	0	NULL	0	NULL	0	0	0	0	0	0	0	NULL	NULL	NULL	NULL	NULL	0	NULL	NULL	0	0	0	0	0	0	0	0	0	0	0	0	0	0	0	0	0	0	NULL	0
204	01010000200A0D0000023537A815D71AC1C336169646E64141	BLF08020397	08/01/08 18:52	0	0	0	0	0	NULL	NULL	0	NULL	0	NULL	0	0	0	0	0	0	0	NULL	NULL	NULL	NULL	NULL	0	NULL	NULL	0	0	0	0	0	0	1.35381941958245	0	0	0	0	0	0	0	0	0	0	0	NULL	0
205	01010000200A0D000065CFFCFE7BBF19C1135E21C9B8304241	BLF08020400	08/02/08 12:41	0	0	0	0	1.32788505709761	NULL	NULL	0	NULL	0	NULL	0	0	0	0	0	0	0	NULL	NULL	NULL	NULL	NULL	0	NULL	NULL	0	0	0	0	0	0	0	0	0	0	0	0	0	0	0	0	0	0	NULL	0
206	01010000200A0D00007D2AFBC9F7C519C10186E274F32B4241	BLF08020401	08/02/08 12:52	0	0	0	0	0	NULL	NULL	0	NULL	0	NULL	0	0	0	0	0	0	0	NULL	NULL	NULL	NULL	NULL	0	NULL	NULL	0	0	0	0	0	0	0	0	0	0	0	0	0	0	0	1.3228900307277	0	0	NULL	0
207	01010000200A0D0000F759B9CC94D219C18D214E856C224241	BLF08020403	08/02/08 13:12	0	0	0	0	0	NULL	NULL	0	NULL	0	NULL	0	0	0	0	0	0	0	NULL	NULL	NULL	NULL	NULL	0	NULL	NULL	0	0	0	0	0	0	0	0	0	0	0	0	0	0	0	5.38805086062333	0	0	NULL	0
208	01010000200A0D0000C79B8299D2D819C15A97DD61B71D4241	BLF08020404	08/02/08 13:22	0	0	0	0	1.34521428997647	NULL	NULL	0	NULL	0	NULL	0	0	0	0	0	0	0	NULL	NULL	NULL	NULL	NULL	0	NULL	NULL	0	0	0	0	0	0	0	0	0	0	0	0	0	0	0	0	0	0	NULL	0
209	01010000200A0D0000E4BD4F7533DF19C18FCD51D5F2184241	BLF08020405	08/02/08 13:32	0	0	0	0	0	NULL	NULL	0	NULL	0	NULL	0	0	0	0	0	0	0	NULL	NULL	NULL	NULL	NULL	0	NULL	NULL	0	0	0	0	0	0	0	0	0	0	0	0	0	0	0	0	0	0	NULL	0
210	01010000200A0D00001DF23378B0E519C16056C8E40C144241	BLF08020406	08/02/08 13:43	0	0	0	0	1.35637260737873	NULL	NULL	0	NULL	0	NULL	0	0	0	0	0	0	0	NULL	NULL	NULL	NULL	NULL	0	NULL	NULL	0	0	0	0	0	0	0	0	0	0	0	0	0	0	0	0	0	0	NULL	0
211	01010000200A0D0000A1D9B26BFBFE19C1C20386F708014241	BLF08020410	08/02/08 14:24	0	0	0	0	0	NULL	NULL	0	NULL	0	NULL	0	0	0	0	0	0	0	NULL	NULL	NULL	NULL	NULL	0	NULL	NULL	0	0	0	0	0	0	0	0	0	0	0	0	0	0	0	1.33426063106562	0	0	NULL	0
212	01010000200A0D0000C03DE132721E1AC1E4350CAE5EE94141	BLF08020415	08/02/08 15:14	0	0	0	0	0	NULL	NULL	0	NULL	0	NULL	0	0	0	0	0	0	0	NULL	NULL	NULL	NULL	NULL	0	NULL	NULL	0	0	0	0	0	0	0	0	0	0	0	0	0	0	0	1.38125613723686	0	0	NULL	0
213	01010000200A0D00000E0A60BABC2A1AC1208D8CAE19E04141	BLF08020417	08/02/08 15:35	0	0	0	0	0	NULL	NULL	0	NULL	0	NULL	0	0	0	0	0	0	0	NULL	NULL	NULL	NULL	NULL	0	NULL	NULL	0	0	0	0	0	0	0	0	0	0	0	0	0	0	0	0	0	0	NULL	0
214	01010000200A0D0000EAC9598D3E371AC1EEBD3E36A4D64141	BLF08020419	08/02/08 15:55	0	0	0	0	0	NULL	NULL	0	NULL	0	NULL	0	0	0	0	0	0	0	NULL	NULL	NULL	NULL	NULL	0	NULL	NULL	0	0	0	0	0	0	0	0	0	0	0	0	0	0	0	0	0	0	NULL	0
215	01010000200A0D00007DEB337375FC19C14CA76244BFD54141	BLF08020423	08/02/08 16:55	0	0	0	0	0	NULL	NULL	0	NULL	0	NULL	0	0	0	0	0	0	0	NULL	NULL	NULL	NULL	NULL	0	NULL	NULL	0	0	0	0	0	0	0	0	0	0	0	0	0	0	0	0	0	0	NULL	0
216	01010000200A0D0000C87A396A1AE819C19F15278E37E54141	BLF08020426	08/02/08 17:28	0	0	0	0	0	NULL	NULL	0	NULL	0	NULL	0	0	0	0	0	0	0	NULL	NULL	NULL	NULL	NULL	0	NULL	NULL	0	0	0	0	0	0	0	0	0	0	0	0	0	0	0	0	0	0	NULL	0
217	01010000200A0D00003B6B8EA8B0BA19C1A3C15CA640074241	BLF08020433	08/02/08 18:40	0	0	0	0	0	NULL	NULL	0	NULL	0	NULL	0	0	0	0	0	0	0	NULL	NULL	NULL	NULL	NULL	0	NULL	NULL	0	0	0	0	0	0	0	0	0	0	0	0	0	0	0	1.34385694084739	0	0	NULL	0
218	01010000200A0D000084974C1047B419C177F8CFA9FA0B4241	BLF08020434	08/02/08 18:50	0	0	0	0	0	NULL	NULL	0	NULL	0	NULL	0	0	0	0	0	0	0	NULL	NULL	NULL	NULL	NULL	0	NULL	NULL	0	0	0	0	0	0	1.33193980106717	0	0	0	0	0	0	0	0	5.32775920426866	0	0	NULL	0
219	01010000200A0D000019B292FDBAAD19C1DEA9DB6AC3104241	BLF08020435	08/02/08 19:00	0	0	0	0	0	NULL	NULL	0	NULL	0	NULL	0	0	0	0	0	0	0	NULL	NULL	NULL	NULL	NULL	0	NULL	NULL	0	0	0	0	0	0	0	0	0	0	0	0	0	0	0	1.33742290977221	0	0	NULL	0
220	01010000200A0D0000A0B58C2B039E19C1BC0631373F1F4241	BLF08020438	08/02/08 19:31	0	0	0	0	0	NULL	NULL	0	NULL	0	NULL	0	0	0	0	0	0	0	NULL	NULL	NULL	NULL	NULL	0	NULL	NULL	0	0	0	0	0	0	0	0	0	0	0	0	0	0	0	1.50763752699091	0	0	NULL	0
221	01010000200A0D0000704E00B1C39219C12D18E7A7C0274241	BLF08020440	08/02/08 19:51	0	0	0	0	0	NULL	NULL	0	NULL	0	NULL	0	0	0	0	0	0	0	NULL	NULL	NULL	NULL	NULL	0	NULL	NULL	0	0	0	0	0	0	0	0	0	0	0	0	0	0	0	1.36621250960002	0	0	NULL	0
222	01010000200A0D00008FCC3339685715C1AFDC1A36A2774241	BLF08020456	08/03/08 14:35	0	0	0	0	0	NULL	NULL	0	NULL	0	NULL	0	0	0	0	0	0	0	NULL	NULL	NULL	NULL	NULL	0	NULL	NULL	0	0	0	0	0	0	0	0	0	0	0	0	0	0	0	0	0	0	NULL	0
223	01010000200A0D0000D9CB9B64822F15C1E811A17456684241	BLF08020465	08/03/08 17:13	0	0	0	0	0	NULL	NULL	0	NULL	0	NULL	0	0	0	0	0	0	0	NULL	NULL	NULL	NULL	NULL	0	NULL	NULL	0	0	0	0	0	0	1.36672378701534	0	0	0	0	0	0	0	0	0	0	0	NULL	0
224	01010000200A0D00005C7E8693245415C17D0C257B5F4B4241	BLF08020471	08/03/08 18:14	0	0	0	0	0	NULL	NULL	0	NULL	0	NULL	0	0	0	0	0	0	0	NULL	NULL	NULL	NULL	NULL	0	NULL	NULL	0	0	0	0	0	0	1.35125901603073	0	0	0	0	0	0	0	0	0	0	0	NULL	0
225	01010000200A0D0000733ACFB7267515C19A35C3F26A344241	BLF08020476	08/03/08 19:05	0	0	0	0	2.73533709167879	NULL	NULL	0	NULL	0	NULL	0	0	0	0	0	0	0	NULL	NULL	NULL	NULL	NULL	0	NULL	NULL	0	0	0	0	0	0	0	0	0	0	0	0	0	0	0	0	0	0	NULL	0
226	01010000200A0D00004FF16E64FCFA14C122881E8ECC614241	BLF08020494	08/04/08 11:54	0	0	0	0	0	NULL	NULL	0	NULL	0	NULL	0	0	0	0	0	0	0	NULL	NULL	NULL	NULL	NULL	0	NULL	NULL	0	0	0	0	0	0	0	0	0	0	0	0	0	0	0	0	0	0	NULL	0
227	01010000200A0D0000726A2CD6BCF414C1712FB921A3664241	BLF08020495	08/04/08 12:04	0	0	0	0	0	NULL	NULL	0	NULL	0	NULL	0	0	0	0	0	0	0	NULL	NULL	NULL	NULL	NULL	0	NULL	NULL	0	0	0	0	0	0	0	0	0	0	0	0	0	0	0	2.63456353012378	0	0	NULL	0
228	01010000200A0D0000EBA39F4FE8E814C1E3BAD9FA336F4241	BLF08020497	08/04/08 13:30	0	0	0	0	0	NULL	NULL	0	NULL	0	NULL	0	0	0	0	0	0	0	NULL	NULL	NULL	NULL	NULL	0	NULL	NULL	0	0	0	0	0	0	0	0	0	0	0	0	0	0	0	0	0	0	NULL	0
229	01010000200A0D0000930A4219F0D014C1C8F6EA917B544241	BLF08020510	08/04/08 16:01	0	0	0	0	0	NULL	NULL	0	NULL	0	NULL	0	0	0	0	0	0	0	NULL	NULL	NULL	NULL	NULL	0	NULL	NULL	0	0	0	0	0	0	1.36711866071324	0	0	0	0	0	0	0	0	0	0	0	NULL	0
230	01010000200A0D000055038F53DB0B15C1ECC22594252A4241	BLF08020519	08/04/08 17:32	0	0	0	0	1.40286454413658	NULL	NULL	0	NULL	0	NULL	0	0	0	0	0	0	0	NULL	NULL	NULL	NULL	NULL	0	NULL	NULL	0	0	0	0	0	0	0	0	0	0	0	0	0	0	0	0	0	0	NULL	0
231	01010000200A0D000027833BC48EF90CC14ABD507B6C9A4141	BLF08020531	08/05/08 16:34	0	0	0	0	0	NULL	NULL	0	NULL	0	NULL	0	0	0	0	0	0	0	NULL	NULL	NULL	NULL	NULL	0	NULL	NULL	0	0	0	0	0	0	0	0	0	0	0	0	0	0	0	1.36445269611044	0	0	NULL	0
232	01010000200A0D0000BBBF75F075370DC10AFE3281959D4141	BLF08020532	08/05/08 16:45	0	0	0	0	0	NULL	NULL	0	NULL	0	NULL	0	0	0	0	0	0	0	NULL	NULL	NULL	NULL	NULL	0	NULL	NULL	0	0	0	0	0	0	0	0	0	0	0	0	0	0	0	0	0	0	NULL	0
233	01010000200A0D000042AEE7FBDF720DC1DCCB2E0FB4A04141	BLF08020533	08/05/08 16:55	0	0	0	0	0	NULL	NULL	0	NULL	0	NULL	0	0	0	0	0	0	0	NULL	NULL	NULL	NULL	NULL	0	NULL	NULL	0	0	0	0	0	0	0	0	0	0	0	0	0	0	0	0	0	0	NULL	0
234	01010000200A0D0000152FA47994B10DC1D605B3B9A8A34141	BLF08020534	08/05/08 17:05	0	0	0	0	0	NULL	NULL	0	NULL	0	NULL	0	0	0	0	0	0	0	NULL	NULL	NULL	NULL	NULL	0	NULL	NULL	0	0	0	0	0	0	0	0	0	0	0	0	0	0	0	0	0	0	NULL	0
235	01010000200A0D0000CF58E28371ED0DC169FFBDFDC4A64141	BLF08020535	08/05/08 17:15	0	0	0	0	0	NULL	NULL	0	NULL	0	NULL	0	0	0	0	0	0	0	NULL	NULL	NULL	NULL	NULL	0	NULL	NULL	0	0	0	0	0	0	0	0	0	0	0	0	0	0	0	0	0	0	NULL	0
236	01010000200A0D00004BAE3E803D720EC1F77EF116AEAD4141	BLF08020537	08/05/08 17:38	0	0	0	0	0	NULL	NULL	0	NULL	0	NULL	0	0	0	0	0	0	0	NULL	NULL	NULL	NULL	NULL	0	NULL	NULL	0	0	0	0	0	0	0	0	0	0	0	0	0	0	0	0	0	0	NULL	0
237	01010000200A0D00003EA183D804AF0EC1D8B891C2D6B04141	BLF08020538	08/05/08 17:48	0	0	0	0	0	NULL	NULL	0	NULL	0	NULL	0	0	0	0	0	0	0	NULL	NULL	NULL	NULL	NULL	0	NULL	NULL	0	0	0	0	0	0	0	0	0	0	0	0	0	0	0	0	0	0	NULL	0
238	01010000200A0D00006B282ED361EB0EC1369FB93BFCB34141	BLF08020539	08/05/08 17:58	0	0	0	0	0	NULL	NULL	0	NULL	0	NULL	0	0	0	0	0	0	0	NULL	NULL	NULL	NULL	NULL	0	NULL	NULL	0	0	0	0	0	0	0	0	0	0	0	0	0	0	0	0	0	0	NULL	0
239	01010000200A0D00001B641AC2F8260FC186C3852A08B74141	BLF08020540	08/05/08 18:08	0	0	0	0	0	NULL	NULL	0	NULL	0	NULL	0	0	0	0	0	0	0	NULL	NULL	NULL	NULL	NULL	0	NULL	NULL	0	0	0	0	0	0	0	0	0	0	0	0	0	0	0	0	0	0	NULL	0
240	01010000200A0D0000607438F76A610FC11449FA0910BA4141	BLF08020541	08/05/08 18:18	0	0	0	0	0	NULL	NULL	0	NULL	0	NULL	0	0	0	0	0	0	0	NULL	NULL	NULL	NULL	NULL	0	NULL	NULL	0	0	0	0	0	0	0	0	0	0	0	0	0	0	0	0	0	0	NULL	0
241	01010000200A0D0000D3781DC5470010C1B15A894E54C24141	BLF08020544	08/05/08 18:46	0	1.14356546512072	0	0	0	NULL	NULL	0	NULL	0	NULL	0	0	0	0	0	0	0	NULL	NULL	NULL	NULL	NULL	0	NULL	NULL	0	0	0	0	0	0	0	0	0	0	0	0	0	0	0	0	0	0	NULL	0
242	01010000200A0D00009427F9F0981111C13481535F87DF4141	BLF08020549	08/05/08 20:21	0	0	0	0	0	NULL	NULL	0	NULL	0	NULL	0	0	0	0	0	0	0	NULL	NULL	NULL	NULL	NULL	0	NULL	NULL	0	0	0	0	0	0	0	0	0	0	2.04108715374352	0	0	0	0	0	0	0	NULL	0
243	01010000200A0D00000F10450B51A014C11181B8AB024C4241	BLF08020564	08/06/08 10:30	0	0	0	0	0	NULL	NULL	0	NULL	0	NULL	0	0	0	0	0	0	0	NULL	NULL	NULL	NULL	NULL	0	NULL	NULL	0	0	0	0	0	0	0	1.3193955083531	0	0	0	0	0	0	0	0	0	0	NULL	0
244	01010000200A0D0000A0CBF5387D9214C16DBAF4B31E2A4241	BLF08020581	08/06/08 13:42	0	0	0	0	0	NULL	NULL	0	NULL	0	NULL	0	0	0	0	0	0	0	NULL	NULL	NULL	NULL	NULL	0	NULL	NULL	0	0	0	0	0	0	0	0	0	0	0	0	0	0	0	1.36937208486052	0	0	NULL	0
245	01010000200A0D0000637E2F94CB9F14C12A9454389D204241	BLF08020583	08/06/08 14:03	0	0	0	0	0	NULL	NULL	0	NULL	0	NULL	0	0	0	0	0	0	0	NULL	NULL	NULL	NULL	NULL	0	NULL	NULL	0	0	0	0	0	0	0	0	0	0	0	0	0	0	0	1.32736420447495	0	0	NULL	0
246	01010000200A0D0000AD5D82DF30A614C1A4FDB40CD61B4241	BLF08020584	08/06/08 14:13	0	0	0	0	0	NULL	NULL	0	NULL	0	NULL	0	0	0	0	0	0	0	NULL	NULL	NULL	NULL	NULL	0	NULL	NULL	0	0	0	0	0	0	0	0	0	0	0	0	0	0	0	1.36748602738177	0	0	NULL	0
247	01010000200A0D00001B804F36F10A14C1E0547BD311354241	BLF08020602	08/06/08 18:06	0	0	0	0	0	NULL	NULL	0	NULL	0	NULL	0	0	0	0	0	0	0	NULL	NULL	NULL	NULL	NULL	0	NULL	NULL	0	0	0	0	0	0	0	0	0	0	0	0	0	0	0	1.32685895539612	0	0	NULL	0
248	01010000200A0D0000068E99D26EF213C19B87FBEA121B4241	BLF08020611	08/06/08 20:02	0	0	0	0	0	NULL	NULL	0	NULL	0	NULL	0	0	0	0	0	0	0	NULL	NULL	NULL	NULL	NULL	0	NULL	NULL	0	0	0	0	0	0	0	0	0	0	0	0	0	0	0	1.35829137552679	0	0	NULL	0
249	01010000200A0D0000AB8F83BEDC8313C105E0C5833A144241	BLF08020629	08/07/08 15:42	0	0	0	0	0	NULL	NULL	0	NULL	0	NULL	0	0	0	0	0	0	0	NULL	NULL	NULL	NULL	NULL	0	NULL	NULL	0	0	0	0	0	0	0	0	0	0	1.34593643716408	0	0	0	0	0	0	0	NULL	0
250	01010000200A0D00008CE68C3C357013C12186CC544B224241	BLF08020632	08/07/08 16:12	0	0	0	0	0	NULL	NULL	0	NULL	0	NULL	0	0	0	0	0	0	0	NULL	NULL	NULL	NULL	NULL	0	NULL	NULL	0	0	0	0	0	0	0	0	0	0	0	0	0	0	0	0	0	1.31529457626711	NULL	0
251	01010000200A0D00008042F635B1FB12C12A10150DB01F4241	BLF08020654	08/07/08 20:43	0	0	0	0	0	NULL	NULL	0	NULL	0	NULL	0	0	0	0	0	0	0	NULL	NULL	NULL	NULL	NULL	0	NULL	NULL	0	0	0	0	0	0	0	0	0	0	0	0	0	0	0	1.33560225609818	0	0	NULL	0
252	01010000200A0D0000B6F50F29FDD212C1D54D8A60A4114241	BLF08020672	08/08/08 11:44	0	0	0	0	0	NULL	NULL	0	NULL	0	NULL	0	0	0	0	0	0	0	NULL	NULL	NULL	NULL	NULL	0	NULL	NULL	0	0	0	0	0	0	0	0	0	0	1.34099528468378	0	0	0	0	0	0	0	NULL	0
253	01010000200A0D0000524D5AED0F6512C146EEB11AD0354241	BLF08020682	08/08/08 13:47	0	0	0	0	0	NULL	NULL	0	NULL	0	NULL	0	0	0	0	0	0	0	NULL	NULL	NULL	NULL	NULL	0	NULL	NULL	0	0	0	0	0	0	0	0	0	0	2.6185440777213	0	0	0	0	0	0	0	NULL	0
254	01010000200A0D0000C5646AB5887E12C17767C50941384241	BLF08020685	08/08/08 15:02	0	0	0	0	1.30413685923698	NULL	NULL	0	NULL	0	NULL	0	0	0	0	0	0	0	NULL	NULL	NULL	NULL	NULL	0	NULL	NULL	0	0	0	0	0	0	0	0	0	0	0	0	0	0	0	0	0	0	NULL	0
255	01010000200A0D00003BED4108FB9912C163A2D5FA0D254241	BLF08020689	08/08/08 15:43	0	0	0	0	0	NULL	NULL	0	NULL	0	NULL	0	0	0	0	0	0	0	NULL	NULL	NULL	NULL	NULL	0	NULL	NULL	0	0	0	0	0	0	0	0	0	0	1.29821487957904	0	0	0	0	0	0	0	NULL	0
256	01010000200A0D0000884E7A5702BD12C1B0A4529357374241	BLF08020703	08/08/08 18:33	0	0	0	0	0	NULL	NULL	0	NULL	0	NULL	0	0	0	0	0	0	0	NULL	NULL	NULL	NULL	NULL	0	NULL	NULL	0	0	0	0	0	0	0	0	0	0	0	0	0	0	0	1.30044252494963	0	0	NULL	0
257	01010000200A0D0000EA2C0D167DAF12C117815740F7404241	BLF08020705	08/08/08 18:53	0	0	0	0	0	NULL	NULL	0	NULL	0	NULL	0	0	0	0	0	0	0	NULL	NULL	NULL	NULL	NULL	0	NULL	NULL	0	0	0	0	0	0	0	0	0	0	0	0	0	0	0	1.3376766415428	0	0	NULL	0
258	01010000200A0D000077A832E4CBE512C12CA5218E8A454241	BLF08020707	08/08/08 19:38	0	0	0	0	0	NULL	NULL	0	NULL	0	NULL	0	0	0	0	0	0	0	NULL	NULL	NULL	NULL	NULL	0	NULL	NULL	0	0	0	0	0	0	0	0	0	0	0	0	0	0	0	1.31854207813673	0	0	NULL	0
259	01010000200A0D0000B3FCE778CB0513C17EB184D7D32D4241	BLF08020712	08/08/08 20:29	0	0	0	0	0	NULL	NULL	0	NULL	0	NULL	0	0	0	0	0	0	0	NULL	NULL	NULL	NULL	NULL	0	NULL	NULL	0	0	0	0	0	0	0	0	0	0	0	0	0	0	0	1.37723192422082	0	0	NULL	0
260	01010000200A0D0000A5FEC86F77B315C1BDB38246FD2D4241	BLF08020723	08/10/08 10:51	0	0	0	0	0	NULL	NULL	0	NULL	0	NULL	0	0	0	0	0	0	0	NULL	NULL	NULL	NULL	NULL	0	NULL	NULL	0	0	0	0	0	0	0	0	0	0	0	0	0	0	0	0	0	0	NULL	0
261	01010000200A0D0000EAF2FF85710915C14863DFFF97414241	BLF08020746	08/10/08 15:59	0	0	0	0	1.42887541113595	NULL	NULL	0	NULL	0	NULL	0	0	0	0	0	0	0	NULL	NULL	NULL	NULL	NULL	0	NULL	NULL	0	0	0	0	0	0	0	0	0	0	0	0	0	0	0	0	0	0	NULL	0
262	01010000200A0D0000F4126D67C19B13C1D8594020AB184241	BLF08020770	08/11/08 16:38	0	0	0	0	0	NULL	NULL	0	NULL	0	NULL	0	0	0	0	0	0	0	NULL	NULL	NULL	NULL	NULL	0	NULL	NULL	0	0	0	0	0	0	0	0	0	0	0	0	0	0	0	1.44949849885974	0	0	NULL	0
263	01010000200A0D00004C1AA2C1515213C1DCDE420F1A224241	BLF08020774	08/11/08 17:52	0	0	0	0	0	NULL	NULL	0	NULL	0	NULL	0	0	0	0	0	0	0	NULL	NULL	NULL	NULL	NULL	0	NULL	NULL	0	0	0	0	0	0	0	0	0	0	1.34090668661243	0	0	0	0	0	0	0	NULL	0
264	01010000200A0D0000903B781CC21612C1AD5020E097124241	BLF08020799	08/16/08 16:20	0	0	0	0	0	NULL	NULL	0	NULL	0	NULL	0	0	0	0	0	0	0	NULL	NULL	NULL	NULL	NULL	0	NULL	NULL	0	0	0	0	0	0	0	0	0	0	0	0	0	0	0	0	0	0	NULL	0
265	01010000200A0D0000770219A5023612C14A1888ADAC0F4241	BLF08020800	08/16/08 16:30	0	0	0	0	0	NULL	NULL	0	NULL	0	NULL	0	0	0	0	0	0	0	NULL	NULL	NULL	NULL	NULL	0	NULL	NULL	0	0	0	0	0	0	0	0	0	0	1.34598489874688	0	0	0	0	0	0	0	NULL	0
266	01010000200A0D000071D18F7A438714C157702CE246DA4141	BLF08020809	08/16/08 19:58	0	0	0	0	0	NULL	NULL	0	NULL	0	NULL	0	0	0	0	0	0	0	NULL	NULL	NULL	NULL	NULL	0	NULL	NULL	0	0	0	0	0	0	0	0	0	0	0	0	0	0	0	1.2861069177998	0	0	NULL	0
267	01010000200A0D000022591F729DA814C14FD360BA4ED74141	BLF08020810	08/16/08 20:08	0	0	0	0	0	NULL	NULL	0	NULL	0	NULL	0	0	0	0	0	0	0	NULL	NULL	NULL	NULL	NULL	0	NULL	NULL	0	0	0	0	0	0	0	0	0	0	0	0	0	0	0	11.8842936245383	0	0	NULL	0
268	01010000200A0D0000C663707F70EA14C1324CBBF593D14141	BLF08020812	08/16/08 20:29	0	0	0	0	0	NULL	NULL	0	NULL	0	NULL	0	0	0	0	0	0	0	NULL	NULL	NULL	NULL	NULL	0	NULL	NULL	0	0	0	0	0	0	1.63166450080584	0	0	0	0	0	0	0	0	0	0	0	NULL	0
269	01010000200A0D000051A7A4F8CBAA15C12760C31E12CC4141	BLF08020817	08/16/08 21:20	0	0	0	0	0	NULL	NULL	0	NULL	0	NULL	0	0	0	0	0	0	0	NULL	NULL	NULL	NULL	NULL	0	NULL	NULL	0	0	0	0	0	0	0	0	0	0	0	0	0	0	0	4.04607937710465	0	0	NULL	0
270	01010000200A0D0000843D9BC34CD215C190D41F1F6ACB4141	BLF08020818	08/16/08 21:30	0	0	0	0	0	NULL	NULL	0	NULL	0	NULL	0	0	0	0	0	0	0	NULL	NULL	NULL	NULL	NULL	0	NULL	NULL	0	0	0	0	0	0	0	0	0	0	0	0	0	0	0	1.34466636662986	0	0	NULL	0
271	01010000200A0D00008DA21DEA6F2116C14825F81CE4C94141	BLF08020820	08/16/08 21:50	0	0	0	0	0	NULL	NULL	0	NULL	0	NULL	0	0	0	0	0	0	0	NULL	NULL	NULL	NULL	NULL	0	NULL	NULL	0	0	0	0	0	0	0	0	0	0	1.33637159456523	0	0	0	0	0	0	0	NULL	0
272	01010000200A0D0000EACDF75C264A16C16C5AA12734C94141	BLF08020821	08/16/08 22:01	0	0	0	0	0	NULL	NULL	0	NULL	0	NULL	0	0	0	0	0	0	0	NULL	NULL	NULL	NULL	NULL	0	NULL	NULL	0	0	0	0	0	0	0	0	0	0	0	0	0	0	0	0	0	0	NULL	9.32635241723636
273	01010000200A0D00003EF2F28A8BAF17C14A24A618E1C24141	BLF08020830	08/16/08 23:33	0	0	0	0	0	NULL	NULL	0	NULL	0	NULL	0	0	0	0	0	0	0	NULL	NULL	NULL	NULL	NULL	0	NULL	NULL	0	0	0	0	0	0	0	0	0	0	0	0	0	0	0	0	0	0	NULL	0
274	01010000200A0D00002DD3E5B833661AC1D8882FF375E04141	BLF08020837	08/17/08 11:37	0	0	0	0	1.39905748324062	NULL	NULL	0	NULL	0	NULL	0	0	0	0	0	0	0	NULL	NULL	NULL	NULL	NULL	0	NULL	NULL	0	0	0	0	0	0	0	0	0	0	0	0	0	0	0	0	0	0	NULL	0
275	01010000200A0D000055FD4562DE4C1AC17E2D657F3BF34141	BLF08020841	08/17/08 12:18	0	0	0	0	0	NULL	NULL	0	NULL	0	NULL	0	0	0	0	0	0	0	NULL	NULL	NULL	NULL	NULL	0	NULL	NULL	0	0	0	0	0	0	0	0	0	0	0	0	0	0	0	0	0	0	NULL	0
276	01010000200A0D000051EFD5D20A471AC107A93890F4F74141	BLF08020842	08/17/08 12:28	0	0	0	0	0	NULL	NULL	0	NULL	0	NULL	0	0	0	0	0	0	0	NULL	NULL	NULL	NULL	NULL	0	NULL	NULL	0	0	0	0	0	0	0	0	0	0	0	0	0	0	0	0	0	0	NULL	0
277	01010000200A0D0000121EAD189B3A1AC150128E2058014241	BLF08020844	08/17/08 12:49	0	0	0	0	0	NULL	NULL	0	NULL	0	NULL	0	0	0	0	0	0	0	NULL	NULL	NULL	NULL	NULL	0	NULL	NULL	0	0	0	0	0	0	0	0	0	0	0	0	0	0	0	0	0	0	NULL	0
278	01010000200A0D0000A8E31E33721C1AC192A2936B1F184241	BLF08020849	08/17/08 13:40	0	0	0	0	0	NULL	NULL	0	NULL	0	NULL	0	0	0	0	0	0	0	NULL	NULL	NULL	NULL	NULL	0	NULL	NULL	0	0	0	0	0	0	0	0	0	0	0	0	0	0	0	0	0	0	NULL	0
279	01010000200A0D000008737D36D26A19C1D8E1FA8BF8154241	BLF08020857	08/17/08 16:41	0	0	0	0	0	NULL	NULL	0	NULL	0	NULL	0	0	0	0	0	0	0	NULL	NULL	NULL	NULL	NULL	0	NULL	NULL	0	0	0	0	0	0	0	0	0	0	0	0	0	0	0	0	0	0	NULL	0
280	01010000200A0D0000AB398BBC207719C1C45F59F99C0C4241	BLF08020859	08/17/08 17:02	0	0	0	0	0	NULL	NULL	0	NULL	0	NULL	0	0	0	0	0	0	0	NULL	NULL	NULL	NULL	NULL	0	NULL	NULL	0	0	0	0	0	0	0	0	0	0	0	0	0	0	0	0	0	0	NULL	0
281	01010000200A0D0000FC257D8B657D19C1A607FFA708084241	BLF08020860	08/17/08 17:12	0	0	0	0	0	NULL	NULL	0	NULL	0	NULL	0	0	0	0	0	0	0	NULL	NULL	NULL	NULL	NULL	0	NULL	NULL	0	0	0	0	0	0	0	0	0	0	0	0	0	0	0	0	0	0	NULL	0
282	01010000200A0D0000ADF0DDF5778319C1C3FE47E36E034241	BLF08020861	08/17/08 17:22	0	0	0	0	0	NULL	NULL	0	NULL	0	NULL	0	0	0	0	0	0	0	NULL	NULL	NULL	NULL	NULL	0	NULL	NULL	0	0	0	0	0	0	0	0	0	0	0	0	0	0	0	0	0	0	NULL	0
283	01010000200A0D0000D3E4531660AE19C132AF57A473E34141	BLF08020868	08/17/08 18:34	0	0	0	0	0	NULL	NULL	0	NULL	0	NULL	0	0	0	0	0	0	0	NULL	NULL	NULL	NULL	NULL	0	NULL	NULL	0	0	0	0	0	0	0	0	0	0	0	0	0	0	0	0	0	0	NULL	0
284	01010000200A0D00001AAFA718477C19C1D50D43E911DC4141	BLF08020877	08/17/08 20:36	0	0	0	0	0	NULL	NULL	0	NULL	0	NULL	0	0	0	0	0	0	0	NULL	NULL	NULL	NULL	NULL	0	NULL	NULL	0	0	0	0	0	0	0	0	0	0	0	0	0	0	0	0	0	0	NULL	0
285	01010000200A0D00005329F997D26F19C1A9F8F54D33E54141	BLF08020879	08/17/08 20:56	0	0	0	0	0	NULL	NULL	0	NULL	0	NULL	0	0	0	0	0	0	0	NULL	NULL	NULL	NULL	NULL	0	NULL	NULL	0	0	0	0	0	0	0	0	0	0	0	0	0	0	0	0	0	0	NULL	0
286	01010000200A0D0000F911056B50EE18C12F973E47BA184241	BLF08020901	08/18/08 12:00	0	0	0	0	0	NULL	NULL	0	NULL	0	NULL	0	0	0	0	0	0	0	NULL	NULL	NULL	NULL	NULL	0	NULL	NULL	0	0	0	0	0	0	0	0	0	0	0	0	0	0	0	0	0	0	NULL	0
287	01010000200A0D00001ED72427D0FB18C11E866F54400F4241	BLF08020903	08/18/08 12:21	0	0	0	0	1.3572734814635	NULL	NULL	0	NULL	0	NULL	0	0	0	0	0	0	0	NULL	NULL	NULL	NULL	NULL	0	NULL	NULL	0	0	0	0	0	0	0	0	0	0	0	0	0	0	0	0	0	0	NULL	0
288	01010000200A0D0000B9D4483D7A2119C13EC222A72DF34141	BLF08020909	08/18/08 13:22	0	0	0	0	0	NULL	NULL	0	NULL	0	NULL	0	0	0	0	0	0	0	NULL	NULL	NULL	NULL	NULL	0	NULL	NULL	0	0	0	0	0	0	0	0	0	0	0	0	0	0	0	1.34630146415019	0	0	NULL	0
289	01010000200A0D00001241BF02814C19C16C3EE2A6BCD14141	BLF08020916	08/18/08 14:34	0	0	0	0	0	NULL	NULL	0	NULL	0	NULL	0	0	0	0	0	0	0	NULL	NULL	NULL	NULL	NULL	0	NULL	NULL	0	0	0	0	0	0	0	0	0	0	1.28753910392999	0	0	0	0	0	0	0	NULL	0
290	01010000200A0D00004B3F0124935419C17E76B602CCCC4141	BLF08020917	08/18/08 14:44	0	0	0	0	0	NULL	NULL	0	NULL	0	NULL	0	0	0	0	0	0	0	NULL	NULL	NULL	NULL	NULL	0	NULL	NULL	0	0	0	1.31841040295049	0	0	0	0	0	0	0	0	0	0	0	0	0	0	NULL	0
291	01010000200A0D000047354591750919C1E420B41ECBD74141	BLF08020921	08/18/08 15:50	0	0	0	0	0	NULL	NULL	0	NULL	0	NULL	0	0	0	0	0	0	0	NULL	NULL	NULL	NULL	NULL	0	NULL	NULL	0	0	0	0	0	0	0	0	0	0	0	0	0	0	0	0	0	0	NULL	0
292	01010000200A0D0000D270B99D37EF18C1F39714E70AEC4141	BLF08020925	08/18/08 16:31	0	0	0	0	0	NULL	NULL	0	NULL	0	NULL	0	0	0	0	0	0	0	NULL	NULL	NULL	NULL	NULL	0	NULL	NULL	0	0	0	0	0	0	0	0	0	0	0	0	0	0	0	2.50919157549173	0	0	NULL	0
293	01010000200A0D0000CA7E764019CD18C1E2871C4D5C054241	BLF08020930	08/18/08 17:22	0	0	0	0	0	NULL	NULL	0	NULL	0	NULL	0	0	0	0	0	0	0	NULL	NULL	NULL	NULL	NULL	0	NULL	NULL	0	0	0	0	0	0	0	0	0	0	0	0	0	0	0	0	0	0	NULL	0
294	01010000200A0D0000C0F9D99EADB818C18899A254B3144241	BLF08020933	08/18/08 17:53	0	0	0	0	0	NULL	NULL	0	NULL	0	NULL	0	0	0	0	0	0	0	NULL	NULL	NULL	NULL	NULL	0	NULL	NULL	0	0	0	0	0	0	0	0	0	0	0	0	0	0	0	0	0	0	NULL	0
295	01010000200A0D0000453BE9AB4CBA0CC106829627E2934141	BLF08030001	08/19/08 19:01	0	1.27137119600119	0	0	0	NULL	NULL	0	NULL	0	NULL	0	0	0	0	0	0	0	NULL	NULL	NULL	NULL	NULL	0	NULL	NULL	0	0	11.4423407640107	0	0	0	0	0	0	0	0	0	0	0	0	0	0	0	NULL	0
296	01010000200A0D0000A5EF2A94BC110DC16B507F6272944141	BLF08030002	08/19/08 19:12	0	0	0	0	0	NULL	NULL	0	NULL	0	NULL	0	0	0	0	0	0	0	NULL	NULL	NULL	NULL	NULL	0	NULL	NULL	0	0	0	0	103.612266691892	0	0	0	0	0	0	0	0	0	0	0	0	0	NULL	0
297	01010000200A0D0000AFA0C94B7C650DC1F8289E0FEC944141	BLF08030003	08/19/08 19:22	0	0	0	0	0	NULL	NULL	0	NULL	0	NULL	0	0	0	0	0	0	0	NULL	NULL	NULL	NULL	NULL	0	NULL	NULL	0	0	0	18.8044267071879	0	0	0	0	0	0	0	0	0	0	0	0	0	0	NULL	0
298	01010000200A0D000042F40D2596BD0DC1690BB51868954141	BLF08030004	08/19/08 19:33	0	0	0	0	0	NULL	NULL	0	NULL	0	NULL	0	0	0	0	0	0	0	NULL	NULL	NULL	NULL	NULL	0	NULL	NULL	0	0	0	0	0	0	0	0	0	0	0	0	0	0	0	0	0	0	NULL	0
299	01010000200A0D000026AFA0946CC60EC11B2CFBE01E974141	BLF08030007	08/19/08 20:06	0	0	0	0	0	NULL	NULL	0	NULL	0	NULL	0	0	0	0	0	0	0	NULL	NULL	NULL	NULL	NULL	0	NULL	NULL	0	0	0	0	0	0	0	0	0	0	0	0	0	0	0	1.23590508623612	0	0	NULL	0
300	01010000200A0D0000A8063661ED270FC16EF26F18D8974141	BLF08030008	08/19/08 20:18	0	0	0	0	0	NULL	NULL	0	NULL	0	NULL	0	0	0	0	0	0	0	NULL	NULL	NULL	NULL	NULL	0	NULL	NULL	0	0	0	0	0	0	0	0	0	0	0	0	0	0	0	0	0	0	NULL	0
301	01010000200A0D00007CA77DEAB24010C186F750CCA29A4141	BLF08030012	08/19/08 21:02	0	0	0	0	0	NULL	NULL	0	NULL	0	NULL	0	0	0	0	0	0	0	NULL	NULL	NULL	NULL	NULL	0	NULL	NULL	0	0	5.07485512183671	0	0	0	0	0	0	0	0	0	0	0	0	0	0	0	NULL	0
302	01010000200A0D0000C2949BC3DD6B10C1AF8385AC7B9B4141	BLF08030013	08/19/08 21:13	0	0	0	0	0	NULL	NULL	0	NULL	0	NULL	0	0	0	0	0	0	0	NULL	NULL	NULL	NULL	NULL	0	NULL	NULL	0	0	0	0	0	0	0	0	0	0	0	0	0	0	0	1.28009627094419	0	0	NULL	0
303	01010000200A0D00000B0A9059619510C1A0F9C03A3C9C4141	BLF08030014	08/19/08 21:23	0	0	0	0	0	NULL	NULL	0	NULL	0	NULL	0	0	0	0	0	0	0	NULL	NULL	NULL	NULL	NULL	0	NULL	NULL	0	0	0	0	0	0	0	0	0	0	0	0	0	0	0	0	0	0	NULL	0
304	01010000200A0D00009ADD2BC253EA10C124BF5374BB9D4141	BLF08030016	08/19/08 21:43	0	0	0	0	0	NULL	NULL	0	NULL	0	NULL	0	0	0	0	0	0	0	NULL	NULL	NULL	NULL	NULL	0	NULL	NULL	0	0	0	0	0	0	0	0	0	0	0	0	0	0	0	1.32694706788924	0	0	NULL	0
305	01010000200A0D00003F469CE6701211C1849FFF07519E4141	BLF08030017	08/19/08 21:54	0	0	0	0	0	NULL	NULL	0	NULL	0	NULL	0	0	0	0	0	0	0	NULL	NULL	NULL	NULL	NULL	0	NULL	NULL	0	0	0	0	0	0	0	0	0	0	0	0	0	0	0	0	0	0	NULL	0
306	01010000200A0D00004DCBB8AF9B7E1BC1B84FA8E536D84141	BLF08030019	08/20/08 12:09	0	0	0	0	0	NULL	NULL	0	NULL	0	NULL	0	0	0	0	0	0	0	NULL	NULL	NULL	NULL	NULL	0	NULL	NULL	0	0	0	0	0	0	0	0	0	0	0	0	0	0	0	1.41706701772593	0	0	NULL	0
307	01010000200A0D000067ABEFA81B581BC19E42838385F54141	BLF08030025	08/20/08 13:13	0	0	0	0	1.28633569931849	NULL	NULL	0	NULL	0	NULL	0	0	0	0	0	0	0	NULL	NULL	NULL	NULL	NULL	0	NULL	NULL	0	0	0	0	0	0	0	0	0	0	0	0	0	0	0	0	0	0	NULL	0
308	01010000200A0D00008956B688EC4A1BC1DF3D20D486FF4141	BLF08030027	08/20/08 13:34	0	0	0	0	1.28551986709844	NULL	NULL	0	NULL	0	NULL	0	0	0	0	0	0	0	NULL	NULL	NULL	NULL	NULL	0	NULL	NULL	0	0	0	0	0	0	0	0	0	0	0	0	0	0	0	0	0	0	NULL	0
309	01010000200A0D00009FD6628C34441BC11C17CDE98E044241	BLF08030028	08/20/08 13:44	0	0	0	0	1.30653689427712	NULL	NULL	0	NULL	0	NULL	0	0	0	0	0	0	0	NULL	NULL	NULL	NULL	NULL	0	NULL	NULL	0	0	0	0	0	0	0	0	0	0	0	0	0	0	0	0	0	0	NULL	0
310	01010000200A0D0000C5047E357B311BC19763FECFF8124241	BLF08030031	08/20/08 14:36	0	0	0	0	4.06707981271211	NULL	NULL	0	NULL	0	NULL	0	0	0	0	0	0	0	NULL	NULL	NULL	NULL	NULL	0	NULL	NULL	0	0	0	0	0	0	0	0	0	0	0	0	0	0	0	0	0	0	NULL	0
311	01010000200A0D00007BC4994FC7241BC19F6F8BEC401C4241	BLF08030033	08/20/08 14:56	0	0	0	0	0	NULL	NULL	0	NULL	0	NULL	0	0	0	0	0	0	0	NULL	NULL	NULL	NULL	NULL	0	NULL	NULL	0	0	0	0	0	0	0	0	0	0	1.34500449004891	0	0	0	0	0	0	0	NULL	0
312	01010000200A0D000056BC6641FC0B1BC146779EDEFF2E4241	BLF08030037	08/20/08 15:37	0	0	0	0	0	NULL	NULL	0	NULL	0	NULL	0	0	0	0	0	0	0	NULL	NULL	NULL	NULL	NULL	0	NULL	NULL	0	0	0	0	0	0	0	0	0	0	0	0	0	0	0	0	0	0	NULL	0
313	01010000200A0D000099802CCA8CD71AC18AD26A5F5B294241	BLF08030038	08/20/08 16:20	0	0	0	0	0	NULL	NULL	0	NULL	0	NULL	0	0	0	0	0	0	0	NULL	NULL	NULL	NULL	NULL	0	NULL	NULL	0	0	0	0	0	0	0	0	0	0	0	0	0	0	0	1.15584807432997	0	0	NULL	0
314	01010000200A0D0000F7FB49EC1DDF1AC12C388A84D2234241	BLF08030039	08/20/08 16:32	0	0	0	0	0	NULL	NULL	0	NULL	0	NULL	0	0	0	0	0	0	0	NULL	NULL	NULL	NULL	NULL	0	NULL	NULL	0	0	0	0	0	0	0	0	0	0	0	0	0	0	0	2.59451430688938	0	0	NULL	0
315	01010000200A0D0000B5C489294BEC1AC11741301B54194241	BLF08030041	08/20/08 16:54	0	0	0	0	0	NULL	NULL	0	NULL	0	NULL	0	0	0	0	0	0	0	NULL	NULL	NULL	NULL	NULL	0	NULL	NULL	0	0	0	0	0	0	0	0	0	0	0	0	0	0	0	2.71835979599353	0	0	NULL	0
316	01010000200A0D000098AB4A97E3F21AC11FE3F4118C144241	BLF08030042	08/20/08 17:05	0	0	0	0	0	NULL	NULL	0	NULL	0	NULL	0	0	0	0	0	0	0	NULL	NULL	NULL	NULL	NULL	0	NULL	NULL	0	0	0	0	0	0	0	0	0	0	0	0	0	0	0	0	0	0	NULL	0
317	01010000200A0D000043908BD3A8001BC15D4E17C4150A4241	BLF08030044	08/20/08 17:28	0	0	0	0	0	NULL	NULL	0	NULL	0	NULL	0	0	0	0	0	0	0	NULL	NULL	NULL	NULL	NULL	0	NULL	NULL	0	0	0	0	0	0	0	0	0	0	0	0	0	0	0	1.30411354998241	0	0	NULL	0
318	01010000200A0D0000AC907914C7061BC1C58F1F6426054241	BLF08030045	08/20/08 17:38	0	0	0	0	0	NULL	NULL	0	NULL	0	NULL	0	0	0	0	0	0	0	NULL	NULL	NULL	NULL	NULL	0	NULL	NULL	0	0	0	0	0	0	0	0	0	0	0	0	0	0	0	2.67676001039926	0	0	NULL	0
319	01010000200A0D000098F9F6E8DD0D1BC170217D4843004241	BLF08030046	08/20/08 17:49	0	0	0	0	6.79396569057417	NULL	NULL	0	NULL	0	NULL	0	0	0	0	0	0	0	NULL	NULL	NULL	NULL	NULL	0	NULL	NULL	0	0	0	0	0	0	0	0	0	0	0	0	0	0	0	0	0	0	NULL	0
320	01010000200A0D0000A60445727C1A1BC15236875C0EF74141	BLF08030048	08/20/08 18:09	0	0	0	0	2.74039797325002	NULL	NULL	0	NULL	0	NULL	0	0	0	0	0	0	0	NULL	NULL	NULL	NULL	NULL	0	NULL	NULL	0	0	0	0	0	0	0	0	0	0	0	0	0	0	0	0	0	0	NULL	0
321	01010000200A0D0000A1D9E394C72B1BC132104D2111E94141	BLF08030051	08/20/08 18:40	0	0	0	0	1.38078004397679	NULL	NULL	0	NULL	0	NULL	0	0	0	0	0	0	0	NULL	NULL	NULL	NULL	NULL	0	NULL	NULL	0	0	0	0	0	0	0	0	0	0	0	0	0	0	0	0	0	0	NULL	0
322	01010000200A0D00000B4106CEE9381BC1676D74DEF1DF4141	BLF08030053	08/20/08 19:00	0	0	0	0	0	NULL	NULL	0	NULL	0	NULL	0	0	0	0	0	0	0	NULL	NULL	NULL	NULL	NULL	0	NULL	NULL	0	0	0	0	0	0	0	0	0	0	0	0	0	0	0	2.71008015459635	0	0	NULL	0
323	01010000200A0D000007237EBC37461BC140E7C8AC70D64141	BLF08030055	08/20/08 19:21	0	0	0	0	0	NULL	NULL	0	NULL	0	NULL	0	0	0	0	0	0	0	NULL	NULL	NULL	NULL	NULL	0	NULL	NULL	0	0	0	0	0	0	0	0	0	0	0	0	0	0	0	1.37736124829249	0	0	NULL	0
324	01010000200A0D0000CFBC9A04E9FC1AC1995C970CBCDF4141	BLF08030059	08/20/08 20:30	0	0	0	0	0	NULL	NULL	2.63680427000136	NULL	0	NULL	0	0	0	0	0	0	0	NULL	NULL	NULL	NULL	NULL	0	NULL	NULL	0	0	0	0	0	0	0	0	0	0	0	0	0	0	0	0	0	0	NULL	0
325	01010000200A0D00005A10D4CB8AF61AC1F26D43549AE44141	BLF08030060	08/20/08 20:40	0	0	0	0	0	NULL	NULL	1.32157485447363	NULL	0	NULL	0	0	0	0	0	0	0	NULL	NULL	NULL	NULL	NULL	0	NULL	NULL	0	0	0	0	0	0	0	0	0	0	0	0	0	0	0	0	0	0	NULL	0
326	01010000200A0D0000442806750FF01AC10644E3B972E94141	BLF08030061	08/20/08 20:50	0	0	0	0	0	NULL	NULL	0	NULL	0	NULL	0	0	0	0	0	0	0	NULL	NULL	NULL	NULL	NULL	0	NULL	NULL	0	0	0	0	0	0	0	0	0	0	1.30399828615589	0	0	0	0	0	0	0	NULL	0
327	01010000200A0D0000B3DD89FA53DC1AC1330C3F274EF84141	BLF08030064	08/20/08 21:22	0	0	0	0	1.55756459437914	NULL	NULL	0	NULL	0	NULL	0	0	0	0	0	0	0	NULL	NULL	NULL	NULL	NULL	0	NULL	NULL	0	0	0	0	0	0	0	0	0	0	0	0	0	0	0	0	0	0	NULL	0
328	01010000200A0D0000F9B665C0C9D71AC1FD88E1F6D0FB4141	BLF08030065	08/21/08 10:37	0	0	0	0	0	NULL	NULL	0	NULL	0	NULL	0	0	0	0	0	0	0	NULL	NULL	NULL	NULL	NULL	0	NULL	NULL	0	0	0	0	0	0	0	0	0	0	0	0	0	0	0	1.3184179326845	0	0	NULL	0
329	01010000200A0D0000B05C1712ABCA1AC1B9E6FCA4A3054241	BLF08030067	08/21/08 10:58	0	0	0	0	1.32729133804412	NULL	NULL	0	NULL	0	NULL	0	0	0	0	0	0	0	NULL	NULL	NULL	NULL	NULL	0	NULL	NULL	0	0	0	0	0	0	0	0	0	0	0	0	0	0	0	0	0	0	NULL	0
330	01010000200A0D00007AE4885F63C41AC1E0F00E35720A4241	BLF08030068	08/21/08 11:08	0	0	0	0	0	NULL	NULL	0	NULL	0	NULL	0	0	0	0	0	0	0	NULL	NULL	NULL	NULL	NULL	0	NULL	NULL	0	0	0	0	0	0	0	0	0	0	0	0	0	0	0	1.36907154896382	0	0	NULL	0
331	01010000200A0D00008CD8D8A525BE1AC1A82C85E82F0F4241	BLF08030069	08/21/08 11:18	0	0	0	0	0	NULL	NULL	0	NULL	0	NULL	0	0	0	0	0	0	0	NULL	NULL	NULL	NULL	NULL	0	NULL	NULL	0	0	0	0	0	0	0	0	0	0	0	0	0	0	0	0	0	0	NULL	0
332	01010000200A0D00001429D3ED31861AC12D361CBB4A0C4241	BLF08030075	08/21/08 12:49	0	0	0	0	4.10284905628773	NULL	NULL	0	NULL	0	NULL	0	0	0	0	0	0	0	NULL	NULL	NULL	NULL	NULL	0	NULL	NULL	0	0	0	0	0	0	0	0	0	0	0	0	0	0	0	0	0	0	NULL	0
333	01010000200A0D00001D46B23F15921AC12D703570F3024241	BLF08030077	08/21/08 13:10	0	0	0	0	0	NULL	NULL	0	NULL	0	NULL	0	0	0	0	0	0	0	NULL	NULL	NULL	NULL	NULL	0	NULL	NULL	0	0	0	0	0	0	0	0	0	0	1.33562653077139	0	0	0	0	0	0	0	NULL	0
334	01010000200A0D000028901C5980A51AC1B88FFE7FAAF44141	BLF08030080	08/21/08 13:41	0	0	0	0	0	NULL	NULL	0	NULL	0	NULL	0	0	0	0	0	0	0	NULL	NULL	NULL	NULL	NULL	0	NULL	NULL	0	0	0	0	0	0	0	0	0	0	0	0	0	0	0	0	0	0	NULL	0
335	01010000200A0D00009FE0EB337EB81AC1B0D7A09520E64141	BLF08030083	08/21/08 14:12	0	0	0	0	2.681093616406	NULL	NULL	0	NULL	0	NULL	0	0	0	0	0	0	0	NULL	NULL	NULL	NULL	NULL	0	NULL	NULL	0	0	0	0	0	0	0	0	0	0	0	0	0	0	0	0	0	0	NULL	0
336	01010000200A0D0000ED46E2FA74C51AC1E562444E60DC4141	BLF08030085	08/21/08 14:33	0	0	0	0	0	NULL	NULL	0	NULL	0	NULL	0	0	0	0	0	0	0	NULL	NULL	NULL	NULL	NULL	0	NULL	NULL	0	0	0	0	0	0	0	0	0	0	0	0	0	0	0	0	0	0	NULL	0
337	01010000200A0D00008E8799A950CC1AC109125D9F68D74141	BLF08030086	08/21/08 14:44	0	0	0	0	1.25745121656972	NULL	NULL	0	NULL	0	NULL	0	0	0	0	0	0	0	NULL	NULL	NULL	NULL	NULL	0	NULL	NULL	0	0	0	0	0	0	0	0	0	0	0	0	0	0	0	0	0	0	NULL	0
338	01010000200A0D00005209DEF59E8E1AC1FD54428E93D84141	BLF08030090	08/21/08 15:42	0	0	0	0	1.19502786465134	NULL	NULL	0	NULL	0	NULL	0	0	0	0	0	0	0	NULL	NULL	NULL	NULL	NULL	0	NULL	NULL	0	0	0	0	0	0	0	0	0	0	0	0	0	0	0	0	0	0	NULL	0
339	01010000200A0D000075759A62B5801AC105575A9B59E34141	BLF08030092	08/21/08 17:10	0	0	0	0	0	NULL	NULL	0	NULL	0	NULL	0	0	0	0	0	0	0	NULL	NULL	NULL	NULL	NULL	0	NULL	NULL	0	0	0	0	0	0	1.39910842056733	0	0	0	0	0	0	0	0	0	0	0	NULL	0
340	01010000200A0D0000A1C26B96376C1AC1F7CD4BFF9BF24141	BLF08030095	08/21/08 18:13	0	0	0	0	0	NULL	NULL	0	NULL	0	NULL	0	0	0	0	0	0	0	NULL	NULL	NULL	NULL	NULL	0	NULL	NULL	0	0	0	0	0	0	0	0	0	0	0	0	0	0	0	0	0	0	NULL	0
341	01010000200A0D000050ADD4B521591AC1B40F4B9314014241	BLF08030098	08/21/08 18:45	0	0	0	0	0	NULL	NULL	0	NULL	0	NULL	0	0	0	0	0	0	0	NULL	NULL	NULL	NULL	NULL	0	NULL	NULL	0	0	0	0	0	0	0	0	0	0	0	0	0	0	0	0	0	0	NULL	0
342	01010000200A0D0000105B8FC727531AC1BB614E6308064241	BLF08030099	08/21/08 18:55	0	0	0	0	0	NULL	NULL	0	NULL	0	NULL	0	0	0	0	0	0	0	NULL	NULL	NULL	NULL	NULL	0	NULL	NULL	0	0	0	0	0	0	0	0	0	0	0	0	0	0	0	0	0	0	NULL	0
343	01010000200A0D000097710FABFB4B1AC1584E1B56C30A4241	BLF08030100	08/21/08 19:28	0	0	0	0	2.73954596062854	NULL	NULL	0	NULL	0	NULL	0	0	0	0	0	0	0	NULL	NULL	NULL	NULL	NULL	0	NULL	NULL	0	0	0	0	0	0	0	0	0	0	0	0	0	0	0	0	0	0	NULL	0
344	01010000200A0D00000F6D5E3E7D161AC180433D910A064241	BLF08030106	08/21/08 20:51	0	0	0	0	0	NULL	NULL	0	NULL	0	NULL	0	0	0	0	0	0	0	NULL	NULL	NULL	NULL	NULL	0	NULL	NULL	0	0	0	0	0	0	0	0	0	0	0	0	0	0	0	0	0	0	NULL	0
345	01010000200A0D00006245DCD0A01C1AC1BF5E53F35D014241	BLF08030107	08/21/08 21:02	0	0	0	0	2.70984098455327	NULL	NULL	0	NULL	0	NULL	0	0	0	0	0	0	0	NULL	NULL	NULL	NULL	NULL	0	NULL	NULL	0	0	0	0	0	0	0	0	0	0	0	0	0	0	0	0	0	0	NULL	0
346	01010000200A0D0000AC116BD0C0221AC1062EC9E1A9FC4141	BLF08030108	08/21/08 21:12	0	0	0	0	0	NULL	NULL	0	NULL	0	NULL	0	0	0	0	0	0	0	NULL	NULL	NULL	NULL	NULL	0	NULL	NULL	0	0	0	0	0	0	0	0	0	0	0	0	0	0	0	0	0	0	NULL	0
347	01010000200A0D0000BF7B8F6D28281AC13A997882ECF74141	BLF08030109	08/21/08 21:22	0	0	0	0	0	NULL	NULL	0	NULL	0	NULL	0	0	0	0	0	0	0	NULL	NULL	NULL	NULL	NULL	0	NULL	NULL	0	0	1.3482150261565	6.74107513078252	0	0	0	0	0	0	0	0	0	0	0	0	0	0	NULL	0
348	01010000200A0D0000A57305D7673C1AC17EF48436CEE94141	BLF08030112	08/22/08 11:38	0	0	0	0	0	NULL	NULL	0	NULL	0	NULL	0	0	0	0	0	0	0	NULL	NULL	NULL	NULL	NULL	0	NULL	NULL	0	0	0	0	0	0	0	0	0	0	0	0	0	0	0	0	0	0	NULL	0
349	01010000200A0D0000B3D9F3DB75421AC1AAB1446ED1E44141	BLF08030113	08/22/08 11:48	0	0	0	0	0	NULL	NULL	0	NULL	0	NULL	0	0	0	0	0	0	0	NULL	NULL	NULL	NULL	NULL	0	NULL	NULL	0	0	0	0	0	0	0	0	0	0	0	0	0	0	0	2.675587448833	0	0	NULL	0
350	01010000200A0D0000F0C6694C87131AC1F826BFDAF7DA4141	BLF08030121	08/22/08 13:31	0	0	0	0	0	NULL	NULL	0	NULL	0	NULL	0	0	0	0	0	0	0	NULL	NULL	NULL	NULL	NULL	0	NULL	NULL	0	0	0	0	0	0	0	0	0	0	0	0	0	0	0	1.32518092914615	0	0	NULL	0
351	01010000200A0D0000BFEE6784C6BC19C13988FB3304EF4141	BLF08030125	08/22/08 14:46	0	0	0	0	0	NULL	NULL	0	NULL	0	NULL	0	0	0	0	0	0	0	NULL	NULL	NULL	NULL	NULL	0	NULL	NULL	0	0	0	0	0	0	0	0	0	0	0	0	0	0	0	0	0	0	NULL	0
352	01010000200A0D0000CB7923E7AFAA19C1E3DE378666CF4141	BLF08030134	08/22/08 16:44	0	0	0	0	1.32292544362395	NULL	NULL	0	NULL	0	NULL	0	0	0	0	0	0	0	NULL	NULL	NULL	NULL	NULL	0	NULL	NULL	0	0	0	0	0	0	0	0	0	0	0	0	0	0	0	0	0	0	NULL	0
353	01010000200A0D000026786F8BC79E19C102B3917B21D94141	BLF08030136	08/22/08 17:05	0	0	0	0	0	NULL	NULL	0	NULL	0	NULL	0	0	0	0	0	0	0	NULL	NULL	NULL	NULL	NULL	0	NULL	NULL	0	0	0	0	0	0	0	0	0	0	0	0	0	0	0	1.3388887628999	0	0	NULL	0
354	01010000200A0D0000ED712588B15519C1EBB5EE3EF2E14141	BLF08030142	08/22/08 18:37	0	0	0	0	0	NULL	NULL	0	NULL	0	NULL	0	0	0	0	0	0	0	NULL	NULL	NULL	NULL	NULL	0	NULL	NULL	0	0	0	0	0	0	0	0	0	0	0	0	0	0	0	3.99194089811085	0	0	NULL	0
355	01010000200A0D0000F354C887F05B19C1B518ACC52BDD4141	BLF08030143	08/22/08 18:48	0	0	0	0	0	NULL	NULL	0	NULL	0	NULL	0	0	0	0	0	0	0	NULL	NULL	NULL	NULL	NULL	0	NULL	NULL	0	0	0	0	0	0	0	0	0	0	0	0	0	0	0	3.92011383427538	0	0	NULL	0
356	01010000200A0D00002723DD49323119C1BA7B419BD2D04141	BLF08030149	08/22/08 20:19	0	0	0	0	1.3088842094695	NULL	NULL	0	NULL	0	NULL	0	0	0	0	0	0	0	NULL	NULL	NULL	NULL	NULL	0	NULL	NULL	0	0	0	0	0	0	0	0	0	0	0	0	0	0	0	0	0	0	NULL	0
357	01010000200A0D00000D6CB5F168F919C1E516834C6CEE4141	BLF08030156	08/23/08 10:25	0	0	0	0	0	NULL	NULL	0	NULL	0	NULL	0	0	0	0	0	0	0	NULL	NULL	NULL	NULL	NULL	0	NULL	NULL	0	0	63.8153384177107	0	0	0	0	0	0	0	0	0	0	0	0	0	0	0	NULL	0
358	01010000200A0D0000554BF77CBADA19C1B40827D489054241	BLF08030161	08/23/08 11:17	0	0	0	0	0	NULL	NULL	0	NULL	0	NULL	0	0	0	0	0	0	0	NULL	NULL	NULL	NULL	NULL	0	NULL	NULL	0	0	0	0	0	0	0	0	0	0	0	0	0	0	0	1.40544606769338	0	0	NULL	0
359	01010000200A0D0000FCCC9B54FD9E19C1F6E28BD57A054241	BLF08030166	08/23/08 12:39	0	0	0	0	0	NULL	NULL	0	NULL	0	NULL	0	0	0	0	0	0	0	NULL	NULL	NULL	NULL	NULL	0	NULL	NULL	0	0	0	0	0	0	0	0	0	0	1.35779307775457	0	0	0	0	0	0	0	NULL	0
360	01010000200A0D000010F52D8511A819C173149F7EFFFB4141	BLF08030168	08/23/08 12:59	0	0	0	0	0	NULL	NULL	0	NULL	0	NULL	0	0	0	0	0	0	0	NULL	NULL	NULL	NULL	NULL	0	NULL	NULL	0	0	0	0	0	0	0	0	0	0	0	0	0	0	0	0	0	0	NULL	0
361	01010000200A0D000077184296C4B119C1720FE3D7A3F64141	BLF08030169	08/23/08 13:11	0	0	0	0	0	NULL	NULL	0	NULL	0	NULL	0	0	0	0	0	0	0	NULL	NULL	NULL	NULL	NULL	0	NULL	NULL	0	0	0	0	0	0	0	0	0	0	1.46309362160036	0	0	0	0	0	0	0	NULL	0
362	01010000200A0D000071A919F5EB8B19C13672D1EE79E84141	BLF08030171	08/23/08 13:54	0	0	0	0	0	NULL	NULL	0	NULL	0	NULL	0	0	0	0	0	0	0	NULL	NULL	NULL	NULL	NULL	0	NULL	NULL	0	0	0	0	0	0	0	0	0	0	0	0	0	0	0	1.46643240196476	0	0	NULL	0
363	01010000200A0D0000980CE90DD08219C182FB075DD1EC4141	BLF08030172	08/23/08 14:05	0	0	0	0	0	NULL	NULL	0	NULL	0	NULL	0	0	0	0	0	0	0	NULL	NULL	NULL	NULL	NULL	0	NULL	NULL	0	0	0	0	0	0	0	0	0	0	0	0	0	0	0	0	0	0	NULL	0
364	01010000200A0D00000D5A2A5A437119C10C4122A603FB4141	BLF08030175	08/23/08 14:37	0	0	0	0	0	NULL	NULL	0	NULL	0	NULL	0	0	0	0	0	0	0	NULL	NULL	NULL	NULL	NULL	0	NULL	NULL	0	0	2.66111333631861	0	0	0	0	0	0	0	0	0	0	0	0	0	0	0	NULL	0
365	01010000200A0D0000309F0F2E045E19C1BA4A2CC306094241	BLF08030178	08/23/08 15:07	0	0	0	0	0	NULL	NULL	0	NULL	0	NULL	0	0	0	0	0	0	0	NULL	NULL	NULL	NULL	NULL	0	NULL	NULL	0	0	0	0	0	0	0	0	0	0	0	0	0	0	0	2.85824005490612	0	0	NULL	0
366	01010000200A0D0000189C276B203519C15A9A432612FB4141	BLF08030186	08/23/08 17:31	0	0	0	0	0	NULL	NULL	0	NULL	0	NULL	0	0	0	0	0	0	0	NULL	NULL	NULL	NULL	NULL	0	NULL	NULL	0	0	0	0	0	0	0	0	0	0	0	0	0	0	0	1.38229189390176	0	0	NULL	0
367	01010000200A0D00003917BE9D40F418C13F77E11A9BFE4141	BLF08030190	08/23/08 18:39	0	0	0	0	0	NULL	NULL	0	NULL	0	NULL	0	0	0	0	0	0	0	NULL	NULL	NULL	NULL	NULL	0	NULL	NULL	0	0	0	0	0	0	0	0	0	0	0	0	0	0	0	1.33350056358766	0	0	NULL	0
368	01010000200A0D0000FA0A51DF10ED18C1F939B85358034241	BLF08030191	08/23/08 18:49	0	0	0	0	0	NULL	NULL	0	NULL	0	NULL	0	0	0	0	0	0	0	NULL	NULL	NULL	NULL	NULL	0	NULL	NULL	0	0	0	0	0	0	0	0	0	0	0	0	0	0	0	0	0	1.3275027539609	NULL	0
369	01010000200A0D0000A817967B90E618C1E37C50821E084241	BLF08030192	08/23/08 18:59	0	0	0	0	0	NULL	NULL	0	NULL	0	NULL	0	0	0	0	0	0	0	NULL	NULL	NULL	NULL	NULL	0	NULL	NULL	0	0	0	0	0	0	1.32153795257901	0	0	0	0	0	0	0	0	0	0	0	NULL	0
370	01010000200A0D0000BD5A802CAEC41BC1F0FDDA32652E4241	BLF08030220	08/26/08 12:30	0	0	0	0	0	NULL	NULL	1.37944649808196	NULL	0	NULL	0	0	0	0	0	0	0	NULL	NULL	NULL	NULL	NULL	0	NULL	NULL	0	0	0	0	0	0	0	0	0	0	0	0	0	0	0	0	0	0	NULL	0
371	01010000200A0D0000AF1BC8CBC6A31BC12E0B2DE3CC304241	BLF08030221	08/26/08 12:40	0	0	0	0	2.77583597626117	NULL	NULL	0	NULL	0	NULL	0	0	0	0	0	0	0	NULL	NULL	NULL	NULL	NULL	0	NULL	NULL	0	0	0	0	0	0	0	0	0	0	0	0	0	0	0	0	0	0	NULL	0
372	01010000200A0D00003920F2B502831BC16D5C4CB232334241	BLF08030222	08/26/08 12:50	0	0	0	0	1.38049787235796	NULL	NULL	0	NULL	0	NULL	0	0	0	0	0	0	0	NULL	NULL	NULL	NULL	NULL	0	NULL	NULL	0	0	0	0	0	0	0	0	0	0	0	0	0	0	0	0	0	0	NULL	0
373	01010000200A0D000042DA4B5A05621BC131CF0C42A8354241	BLF08030223	08/26/08 13:00	0	0	0	0	0	NULL	NULL	4.13258039854655	NULL	0	NULL	0	0	0	0	0	0	0	NULL	NULL	NULL	NULL	NULL	0	NULL	NULL	0	0	0	0	0	0	0	0	0	0	0	0	0	0	0	0	0	0	NULL	0
374	01010000200A0D00009D8C68D62C411BC1336EB7151B384241	BLF08030224	08/26/08 13:10	0	0	0	0	1.21189512039379	NULL	NULL	0	NULL	0	NULL	0	0	0	0	0	0	0	NULL	NULL	NULL	NULL	NULL	0	NULL	NULL	0	0	0	0	0	0	0	0	0	0	0	0	0	0	0	0	0	0	NULL	0
375	01010000200A0D00006D952002E01B1BC171123B99E23A4241	BLF08030225	08/26/08 13:22	0	0	0	0	0	NULL	NULL	0	NULL	0	NULL	0	0	0	0	0	0	0	NULL	NULL	NULL	NULL	NULL	0	NULL	NULL	0	0	0	0	0	0	0	0	0	0	0	0	0	0	0	0	0	0	NULL	0
376	01010000200A0D0000C878134BB7DD1AC1FA36E825653B4241	BLF08030226	08/26/08 14:37	0	0	0	0	12.4752892193342	NULL	NULL	0	NULL	0	NULL	0	0	0	0	0	0	0	NULL	NULL	NULL	NULL	NULL	0	NULL	NULL	0	0	0	0	0	0	0	0	0	0	0	0	0	0	0	0	0	0	NULL	0
377	01010000200A0D0000F4D1CA3686E41AC1F1E9D4FD74364241	BLF08030227	08/26/08 14:48	0	0	0	0	0	NULL	NULL	0	NULL	0	NULL	0	0	0	0	0	0	0	NULL	NULL	NULL	NULL	NULL	0	NULL	NULL	0	0	3.95496062860948	0	0	0	0	0	0	0	0	0	0	0	0	0	0	0	NULL	0
378	01010000200A0D000065E5C74356F11AC1A24A5B309B2C4241	BLF08030229	08/26/08 15:09	0	0	0	0	1.34621448844663	NULL	NULL	0	NULL	0	NULL	0	0	0	0	0	0	0	NULL	NULL	NULL	NULL	NULL	0	NULL	NULL	0	0	0	0	0	0	0	0	0	0	0	0	0	0	0	0	0	0	NULL	0
379	01010000200A0D000019FF91074BF71AC11DB7751FD3274241	BLF08030230	08/26/08 15:19	0	0	0	0	2.66164137305521	NULL	NULL	0	NULL	0	NULL	0	0	0	0	0	0	0	NULL	NULL	NULL	NULL	NULL	0	NULL	NULL	0	0	0	0	0	0	0	0	0	0	0	0	0	0	0	0	0	0	NULL	0
380	01010000200A0D00006E598FCAB1FD1AC1EE040A5DF5224241	BLF08030231	08/26/08 15:30	0	0	0	0	0	NULL	NULL	0	NULL	0	NULL	0	0	0	0	0	0	0	NULL	NULL	NULL	NULL	NULL	0	NULL	NULL	0	0	0	0	0	0	0	0	0	0	0	0	0	0	0	1.26977039723858	0	0	NULL	0
381	01010000200A0D0000772E9D93CA041BC11A59E7CDEA1D4241	BLF08030232	08/26/08 15:40	0	0	0	0	1.30383474396827	NULL	NULL	0	NULL	0	NULL	0	0	0	0	0	0	0	NULL	NULL	NULL	NULL	NULL	0	NULL	NULL	0	0	0	0	0	0	0	0	0	0	0	0	0	0	0	0	0	0	NULL	0
382	01010000200A0D0000EA60C9DD51111BC1F0D14207E9134241	BLF08030234	08/26/08 16:01	0	0	0	0	1.34589989527253	NULL	NULL	0	NULL	0	NULL	0	0	0	0	0	0	0	NULL	NULL	NULL	NULL	NULL	0	NULL	NULL	0	0	0	0	0	0	0	0	0	0	0	0	0	0	0	0	0	0	NULL	0
383	01010000200A0D0000E9A9B30FB9171BC10C319F5B000F4241	BLF08030235	08/26/08 16:12	0	0	0	0	0	NULL	NULL	1.37006153382292	NULL	0	NULL	0	0	0	0	0	0	0	NULL	NULL	NULL	NULL	NULL	0	NULL	NULL	0	0	0	0	0	0	0	0	0	0	0	0	0	0	0	0	0	0	NULL	0
384	01010000200A0D0000BE0E500EDA1E1BC1B1814398660A4241	BLF08030236	08/26/08 16:22	0	0	0	0	0	NULL	NULL	0	NULL	0	NULL	0	0	0	0	0	0	0	NULL	NULL	NULL	NULL	NULL	0	NULL	NULL	0	0	0	0	0	0	0	0	0	0	0	0	0	0	0	1.3703290536305	0	0	NULL	0
385	01010000200A0D0000F69F3131772B1BC1A0BB999A22014241	BLF08030238	08/26/08 16:42	0	0	0	0	2.70861601419132	NULL	NULL	0	NULL	0	NULL	0	0	0	0	0	0	0	NULL	NULL	NULL	NULL	NULL	0	NULL	NULL	0	0	0	0	0	0	0	0	0	0	0	0	0	0	0	0	0	0	NULL	0
386	01010000200A0D0000D0DB6D6ED32F1BC1FCA206636CFC4141	BLF08030239	08/26/08 16:52	0	0	0	0	0	NULL	NULL	0	NULL	0	NULL	0	0	0	0	0	0	0	NULL	NULL	NULL	NULL	NULL	0	NULL	NULL	0	0	0	0	0	0	0	0	0	0	0	0	0	0	0	0	0	0	NULL	0
387	01010000200A0D000064AC89FC8D421BC11A851FB420EE4141	BLF08030242	08/26/08 17:23	0	0	0	0	0	NULL	NULL	0	NULL	0	NULL	0	0	0	0	0	0	0	NULL	NULL	NULL	NULL	NULL	0	NULL	NULL	0	0	0	0	0	0	0	0	0	0	0	0	0	0	0	0	0	0	NULL	0
388	01010000200A0D0000D288A3AC51501BC1FFA553DEAFE44141	BLF08030244	08/26/08 17:43	0	0	0	0	0	NULL	NULL	1.36603615527966	NULL	0	NULL	0	0	0	0	0	0	0	NULL	NULL	NULL	NULL	NULL	0	NULL	NULL	0	0	1.36603615527966	0	0	0	0	0	0	0	0	0	0	0	0	0	0	0	NULL	0
389	01010000200A0D00008557CC6F87261BC1A3F99B482ED64141	BLF08030249	08/26/08 18:57	0	0	0	0	1.37344396019103	NULL	NULL	0	NULL	0	NULL	0	0	0	0	0	0	0	NULL	NULL	NULL	NULL	NULL	0	NULL	NULL	0	0	0	0	0	0	0	0	0	0	0	0	0	0	0	0	0	0	NULL	0
390	01010000200A0D0000C4CA23854E201BC11520729AE2DA4141	BLF08030250	08/26/08 19:08	0	0	0	0	1.34526068049418	NULL	NULL	0	NULL	0	NULL	0	0	0	0	0	0	0	NULL	NULL	NULL	NULL	NULL	0	NULL	NULL	0	0	0	0	0	0	0	0	0	0	0	0	0	0	0	0	0	0	NULL	0
391	01010000200A0D00006018483335191BC148748CF3ABDF4141	BLF08030251	08/26/08 19:18	0	0	0	0	1.3273077620504	NULL	NULL	0	NULL	0	NULL	0	0	0	0	0	0	0	NULL	NULL	NULL	NULL	NULL	0	NULL	NULL	0	0	0	0	0	0	0	0	0	0	0	0	0	0	0	0	0	0	NULL	0
392	01010000200A0D000061A620BEF3121BC10C4F474E8EE44141	BLF08030252	08/26/08 19:28	0	0	0	0	1.3318106052613	NULL	NULL	6.65905302630647	NULL	0	NULL	0	0	0	0	0	0	0	NULL	NULL	NULL	NULL	NULL	0	NULL	NULL	0	0	0	0	0	0	0	0	0	0	0	0	0	0	0	0	0	0	NULL	0
393	01010000200A0D00004D16FA96A00D1BC16B36F3A271E94141	BLF08030253	08/26/08 19:39	0	0	0	0	0	NULL	NULL	0	NULL	0	NULL	0	0	0	0	0	0	0	NULL	NULL	NULL	NULL	NULL	0	NULL	NULL	0	0	0	0	0	0	0	0	0	0	0	0	0	0	0	0	0	0	NULL	0
394	01010000200A0D0000AF6ADA4D5D071BC18B6E2F013EEE4141	BLF08030254	08/26/08 19:49	0	0	0	0	0	NULL	NULL	0	NULL	0	NULL	0	0	0	0	0	0	0	NULL	NULL	NULL	NULL	NULL	0	NULL	NULL	0	0	0	0	0	0	0	0	0	0	0	0	0	0	0	0	0	0	NULL	0
395	01010000200A0D000001ED0AFF84E81AC1F2E122051A064241	BLF08030259	08/26/08 20:40	0	0	0	0	1.33377855580372	NULL	NULL	0	NULL	0	NULL	0	0	0	0	0	0	0	NULL	NULL	NULL	NULL	NULL	0	NULL	NULL	0	0	0	0	0	0	0	0	0	0	0	0	0	0	0	0	0	0	NULL	0
396	01010000200A0D000090B420C473DB1AC1062CF87AAF0F4241	BLF08030261	08/26/08 21:01	0	0	0	0	6.59703699242435	NULL	NULL	0	NULL	0	NULL	0	0	0	0	0	0	0	NULL	NULL	NULL	NULL	NULL	0	NULL	NULL	0	0	0	0	0	0	0	0	0	0	0	0	0	0	0	0	0	0	NULL	0
397	01010000200A0D00001699478FE0D41AC16EF96CC47F144241	BLF08030262	08/26/08 21:11	0	0	0	0	0	NULL	NULL	0	NULL	0	NULL	0	0	0	0	0	0	0	NULL	NULL	NULL	NULL	NULL	0	NULL	NULL	0	0	1.32577793472692	0	0	0	0	0	0	0	0	0	0	0	0	0	0	5.30311173890766	NULL	0
398	01010000200A0D00006B941BD8D4CE1AC1A9B74B6648194241	BLF08030263	08/26/08 21:21	0	0	0	0	3.98071785090859	NULL	NULL	0	NULL	0	NULL	0	0	0	0	0	0	0	NULL	NULL	NULL	NULL	NULL	0	NULL	NULL	0	0	0	0	0	0	0	0	0	0	0	0	0	0	0	0	0	0	NULL	0
399	01010000200A0D00008C9E967806BC1AC10B9D0B79A7274241	BLF08030266	08/26/08 21:52	0	0	0	0	0	NULL	NULL	0	NULL	0	NULL	0	0	0	0	0	0	0	NULL	NULL	NULL	NULL	NULL	0	NULL	NULL	0	0	0	0	0	0	0	0	0	0	0	0	0	0	0	1.30224694031798	0	0	NULL	0
400	01010000200A0D000030A79A3A32AF1AC1AC59299B41314241	BLF08030268	08/26/08 22:12	0	0	0	0	2.68922373926551	NULL	NULL	0	NULL	0	NULL	0	0	0	0	0	0	0	NULL	NULL	NULL	NULL	NULL	0	NULL	NULL	0	0	0	0	0	0	0	0	0	0	0	0	0	0	0	0	0	0	NULL	0
401	01010000200A0D00002C408924EDA81AC173E96853FA354241	BLF08030269	08/26/08 22:22	0	0	0	0	0	NULL	NULL	0	NULL	0	NULL	0	0	0	0	0	0	0	NULL	NULL	NULL	NULL	NULL	0	NULL	NULL	0	0	0	0	0	0	1.44585217552988	0	0	0	0	0	0	0	0	0	0	0	NULL	0
402	01010000200A0D0000E12AAED5EA1018C17D4A5A0939214241	BLF08030272	08/27/08 13:10	0	0	0	0	0	NULL	NULL	0	NULL	0	NULL	0	0	0	0	0	0	0	NULL	NULL	NULL	NULL	NULL	0	NULL	NULL	0	0	0	0	0	0	0	0	0	0	0	0	0	0	0	0	0	0	NULL	0
403	01010000200A0D00002DA83E134E1718C153A50958831C4241	BLF08030273	08/27/08 13:20	0	0	0	0	1.38547352831672	NULL	NULL	0	NULL	0	NULL	0	0	0	0	0	0	0	NULL	NULL	NULL	NULL	NULL	0	NULL	NULL	0	0	0	0	0	0	1.38547352831672	0	0	0	0	0	0	0	0	0	0	0	NULL	0
404	01010000200A0D0000D1EE4E65303D18C1C1787B978E004241	BLF08030279	08/27/08 14:22	0	0	0	0	0	NULL	NULL	0	NULL	0	NULL	0	0	0	0	0	0	0	NULL	NULL	NULL	NULL	NULL	0	NULL	NULL	0	0	0	0	0	0	0	0	0	0	0	0	0	0	0	0	0	0	NULL	2.71795535907802
405	01010000200A0D00009DB65216214418C13DDFCF44D9FB4141	BLF08030280	08/27/08 14:33	0	0	0	0	0	NULL	NULL	0	NULL	0	NULL	0	0	0	0	0	0	0	NULL	NULL	NULL	NULL	NULL	0	NULL	NULL	0	0	0	0	0	0	0	0	0	0	0	0	0	0	0	0	0	0	NULL	0
406	01010000200A0D0000019C7528685018C147AF6BE27AF24141	BLF08030282	08/27/08 14:53	0	0	0	0	0	NULL	NULL	0	NULL	0	NULL	0	0	0	0	0	0	0	NULL	NULL	NULL	NULL	NULL	0	NULL	NULL	0	0	0	0	0	0	0	0	0	0	0	0	0	0	0	0	0	0	NULL	0
407	01010000200A0D0000B553F83F815718C16AE37DA31FED4141	BLF08030283	08/27/08 15:05	0	0	0	0	0	NULL	NULL	0	NULL	0	NULL	0	0	0	0	0	0	0	NULL	NULL	NULL	NULL	NULL	0	NULL	NULL	0	0	6.45979015988309	0	0	0	0	0	0	0	0	0	0	0	0	0	0	0	NULL	0
408	01010000200A0D00003B0E7786505E18C15C602BD922E84141	BLF08030284	08/27/08 15:16	0	0	0	0	1.32171355778543	NULL	NULL	0	NULL	0	NULL	0	0	0	0	0	0	0	NULL	NULL	NULL	NULL	NULL	0	NULL	NULL	0	0	6.60856778892717	0	0	0	0	0	0	0	0	0	0	0	0	0	0	0	NULL	0
409	01010000200A0D0000E01E23E5716418C1D02DD7FC57E34141	BLF08030285	08/27/08 15:26	0	0	0	0	1.31718947245457	NULL	NULL	0	NULL	0	NULL	0	0	0	0	0	0	0	NULL	NULL	NULL	NULL	NULL	0	NULL	NULL	0	0	0	0	0	0	0	0	0	0	0	0	0	0	0	0	0	0	NULL	0
410	01010000200A0D00003A157FA3637618C12B3DE3EFEAD54141	BLF08030287	08/27/08 15:54	0	0	0	0	0	NULL	NULL	0	NULL	0	NULL	0	0	0	0	0	0	0	NULL	NULL	NULL	NULL	NULL	0	NULL	NULL	0	0	0	0	0	0	1.3301841806763	0	0	0	0	0	0	0	0	0	0	0	NULL	0
411	01010000200A0D0000B0C52F8CC77C18C1A8897F2F26D14141	BLF08030288	08/27/08 16:04	0	0	0	0	0	NULL	NULL	0	NULL	0	NULL	0	0	0	0	0	0	0	NULL	NULL	NULL	NULL	NULL	0	NULL	NULL	0	0	0	0	0	0	0	0	0	0	0	0	0	0	0	0	0	0	NULL	0
412	01010000200A0D000092849274785418C1C49DD538FCC24141	BLF08030291	08/27/08 16:55	0	0	0	0	0	NULL	NULL	0	NULL	0	NULL	0	0	0	0	0	0	0	NULL	NULL	NULL	NULL	NULL	0	NULL	NULL	0	0	0	0	0	0	0	1.25352985342092	0	0	0	0	0	0	0	0	0	0	NULL	0
413	01010000200A0D000009BF6738754D18C1C9A1E7460CC84141	BLF08030292	08/27/08 17:06	0	0	0	0	1.29964128218557	NULL	NULL	0	NULL	0	NULL	0	0	0	0	0	0	0	NULL	NULL	NULL	NULL	NULL	0	NULL	NULL	0	0	0	0	0	0	0	0	0	0	0	0	0	0	0	0	0	0	NULL	0
414	01010000200A0D00003EEE7868293F18C193C68124CBD14141	BLF08030294	08/27/08 17:26	0	0	0	0	1.30066638460177	NULL	NULL	0	NULL	0	NULL	0	0	0	0	0	0	0	NULL	NULL	NULL	NULL	NULL	0	NULL	NULL	0	0	0	0	0	0	0	0	0	0	0	0	0	0	0	0	0	0	NULL	0
415	01010000200A0D00001CE0B1FF003818C1B4F2080938D74141	BLF08030295	08/27/08 17:37	0	0	0	0	3.08282450463507	NULL	NULL	0	NULL	0	NULL	0	0	0	0	0	0	0	NULL	NULL	NULL	NULL	NULL	0	NULL	NULL	0	0	0	0	0	0	0	0	0	0	0	0	0	0	0	0	0	0	NULL	0
416	01010000200A0D0000C4134D0DCF2B18C175F186C30CE14141	BLF08030297	08/27/08 17:58	0	0	0	0	0	NULL	NULL	0	NULL	0	NULL	0	0	0	0	0	0	0	NULL	NULL	NULL	NULL	NULL	0	NULL	NULL	0	0	0	0	0	0	0	0	0	0	0	0	0	0	0	2.77831813431607	0	0	NULL	0
417	01010000200A0D0000745A8DE0A50318C14C0B09337CFE4141	BLF08030304	08/27/08 19:11	0	0	0	0	0	NULL	NULL	0	NULL	0	NULL	0	0	0	0	0	0	0	NULL	NULL	NULL	NULL	NULL	0	NULL	NULL	0	0	0	0	0	0	0	0	0	0	0	0	0	0	0	0	0	0	NULL	19.2365187307707
418	01010000200A0D000000D7E5BF82F717C12837FBB5DD074241	BLF08030306	08/27/08 19:32	0	0	0	0	0	NULL	NULL	0	NULL	0	NULL	0	0	0	0	0	0	0	NULL	NULL	NULL	NULL	NULL	0	NULL	NULL	0	0	0	0	0	0	0	0	0	0	0	0	0	0	0	0	0	6.70949512974039	NULL	0
419	01010000200A0D000086AA4DB759EA17C1DF71127C78114241	BLF08030308	08/27/08 19:53	0	0	0	0	0	NULL	NULL	0	NULL	0	NULL	0	0	0	0	0	0	0	NULL	NULL	NULL	NULL	NULL	0	NULL	NULL	0	0	5.47881036992032	0	0	0	1.36970259248008	0	0	0	0	0	0	0	0	0	0	0	NULL	0
420	01010000200A0D00002C86178F8FE417C199EFB9111A164241	BLF08030309	08/27/08 20:03	0	0	0	0	0	NULL	NULL	0	NULL	0	NULL	0	0	0	0	0	0	0	NULL	NULL	NULL	NULL	NULL	0	NULL	NULL	0	0	4.06925543581664	0	0	0	0	0	0	0	0	0	0	0	0	0	0	0	NULL	6.78209239302773
421	01010000200A0D00000135F658E0A017C12B3F626B691B4241	BLF08030317	08/28/08 11:01	0	0	0	0	2.62539758855957	NULL	NULL	0	NULL	0	NULL	0	0	0	0	0	0	0	NULL	NULL	NULL	NULL	NULL	0	NULL	NULL	0	0	0	0	0	0	0	0	0	0	0	0	0	0	0	0	0	0	NULL	0
422	01010000200A0D000050748A7AAAA717C137DA49A47D164241	BLF08030318	08/28/08 11:12	0	0	0	0	2.23327490257915	NULL	NULL	0	NULL	0	NULL	0	0	0	0	0	0	0	NULL	NULL	NULL	NULL	NULL	0	NULL	NULL	0	0	0	0	0	0	0	0	0	0	0	0	0	0	0	0	0	0	NULL	0
423	01010000200A0D0000A816517541BC17C11161646D02074241	BLF08030321	08/28/08 11:44	0	0	0	0	0	NULL	NULL	0	NULL	0	NULL	0	0	0	0	0	0	0	NULL	NULL	NULL	NULL	NULL	0	NULL	NULL	0	0	0	0	0	0	0	0	0	0	0	0	0	0	0	1.32419258897843	0	0	NULL	0
424	01010000200A0D00009B2FDEA594D617C1633BB671B6F34141	BLF08030325	08/28/08 12:26	0	0	0	0	0	NULL	NULL	0	NULL	0	NULL	0	0	0	0	0	0	0	NULL	NULL	NULL	NULL	NULL	0	NULL	NULL	0	0	0	0	0	0	0	0	0	0	0	0	0	0	0	0	0	1.32560420666004	NULL	0
425	01010000200A0D0000A3F30185E9EF17C1140ACFF3C3E04141	BLF08030329	08/28/08 13:07	0	0	0	0	0	NULL	NULL	2.67857609873219	NULL	0	NULL	0	0	0	0	0	0	0	NULL	NULL	NULL	NULL	NULL	0	NULL	NULL	0	0	0	0	0	0	0	0	0	0	0	0	0	0	0	0	0	0	NULL	0
426	01010000200A0D0000054DD99028F617C1ED29260204DC4141	BLF08030330	08/28/08 13:17	0	0	0	0	0	NULL	NULL	0	NULL	0	NULL	0	0	0	0	0	0	0	NULL	NULL	NULL	NULL	NULL	0	NULL	NULL	0	0	0	0	0	0	0	0	0	0	0	0	0	0	0	0	0	0	NULL	0
427	01010000200A0D00004BCEF7420F0318C129F47AF289D24141	BLF08030332	08/28/08 13:38	0	0	0	0	0	NULL	NULL	0	NULL	0	NULL	0	0	0	0	0	0	0	NULL	NULL	NULL	NULL	NULL	0	NULL	NULL	0	0	0	0	0	0	0	0	0	0	0	0	0	0	0	0	0	0	NULL	0
428	01010000200A0D00004AF2C716FB0918C126BED26DDACD4141	BLF08030333	08/28/08 13:48	0	0	0	0	5.45414135132006	NULL	NULL	0	NULL	0	NULL	0	0	0	0	0	0	0	NULL	NULL	NULL	NULL	NULL	0	NULL	NULL	0	0	5.45414135132006	0	0	0	0	0	0	0	0	0	0	0	0	0	0	0	NULL	0
429	01010000200A0D000085EA1A6B1F7218C1D6CA6F41F8C24141	BLF08030336	08/28/08 14:46	0	0	0	0	0	NULL	NULL	0	NULL	0	NULL	0	0	0	0	0	0	0	NULL	NULL	NULL	NULL	NULL	0	NULL	NULL	0	0	0	0	0	0	1.27603372959873	0	0	0	0	0	0	0	0	0	0	0	NULL	0
430	01010000200A0D0000FA9C4A09386B18C1766CED7800C84141	BLF08030337	08/28/08 14:56	0	0	0	0	1.29722863662761	NULL	NULL	14.2695150029038	NULL	0	NULL	0	0	0	0	0	0	0	NULL	NULL	NULL	NULL	NULL	0	NULL	NULL	0	0	0	0	0	0	0	0	0	0	0	0	0	0	0	0	0	0	NULL	0
431	01010000200A0D0000C13F94F6956418C13626ABB105CD4141	BLF08030338	08/28/08 15:06	0	0	0	0	2.5348251255705	NULL	NULL	0	NULL	0	NULL	0	0	0	0	0	0	0	NULL	NULL	NULL	NULL	NULL	0	NULL	NULL	0	0	0	0	0	0	0	1.26741256278525	0	0	0	0	0	0	0	0	0	0	NULL	0
432	01010000200A0D0000E67FAE3FE65D18C1359B442B19D24141	BLF08030339	08/28/08 15:17	0	0	0	0	2.47299013655489	NULL	NULL	0	NULL	0	NULL	0	0	0	0	0	0	0	NULL	NULL	NULL	NULL	NULL	0	NULL	NULL	0	0	0	0	0	0	0	0	0	0	0	0	0	0	0	3.70948520483233	0	0	NULL	0
433	01010000200A0D00000AC230B5B65618C1C203BE5340D74141	BLF08030340	08/28/08 15:28	0	0	0	0	0	NULL	NULL	0	NULL	0	NULL	0	0	0	0	0	0	0	NULL	NULL	NULL	NULL	NULL	0	NULL	NULL	0	0	0	0	0	0	0	0	0	0	0	0	0	0	0	0	0	0	NULL	0
434	01010000200A0D00000D6727D85B5018C12E5145B329DC4141	BLF08030341	08/28/08 15:38	0	0	0	0	5.27760043849195	NULL	NULL	0	NULL	0	NULL	0	0	0	0	0	0	0	NULL	NULL	NULL	NULL	NULL	0	NULL	NULL	0	0	0	0	0	0	0	0	0	0	0	0	0	0	0	0	0	0	NULL	0
435	01010000200A0D0000406D53A52A4218C17F08DEFC02E64141	BLF08030343	08/28/08 15:59	0	0	0	0	0	NULL	NULL	0	NULL	0	NULL	0	0	0	0	0	0	0	NULL	NULL	NULL	NULL	NULL	0	NULL	NULL	0	0	0	0	0	0	0	0	0	0	0	0	0	0	0	0	0	3.80591405904793	NULL	0
436	01010000200A0D000024A78BCBA93B18C1921685F81BEB4141	BLF08030344	08/28/08 16:09	0	0	0	0	0	NULL	NULL	3.88871171166196	NULL	0	NULL	0	0	0	0	0	0	0	NULL	NULL	NULL	NULL	NULL	0	NULL	NULL	0	0	0	0	0	0	0	0	0	0	0	0	0	0	0	0	0	0	NULL	0
437	01010000200A0D00007E199D4E7E2F18C133E178C228F54141	BLF08030346	08/28/08 16:30	0	0	0	0	1.30965785253954	NULL	NULL	0	NULL	0	NULL	0	0	0	0	0	0	0	NULL	NULL	NULL	NULL	NULL	0	NULL	NULL	0	0	0	0	0	0	0	0	0	0	0	0	0	0	0	0	0	0	NULL	0
438	01010000200A0D00002544AA68B92018C1964EB3EA13FF4141	BLF08030348	08/28/08 16:51	0	0	0	0	0	NULL	NULL	0	NULL	0	NULL	0	0	0	0	0	0	0	NULL	NULL	NULL	NULL	NULL	0	NULL	NULL	0	0	0	0	0	0	1.32721337067181	0	0	0	0	0	0	0	0	0	0	0	NULL	0
439	01010000200A0D00002E9776C9071B18C1D7393FD40E044241	BLF08030349	08/28/08 17:01	0	0	0	0	0	NULL	NULL	0	NULL	0	NULL	0	0	0	0	0	0	0	NULL	NULL	NULL	NULL	NULL	0	NULL	NULL	0	0	0	0	0	0	1.28047810334697	0	0	0	0	0	0	0	0	0	0	0	NULL	0
440	01010000200A0D0000871B843B6E0D18C17C6BCBF8F50D4241	BLF08030351	08/28/08 17:22	0	0	0	0	0	NULL	NULL	0	NULL	0	NULL	0	0	0	0	0	0	0	NULL	NULL	NULL	NULL	NULL	0	NULL	NULL	0	0	0	0	0	0	1.29624686980464	0	0	0	0	0	0	0	0	0	0	0	NULL	0
441	01010000200A0D0000B7CE2E65C10018C100514CDAC2174241	BLF08030353	08/28/08 17:43	0	0	0	0	1.31562247565859	NULL	NULL	0	NULL	0	NULL	0	0	0	0	0	0	0	NULL	NULL	NULL	NULL	NULL	0	NULL	NULL	0	0	0	0	0	0	0	0	0	0	0	0	0	0	0	0	0	0	NULL	0
442	01010000200A0D0000BF282A3CA2F117C144E1CC0251214241	BLF08030355	08/28/08 18:03	0	0	0	0	0	NULL	NULL	0	NULL	0	NULL	0	0	0	0	0	0	0	NULL	NULL	NULL	NULL	NULL	0	NULL	NULL	0	0	0	0	0	0	1.3521667616279	0	0	0	0	0	0	0	0	0	0	0	NULL	0
443	01010000200A0D0000BCF36AAAE35018C1F59131F7C11E4241	BLF08030360	08/28/08 19:31	0	0	0	0	0	NULL	NULL	4.0846381184234	NULL	0	NULL	0	0	0	0	0	0	0	NULL	NULL	NULL	NULL	NULL	0	NULL	NULL	0	0	0	0	0	0	0	0	0	0	0	0	0	0	0	1.36154603947447	0	0	NULL	0
444	01010000200A0D0000BC0DD3012B6418C1D4A2E9926D104241	BLF08030363	08/28/08 20:02	0	0	0	0	0	NULL	NULL	0	NULL	0	NULL	0	0	0	0	0	0	0	NULL	NULL	NULL	NULL	NULL	0	NULL	NULL	0	0	0	0	0	0	0	0	0	0	0	0	0	0	0	0	0	4.05802392650046	NULL	0
445	01010000200A0D0000777CBE8D576A18C154A83617AB0B4241	BLF08030364	08/28/08 20:12	0	0	0	0	0	NULL	NULL	1.21884216011854	NULL	0	NULL	0	0	0	0	0	0	0	NULL	NULL	NULL	NULL	NULL	0	NULL	NULL	0	0	0	0	0	0	0	0	0	0	0	0	0	0	0	0	0	32.9087383232005	NULL	0
446	01010000200A0D0000E5FD3F011A7818C1E29CDBBDA2014241	BLF08030366	08/28/08 20:34	0	0	0	0	0	NULL	NULL	0	NULL	0	NULL	0	0	0	0	0	0	0	NULL	NULL	NULL	NULL	NULL	0	NULL	NULL	0	0	0	0	0	0	0	0	0	0	0	0	0	0	0	0	0	46.3681608302595	NULL	0
447	01010000200A0D0000D5A350067E7E18C169554A92C7FC4141	BLF08030367	08/28/08 20:44	0	0	0	0	0	NULL	NULL	0	NULL	0	NULL	0	0	0	0	0	0	0	NULL	NULL	NULL	NULL	NULL	0	NULL	NULL	0	0	0	0	0	0	0	0	0	0	0	0	0	0	0	0	0	0	NULL	0
448	01010000200A0D000017133270AA8418C1A7715F7AD0F74141	BLF08030368	08/28/08 20:54	0	0	0	0	0	NULL	NULL	30.6440825517926	NULL	0	NULL	0	0	0	0	0	0	0	NULL	NULL	NULL	NULL	NULL	0	NULL	NULL	0	0	0	0	0	0	0	0	0	0	0	0	0	0	0	0	0	0	NULL	0
449	01010000200A0D0000C097743D818B18C17A7FC5ACF7F24141	BLF08030369	08/28/08 21:05	0	0	0	0	0	NULL	NULL	8.09413903473641	NULL	0	NULL	0	0	0	0	0	0	0	NULL	NULL	NULL	NULL	NULL	0	NULL	NULL	0	0	0	0	0	0	0	0	0	0	0	0	0	0	0	0	0	0	NULL	0
450	01010000200A0D00003AFB416BE89118C167EC222431EE4141	BLF08030370	08/28/08 21:15	0	0	0	0	0	NULL	NULL	0	NULL	0	NULL	0	0	0	0	0	0	0	NULL	NULL	NULL	NULL	NULL	0	NULL	NULL	0	0	0	0	0	0	0	0	0	0	0	0	0	0	0	1.26728083461203	0	0	NULL	0
451	01010000200A0D00005921091E769F18C1094C9C8747E44141	BLF08030372	08/28/08 21:36	0	0	0	0	0	NULL	NULL	2.66049912086545	NULL	0	NULL	0	0	0	0	0	0	0	NULL	NULL	NULL	NULL	NULL	0	NULL	NULL	0	0	0	0	0	0	0	0	0	0	0	0	0	0	0	0	0	0	NULL	0
452	01010000200A0D0000996F5594C4A518C1EA915DF57CDF4141	BLF08030373	08/28/08 21:46	0	0	0	0	1.31950602099244	NULL	NULL	0	NULL	0	NULL	0	0	0	0	0	0	0	NULL	NULL	NULL	NULL	NULL	0	NULL	NULL	0	0	0	0	0	0	0	0	0	0	0	0	0	0	0	0	0	0	NULL	0
453	01010000200A0D0000A75A5AE816B918C134CDBA8322D14141	BLF08030376	08/28/08 22:17	0	0	0	0	0	NULL	NULL	9.47246849700708	NULL	0	NULL	0	0	0	0	0	0	0	NULL	NULL	NULL	NULL	NULL	0	NULL	NULL	0	0	0	0	0	0	0	0	0	0	0	0	0	0	0	0	0	1.35320978528673	NULL	0
454	01010000200A0D00005AC1E67538BF18C18F99CAAE6FCC4141	BLF08030377	08/28/08 22:27	0	0	0	0	0	NULL	NULL	0	NULL	0	NULL	0	0	0	0	0	0	0	NULL	NULL	NULL	NULL	NULL	0	NULL	NULL	0	0	0	0	0	0	0	0	0	0	0	0	0	0	0	0	0	0	NULL	0
455	01010000200A0D00007E616808000A1AC167CAF18390CB4141	BLF08030379	08/29/08 09:06	0	0	0	0	0	NULL	NULL	2.57060477265614	NULL	0	NULL	0	0	0	0	0	0	0	NULL	NULL	NULL	NULL	NULL	0	NULL	NULL	0	0	0	0	0	0	0	0	0	0	0	0	0	0	0	0	0	0	NULL	0
456	01010000200A0D0000F55C1DC82C031AC1669989588FD04141	BLF08030380	08/29/08 09:17	0	0	0	0	0	NULL	NULL	6.61015802919638	NULL	0	NULL	0	0	0	0	0	0	0	NULL	NULL	NULL	NULL	NULL	0	NULL	NULL	0	0	0	0	0	0	0	0	0	0	0	0	0	0	0	0	0	0	NULL	0
457	01010000200A0D00003C4BA78EFDFC19C180F558526FD54141	BLF08030381	08/29/08 09:27	0	0	0	0	0	NULL	NULL	1.35127431197153	NULL	0	NULL	0	0	0	0	0	0	0	NULL	NULL	NULL	NULL	NULL	0	NULL	NULL	0	0	0	0	0	0	0	0	0	0	0	0	0	0	0	0	0	0	NULL	0
458	01010000200A0D0000CDAA8E31B4F619C141C9743C2FDA4141	BLF08030382	08/29/08 09:38	0	0	0	0	1.36687743198257	NULL	NULL	5.46750972793027	NULL	0	NULL	0	0	0	0	0	0	0	NULL	NULL	NULL	NULL	NULL	0	NULL	NULL	0	0	0	0	0	0	0	0	0	0	0	0	0	0	0	0	0	4.10063229594771	NULL	0
459	01010000200A0D0000EAFB842145F019C1D2239C65EADE4141	BLF08030383	08/29/08 09:48	0	0	0	0	0	NULL	NULL	9.43338220133724	NULL	0	NULL	0	0	0	0	0	0	0	NULL	NULL	NULL	NULL	NULL	0	NULL	NULL	0	0	0	0	0	0	0	0	0	0	0	0	0	0	0	0	0	0	NULL	0
460	01010000200A0D00003BEBF68BF2E919C1326944EBB0E34141	BLF08030384	08/29/08 09:58	0	0	0	0	4.01791748346546	NULL	NULL	4.01791748346546	NULL	0	NULL	0	0	0	0	0	0	0	NULL	NULL	NULL	NULL	NULL	0	NULL	NULL	0	0	0	0	0	0	0	0	0	0	0	0	0	0	0	0	0	0	NULL	0
461	01010000200A0D0000477CC6526AE319C13F6872897CE84141	BLF08030385	08/29/08 10:09	0	0	0	0	2.66571111796598	NULL	NULL	9.32998891288095	NULL	0	NULL	0	0	0	0	0	0	0	NULL	NULL	NULL	NULL	NULL	0	NULL	NULL	0	0	0	0	0	0	0	0	0	0	0	0	0	0	0	0	0	0	NULL	0
462	01010000200A0D0000DED8ACFCA3C919C128D20307EFFB4141	BLF08030389	08/29/08 10:50	0	0	0	0	0	NULL	NULL	3.98110321077065	NULL	0	NULL	0	0	0	0	0	0	0	NULL	NULL	NULL	NULL	NULL	0	NULL	NULL	0	0	0	0	0	0	0	0	0	0	0	0	0	0	0	0	0	0	NULL	0
463	01010000200A0D0000195B50D335C319C155780A1CB3004241	BLF08030390	08/29/08 11:00	0	0	0	0	0	NULL	NULL	14.587627155087	NULL	0	NULL	0	0	0	0	0	0	0	NULL	NULL	NULL	NULL	NULL	0	NULL	NULL	0	0	0	0	0	0	0	0	0	0	0	0	0	0	0	0	0	0	NULL	0
464	01010000200A0D00007DD6A0F5BEBC19C1207283257A054241	BLF08030391	08/29/08 11:10	0	0	0	0	0	NULL	NULL	8.03795193701883	NULL	0	NULL	0	0	0	0	0	0	0	NULL	NULL	NULL	NULL	NULL	0	NULL	NULL	0	0	0	0	0	0	0	0	0	0	0	0	0	0	0	0	0	0	NULL	0
465	01010000200A0D0000DDA47D7BB8B619C1AAF56FFA350A4241	BLF08030392	08/29/08 11:20	0	0	0	0	1.35040856422283	NULL	NULL	0	NULL	0	NULL	0	0	0	0	0	0	0	NULL	NULL	NULL	NULL	NULL	0	NULL	NULL	0	0	0	0	0	0	0	0	0	0	0	0	0	0	0	0	0	0	NULL	0
466	01010000200A0D00008DFD33FB60B019C105289624E60E4241	BLF08030393	08/29/08 11:31	0	0	0	0	2.75580296636288	NULL	NULL	0	NULL	0	NULL	0	0	0	0	0	0	0	NULL	NULL	NULL	NULL	NULL	0	NULL	NULL	0	0	0	0	0	0	0	0	0	0	0	0	0	0	0	0	0	0	NULL	0
467	01010000200A0D0000D3BCBDCB4EAA19C1E183C0027D134241	BLF08030394	08/29/08 11:41	0	0	0	0	0	NULL	NULL	2.78609996653782	NULL	0	NULL	0	0	0	0	0	0	0	NULL	NULL	NULL	NULL	NULL	0	NULL	NULL	0	0	0	0	0	0	0	0	0	0	0	0	0	0	0	0	0	1.39304998326891	NULL	0
468	01010000200A0D00008B6ABDD92BA419C1FF97346523184241	BLF08030395	08/29/08 11:51	0	0	0	0	1.42863793632538	NULL	NULL	0	NULL	0	NULL	0	0	0	0	0	0	0	NULL	NULL	NULL	NULL	NULL	0	NULL	NULL	0	0	0	0	0	0	0	0	0	0	0	0	0	0	0	0	0	0	NULL	0
469	01010000200A0D000086198594069E19C1F19923A0AB1C4241	BLF08030396	08/29/08 12:01	0	0	0	0	0	NULL	NULL	0	NULL	0	NULL	0	0	0	0	0	0	0	NULL	NULL	NULL	NULL	NULL	0	NULL	NULL	0	0	0	0	0	0	0	0	0	0	0	0	0	0	0	0	0	0	NULL	0
470	01010000200A0D0000FFF03B2DFD9719C14C2E609E42214241	BLF08030397	08/29/08 12:12	0	0	0	0	0	NULL	NULL	0	NULL	0	NULL	0	0	0	0	0	0	0	NULL	NULL	NULL	NULL	NULL	0	NULL	NULL	0	0	0	0	0	0	0	0	0	0	0	0	0	0	0	0	0	0	NULL	0
471	01010000200A0D0000D98AEC2E429219C11217F62FE8254241	BLF08030398	08/29/08 12:22	0	0	0	0	0	NULL	NULL	0	NULL	0	NULL	0	0	0	0	0	0	0	NULL	NULL	NULL	NULL	NULL	0	NULL	NULL	0	0	0	0	0	0	0	0	0	0	0	0	0	0	0	0	0	0	NULL	0
472	01010000200A0D00006E32A0CA3D8C19C191EE3112942A4241	BLF08030399	08/29/08 12:32	0	0	0	0	4.1415330020633	NULL	NULL	9.66357700481437	NULL	0	NULL	0	0	0	0	0	0	0	NULL	NULL	NULL	NULL	NULL	0	NULL	NULL	0	0	0	0	0	0	0	0	0	0	0	0	0	0	0	0	0	0	NULL	0
473	01010000200A0D00003DBB8DF144DC19C1BC1263D55B314241	BLF08030402	08/29/08 13:34	0	0	0	0	0	NULL	NULL	0	NULL	0	NULL	0	0	0	0	0	0	0	NULL	NULL	NULL	NULL	NULL	0	NULL	NULL	0	0	0	0	0	0	0	0	0	0	0	0	0	0	0	0	0	0	NULL	0
474	01010000200A0D00005E81E1DFE7EE19C16369A62886234241	BLF08030405	08/29/08 14:05	0	0	0	0	4.25329090718294	NULL	NULL	0	NULL	0	NULL	0	0	0	0	0	0	0	NULL	NULL	NULL	NULL	NULL	0	NULL	NULL	0	0	0	0	0	0	0	0	0	0	0	0	0	0	0	0	0	0	NULL	0
475	01010000200A0D0000A6CA595C82FB19C162161BF23C1A4241	BLF08030407	08/29/08 14:26	0	0	0	0	0	NULL	NULL	0	NULL	0	NULL	0	0	0	0	0	0	0	NULL	NULL	NULL	NULL	NULL	0	NULL	NULL	0	0	0	0	0	0	0	0	0	0	0	0	0	0	0	0	0	0	NULL	0
476	01010000200A0D00005AFC4426542D1AC15C99F01BC9214241	BLF08030410	08/29/08 15:19	0	0	0	0	0	NULL	NULL	0	NULL	0	NULL	0	0	0	0	0	0	0	NULL	NULL	NULL	NULL	NULL	0	NULL	NULL	0	0	0	0	0	0	0	0	0	0	1.3548490554394	0	0	0	0	0	0	0	NULL	0
477	01010000200A0D0000CFC5D89065271AC1398C0CB178264241	BLF08030411	08/29/08 15:29	0	0	0	0	0	NULL	NULL	0	NULL	0	NULL	0	0	0	0	0	0	0	NULL	NULL	NULL	NULL	NULL	0	NULL	NULL	0	0	0	0	0	0	0	0	0	0	0	0	0	0	0	0	0	0	NULL	0
478	01010000200A0D000008A3FB02C1211AC190C37A31DD2A4241	BLF08030412	08/29/08 15:39	0	0	0	0	0	NULL	NULL	0	NULL	0	NULL	0	0	0	0	0	0	0	NULL	NULL	NULL	NULL	NULL	0	NULL	NULL	0	0	0	0	0	0	0	0	0	0	0	0	0	0	0	0	0	0	NULL	0
479	01010000200A0D000060224624711A1AC11B8E8C49942F4241	BLF08030413	08/29/08 15:49	0	0	0	0	0	NULL	NULL	0	NULL	0	NULL	0	0	0	0	0	0	0	NULL	NULL	NULL	NULL	NULL	0	NULL	NULL	0	0	0	0	0	0	0	0	0	0	0	0	0	0	0	0	0	0	NULL	0
480	01010000200A0D00008FEC0B3509581AC16F24DA7EB42E4241	BLF08030416	08/29/08 16:46	0	0	0	0	1.30871089812615	NULL	NULL	0	NULL	0	NULL	0	0	0	0	0	0	0	NULL	NULL	NULL	NULL	NULL	0	NULL	NULL	0	0	0	0	0	0	0	0	0	0	0	0	0	0	0	0	0	0	NULL	0
481	01010000200A0D00004FA21BBCB3641AC1692695F9E2244241	BLF08030418	08/29/08 17:07	0	0	0	0	1.33670828388841	NULL	NULL	0	NULL	0	NULL	0	0	0	0	0	0	0	NULL	NULL	NULL	NULL	NULL	0	NULL	NULL	0	0	0	0	0	0	0	0	0	0	0	0	0	0	0	0	0	0	NULL	0
482	01010000200A0D0000CF02E13CE46A1AC1D6996609F41F4241	BLF08030419	08/29/08 17:18	0	0	0	0	0	NULL	NULL	0	NULL	0	NULL	0	0	0	0	0	0	0	NULL	NULL	NULL	NULL	NULL	0	NULL	NULL	0	0	0	0	0	0	0	0	0	0	0	0	0	0	0	0	0	0	NULL	0
483	01010000200A0D0000BB8D73E541AD1AC1CE6FB262331C4241	BLF08030420	08/29/08 17:50	0	0	0	0	0	NULL	NULL	0	NULL	0	NULL	0	0	0	0	0	0	0	NULL	NULL	NULL	NULL	NULL	0	NULL	NULL	0	0	0	0	0	0	0	0	0	0	0	0	0	0	0	0	0	1.22415515839991	NULL	0
484	01010000200A0D0000F3FE05319AA51AC1636D74AC58214241	BLF08030421	08/29/08 18:01	0	0	0	0	0	NULL	NULL	2.53472380358311	NULL	0	NULL	0	0	0	0	0	0	0	NULL	NULL	NULL	NULL	NULL	0	NULL	NULL	0	0	0	0	0	0	0	0	0	0	1.26736190179156	0	0	0	0	0	0	0	NULL	0
485	01010000200A0D0000C54A844E218D1AC1061346C4F8344241	BLF08030425	08/29/08 18:41	0	0	0	0	0	NULL	NULL	2.62848907000494	NULL	0	NULL	0	0	0	0	0	0	0	NULL	NULL	NULL	NULL	NULL	0	NULL	NULL	0	0	0	0	0	0	0	0	0	0	0	0	0	0	0	0	0	0	NULL	0
486	01010000200A0D0000A82E0006B6C01AC18D98CA5CEA3A4241	BLF08030426	08/29/08 19:12	0	0	0	0	0	NULL	NULL	8.0418522043842	NULL	0	NULL	0	0	0	0	0	0	0	NULL	NULL	NULL	NULL	NULL	0	NULL	NULL	0	0	0	0	0	0	0	0	0	0	0	0	0	0	0	0	0	0	NULL	0
487	01010000200A0D00000E4B80EEB5C61AC14E69F4BD2A364241	BLF08030427	08/29/08 19:22	0	0	0	0	6.84521637132827	NULL	NULL	1.36904327426565	NULL	0	NULL	0	0	0	0	0	0	0	NULL	NULL	NULL	NULL	NULL	0	NULL	NULL	0	0	0	0	9.58330291985957	0	0	0	0	0	0	0	0	0	0	0	0	0	NULL	0
488	01010000200A0D0000A28AF7D3E6CC1AC1F52BD1AA7B314241	BLF08030428	08/29/08 19:32	0	0	0	0	0	NULL	NULL	0	NULL	0	NULL	0	0	0	0	0	0	0	NULL	NULL	NULL	NULL	NULL	0	NULL	NULL	0	0	0	0	0	0	0	0	0	0	0	0	0	0	0	0	0	0	NULL	0
489	01010000200A0D00008E4C617B4B051BC14D8FBE5031344241	BLF08030430	08/29/08 20:16	0	0	0	0	0	NULL	NULL	4.32791366041344	NULL	0	NULL	0	0	0	0	0	0	0	NULL	NULL	NULL	NULL	NULL	0	NULL	NULL	0	0	0	0	0	0	0	0	0	0	0	0	0	0	0	0	0	0	NULL	0
490	01010000200A0D000094B7878322B719C1E6FE87E87A204241	BLF08030436	08/30/08 11:45	0	0	0	0	0	NULL	NULL	0	NULL	0	NULL	0	0	0	0	0	0	0	NULL	NULL	NULL	NULL	NULL	0	NULL	NULL	0	0	0	0	0	0	0	0	0	0	0	0	0	0	0	0	0	0	NULL	0
491	01010000200A0D000063D6A8426BBD19C1BBB1E33CC71B4241	BLF08030437	08/30/08 11:56	0	0	0	0	0	NULL	NULL	0	NULL	0	NULL	0	0	0	0	0	0	0	NULL	NULL	NULL	NULL	NULL	0	NULL	NULL	0	0	0	0	0	0	0	0	0	0	0	0	0	0	0	0	0	0	NULL	0
492	01010000200A0D00005C02544DFBC319C1B1434CF3C8164241	BLF08030438	08/30/08 12:06	0	0	0	0	0	NULL	NULL	0	NULL	0	NULL	0	0	0	0	0	0	0	NULL	NULL	NULL	NULL	NULL	0	NULL	NULL	0	0	0	0	0	0	0	0	0	0	0	0	0	0	0	0	0	0	NULL	0
493	01010000200A0D0000DDC7A52E087819C1698813033D224241	BLF08030443	08/30/08 13:20	0	0	0	0	0	NULL	NULL	0	NULL	0	NULL	0	0	0	0	0	0	0	NULL	NULL	NULL	NULL	NULL	0	NULL	NULL	0	0	0	0	0	0	0	0	0	0	0	0	0	0	0	0	0	0	NULL	0
494	01010000200A0D00001221AA88287219C1D603401BED264241	BLF08030444	08/30/08 13:30	0	0	0	0	2.75376525794298	NULL	NULL	0	NULL	0	NULL	0	0	0	0	0	0	0	NULL	NULL	NULL	NULL	NULL	0	NULL	NULL	0	0	0	0	0	0	0	0	0	0	0	0	0	0	0	0	0	0	NULL	0
495	01010000200A0D0000C03089F8CB4019C1069431BD161F4241	BLF08030451	08/30/08 15:03	0	0	0	0	0	NULL	NULL	0	NULL	0	NULL	0	0	0	0	0	0	0	NULL	NULL	NULL	NULL	NULL	0	NULL	NULL	0	0	0	0	0	0	0	0	0	0	0	0	0	0	0	0	0	0	NULL	0
496	01010000200A0D0000D2E632CA231719C1591150B17E114241	BLF08030453	08/30/08 15:44	0	0	0	0	0	NULL	NULL	0	NULL	0	NULL	0	0	0	0	0	0	0	NULL	NULL	NULL	NULL	NULL	0	NULL	NULL	0	0	0	0	0	0	0	0	0	0	0	0	0	0	0	0	0	0	NULL	0
497	01010000200A0D00000C3D28A1081019C120AF8957CC164241	BLF08030454	08/30/08 15:55	0	0	0	0	0	NULL	NULL	0	NULL	0	NULL	0	0	0	0	0	0	0	NULL	NULL	NULL	NULL	NULL	0	NULL	NULL	0	0	0	0	0	0	0	0	0	0	0	0	0	0	0	0	0	0	NULL	0
498	01010000200A0D00007286D63FDD0819C179A8F6CE9D1B4241	BLF08030455	08/30/08 16:05	0	0	0	0	0	NULL	NULL	0	NULL	0	NULL	0	0	0	0	0	0	0	NULL	NULL	NULL	NULL	NULL	0	NULL	NULL	0	0	0	0	0	0	0	0	0	0	0	0	0	0	0	0	0	0	NULL	0
499	01010000200A0D0000B04B6043BD0119C129380D1689204241	BLF08030456	08/30/08 16:16	0	0	0	0	0	NULL	NULL	0	NULL	0	NULL	0	0	0	0	0	0	0	NULL	NULL	NULL	NULL	NULL	0	NULL	NULL	0	0	0	0	0	0	0	0	0	0	0	0	0	0	0	1.34157962210552	0	0	NULL	0
500	01010000200A0D00005EF533AAACFB18C19658DB893D254241	BLF08030457	08/30/08 16:26	0	0	0	0	0	NULL	NULL	1.32996496671419	NULL	0	NULL	0	0	0	0	0	0	0	NULL	NULL	NULL	NULL	NULL	0	NULL	NULL	0	0	0	0	0	0	0	0	0	0	0	0	0	0	0	0	0	0	NULL	0
501	01010000200A0D00007C33E7BAEAF518C177C72491002A4241	BLF08030458	08/30/08 16:36	0	0	0	0	0	NULL	NULL	0	NULL	0	NULL	0	0	0	0	0	0	0	NULL	NULL	NULL	NULL	NULL	0	NULL	NULL	0	0	0	0	0	0	0	0	0	0	0	0	0	0	0	0	0	0	NULL	0
502	01010000200A0D0000DE8BAE9424C518C1DF19E30FBE204241	BLF08030463	08/30/08 17:45	0	0	0	0	0	NULL	NULL	0	NULL	0	NULL	0	0	0	0	0	0	0	NULL	NULL	NULL	NULL	NULL	0	NULL	NULL	0	0	0	0	0	0	0	0	0	0	0	0	0	0	0	5.36018003792489	0	0	NULL	0
503	01010000200A0D0000ADF901B3EB9718C1538027F388164241	BLF08030464	08/30/08 18:18	0	0	0	0	0	NULL	NULL	0	NULL	0	NULL	0	0	0	0	0	0	0	NULL	NULL	NULL	NULL	NULL	0	NULL	NULL	0	0	0	0	0	0	0	0	0	0	0	0	0	0	0	0	0	0	NULL	0
504	01010000200A0D00007B7214D4199118C13E1F33C7941B4241	BLF08030465	08/30/08 18:28	0	0	0	0	0	NULL	NULL	0	NULL	0	NULL	0	0	0	0	0	0	0	NULL	NULL	NULL	NULL	NULL	0	NULL	NULL	0	0	0	0	0	0	0	0	0	0	0	0	0	0	0	0	0	0	NULL	0
505	01010000200A0D000021CDD70E0E8918C1CB9D31F5A3204241	BLF08030466	08/30/08 18:39	0	0	0	0	0	NULL	NULL	2.62997637820658	NULL	0	NULL	0	0	0	0	0	0	0	NULL	NULL	NULL	NULL	NULL	0	NULL	NULL	0	0	0	0	0	0	0	0	0	0	0	0	0	0	0	0	0	0	NULL	0
506	01010000200A0D0000C2B39EC5018418C18B4C39E597254241	BLF08030467	08/30/08 18:49	0	0	0	0	0	NULL	NULL	0	NULL	0	NULL	0	0	0	0	0	0	0	NULL	NULL	NULL	NULL	NULL	0	NULL	NULL	0	0	0	0	0	0	0	0	0	0	0	0	0	0	0	0	0	0	NULL	0
507	01010000200A0D000004FA82D76F7D18C18131905BA72A4241	BLF08030468	08/30/08 19:00	0	0	0	0	0	NULL	NULL	0	NULL	0	NULL	0	0	0	0	0	0	0	NULL	NULL	NULL	NULL	NULL	0	NULL	NULL	0	0	0	0	0	0	0	0	0	0	1.50454564901525	0	0	0	0	0	0	0	NULL	0
508	01010000200A0D00007D9DF33C3F1F18C1EA8C4467D9D44141	BLF08030473	08/31/08 10:56	0	1.34572047636242	0	0	0	NULL	NULL	0	NULL	0	NULL	0	0	0	0	0	0	0	NULL	NULL	NULL	NULL	NULL	0	NULL	NULL	0	0	0	0	0	0	0	0	0	0	0	0	0	0	0	0	0	0	NULL	0
509	01010000200A0D0000BCB73872DF1818C1FCB43B5691D94141	BLF08030474	08/31/08 11:06	0	0	0	0	0	NULL	NULL	0	NULL	0	NULL	0	0	0	0	0	0	0	NULL	NULL	NULL	NULL	NULL	0	NULL	NULL	0	0	0	0	0	0	0	0	0	0	0	0	0	0	0	0	0	0	NULL	0
510	01010000200A0D00005524706B391218C1A2F3516044DE4141	BLF08030475	08/31/08 11:16	0	0	0	0	0	NULL	NULL	0	NULL	0	NULL	0	0	0	0	0	0	0	NULL	NULL	NULL	NULL	NULL	0	NULL	NULL	0	0	0	0	0	0	0	0	0	0	1.35601194585135	0	0	0	0	0	0	0	NULL	0
511	01010000200A0D00002FE626ADB70518C1A3B10C329CE74141	BLF08030477	08/31/08 11:36	0	0	0	0	0	NULL	NULL	4.04554248442989	NULL	0	NULL	0	0	0	0	0	0	0	NULL	NULL	NULL	NULL	NULL	0	NULL	NULL	0	0	0	0	0	0	0	0	0	0	0	0	0	0	0	0	0	0	NULL	0
512	01010000200A0D000007C43382A0F817C18E033FA934F14141	BLF08030479	08/31/08 11:57	0	0	0	0	0	NULL	NULL	0	NULL	0	NULL	0	0	0	0	0	0	0	NULL	NULL	NULL	NULL	NULL	0	NULL	NULL	0	0	0	0	0	0	0	0	0	0	0	0	0	0	0	0	0	0	NULL	0
513	01010000200A0D0000B96D742BD4E417C1D6E7F0F889004241	BLF08030482	08/31/08 12:30	0	0	0	0	0	NULL	NULL	0	NULL	0	NULL	0	0	0	0	0	0	0	NULL	NULL	NULL	NULL	NULL	0	NULL	NULL	0	0	0	0	0	0	0	0	0	0	1.36791335438139	0	0	0	0	0	0	0	NULL	0
514	01010000200A0D000082E88B4BE3DD17C11A37949034054241	BLF08030483	08/31/08 12:40	0	0	0	0	0	NULL	NULL	0	NULL	0	NULL	0	0	0	0	0	0	0	NULL	NULL	NULL	NULL	NULL	0	NULL	NULL	0	0	0	0	0	0	0	0	0	0	0	0	0	0	0	0	0	0	NULL	0
515	01010000200A0D000010E9D643EDD617C131A25337D5094241	BLF08030484	08/31/08 12:50	0	0	0	0	0	NULL	NULL	0	NULL	0	NULL	0	0	0	0	0	0	0	NULL	NULL	NULL	NULL	NULL	0	NULL	NULL	0	0	0	0	0	0	0	0	0	0	0	0	0	0	0	0	0	0	NULL	0
516	01010000200A0D0000FA722BC6E8D017C1914F1BD3800E4241	BLF08030485	08/31/08 13:01	0	0	0	0	0	NULL	NULL	0	NULL	0	NULL	0	0	0	0	0	0	0	NULL	NULL	NULL	NULL	NULL	0	NULL	NULL	0	0	0	0	0	0	0	0	0	0	0	0	0	0	0	0	0	0	NULL	0
517	01010000200A0D00006A34DD75392018C15932B7ADB62C4241	BLF08030491	08/31/08 14:37	0	0	0	0	0	NULL	NULL	0	NULL	0	NULL	0	0	13.1759058342916	0	0	0	0	NULL	NULL	NULL	NULL	NULL	0	NULL	NULL	0	0	0	0	0	0	0	0	0	0	0	0	0	0	0	0	0	0	NULL	0
518	01010000200A0D0000DEB61704C13918C16F8D335755194241	BLF08030495	08/31/08 15:17	0	0	0	0	0	NULL	NULL	0	NULL	0	NULL	0	0	0	0	0	0	0	NULL	NULL	NULL	NULL	NULL	0	NULL	NULL	0	0	0	0	0	0	0	0	0	0	0	0	0	0	0	0	0	0	NULL	0
519	01010000200A0D0000F4D2DE32B44018C19924253D8A144241	BLF08030496	08/31/08 15:27	0	0	0	0	0	NULL	NULL	11.7991334311223	NULL	0	NULL	0	0	0	0	0	0	0	NULL	NULL	NULL	NULL	NULL	0	NULL	NULL	0	0	0	0	0	0	0	0	0	0	0	0	0	0	0	0	0	0	NULL	0
520	01010000200A0D00006BAF8699ED4618C1F62334B5B20F4241	BLF08030497	08/31/08 15:38	0	0	0	0	0	NULL	NULL	0	NULL	0	NULL	0	0	0	0	0	0	0	NULL	NULL	NULL	NULL	NULL	0	NULL	NULL	0	0	0	0	0	0	0	0	0	0	0	0	0	0	0	0	0	0	NULL	0
521	01010000200A0D00000F415E030D4E18C1BC4A0991E00A4241	BLF08030498	08/31/08 15:48	0	0	0	0	1.30449661424701	NULL	NULL	0	NULL	0	NULL	0	0	0	0	0	0	0	NULL	NULL	NULL	NULL	NULL	0	NULL	NULL	0	0	0	0	0	0	0	0	0	0	0	0	0	0	0	0	0	0	NULL	0
522	01010000200A0D0000DEEDDC8C875418C1C13F399701064241	BLF08030499	08/31/08 15:58	0	0	0	0	0	NULL	NULL	0	NULL	0	NULL	0	0	0	0	0	0	0	NULL	NULL	NULL	NULL	NULL	0	NULL	NULL	0	0	0	0	0	0	0	0	0	0	0	0	0	0	0	0	0	0	NULL	0
523	01010000200A0D0000B970AB40686218C1C8B47FB825FC4141	BLF08030501	08/31/08 16:18	0	0	0	0	1.30612804146256	NULL	NULL	0	NULL	0	NULL	0	0	0	0	0	0	0	NULL	NULL	NULL	NULL	NULL	0	NULL	NULL	0	0	0	0	0	0	0	0	0	0	0	0	0	0	0	0	0	0	NULL	0
524	01010000200A0D0000A274A934486918C15E9B163B40F74141	BLF08030502	08/31/08 16:29	0	0	0	0	0	NULL	NULL	0	NULL	0	NULL	0	0	0	0	0	0	0	NULL	NULL	NULL	NULL	NULL	0	NULL	NULL	0	0	0	0	0	0	0	0	0	0	0	0	0	0	0	0	0	0	NULL	0
525	01010000200A0D0000D880B9006C6F18C1AADD7B3008F24141	BLF08030503	08/31/08 16:40	0	0	0	0	0	NULL	NULL	54.5921825135848	NULL	0	NULL	0	0	0	0	0	0	0	NULL	NULL	NULL	NULL	NULL	0	NULL	NULL	0	0	0	0	0	0	0	0	0	0	0	0	0	0	0	0	0	0	NULL	0
526	01010000200A0D00003DDD3C983E7518C14F6451B038ED4141	BLF08030504	08/31/08 16:50	0	0	0	0	0	NULL	NULL	0	NULL	0	NULL	0	0	0	0	0	0	0	NULL	NULL	NULL	NULL	NULL	0	NULL	NULL	0	0	0	0	0	0	0	0	0	0	0	0	0	0	0	0	0	0	NULL	0
527	01010000200A0D00002AA4A6D6DB8018C112A7F9CEA9E34141	BLF08030506	08/31/08 17:11	0	0	0	0	1.3494050660389	NULL	NULL	0	NULL	0	NULL	0	0	0	0	0	0	0	NULL	NULL	NULL	NULL	NULL	0	NULL	NULL	0	0	0	0	0	0	0	0	0	0	0	0	0	0	0	0	0	0	NULL	0
528	01010000200A0D000040508E61C88E18C1BEE456D120DA4141	BLF08030508	08/31/08 17:31	0	0	0	0	0	NULL	NULL	0	NULL	0	NULL	0	0	0	0	0	0	0	NULL	NULL	NULL	NULL	NULL	0	NULL	NULL	0	0	0	0	0	0	0	0	0	0	0	0	0	0	0	0	0	1.32341847292281	NULL	0
529	01010000200A0D0000114C76C8BB9418C125DEA9E53ED54141	BLF08030509	08/31/08 17:42	0	0	0	0	0	NULL	NULL	0	NULL	0	NULL	0	0	0	0	0	0	0	NULL	NULL	NULL	NULL	NULL	0	NULL	NULL	0	0	0	0	0	0	0	0	0	0	0	0	0	0	0	0	0	0	NULL	0
530	01010000200A0D0000EF5C9913C79A18C1F16F47CB78D04141	BLF08030510	08/31/08 17:52	0	0	0	0	0	NULL	NULL	23.7820939367566	NULL	0	NULL	0	0	0	0	0	0	0	NULL	NULL	NULL	NULL	NULL	0	NULL	NULL	0	0	0	0	0	0	1.32122744093092	0	0	0	0	0	0	0	0	0	0	0	NULL	0
531	01010000200A0D000084AF3FC467A118C134216286A2CB4141	BLF08030511	08/31/08 18:02	0	0	0	0	1.34159327431845	NULL	NULL	0	NULL	0	NULL	0	0	0	0	0	0	0	NULL	NULL	NULL	NULL	NULL	0	NULL	NULL	0	0	0	0	0	0	0	0	0	0	0	0	0	0	0	0	0	0	NULL	0
532	01010000200A0D00009E5E9F6A6F9519C18866254813C94141	BLF08030513	09/01/08 08:58	0	0	0	0	0	NULL	NULL	0	NULL	0	NULL	0	0	0	0	0	0	0	NULL	NULL	NULL	NULL	NULL	0	NULL	NULL	0	0	0	0	0	0	0	0	0	0	0	0	0	0	0	0	0	0	NULL	0
533	01010000200A0D00001F22CF86D57C19C1052C9BCBBBDB4141	BLF08030517	09/01/08 09:40	0	0	0	0	1.40967318880485	NULL	NULL	0	NULL	0	NULL	0	0	0	0	0	0	0	NULL	NULL	NULL	NULL	NULL	0	NULL	NULL	0	0	0	0	0	0	0	0	0	0	1.40967318880485	0	0	0	0	0	0	0	NULL	0
534	01010000200A0D00006694FC75817619C1CBB52C3D49E04141	BLF08030518	09/01/08 09:50	0	0	0	0	5.43716765008815	NULL	NULL	0	NULL	0	NULL	0	0	0	0	0	0	0	NULL	NULL	NULL	NULL	NULL	0	NULL	NULL	0	0	0	0	0	0	0	0	0	0	0	0	0	0	0	0	0	0	NULL	0
535	01010000200A0D000048C08654217019C177E544F306E54141	BLF08030519	09/01/08 10:00	0	0	0	0	4.09326731126963	NULL	NULL	0	NULL	0	NULL	0	0	0	0	0	0	0	NULL	NULL	NULL	NULL	NULL	0	NULL	NULL	0	0	0	0	0	0	0	0	0	0	0	0	0	0	0	0	0	1.36442243708988	NULL	0
536	01010000200A0D00009D894033286A19C13D8B5068C2E94141	BLF08030520	09/01/08 10:11	0	0	0	0	1.35037718374004	NULL	NULL	9.4526402861803	NULL	0	NULL	0	0	0	0	0	0	0	NULL	NULL	NULL	NULL	NULL	0	NULL	NULL	0	0	0	0	0	0	0	0	0	0	1.35037718374004	0	0	0	0	0	0	0	NULL	0
537	01010000200A0D00006B441C4BA36319C1995BE8C47FEE4141	BLF08030521	09/01/08 10:21	0	0	0	0	0	NULL	NULL	4.00820195570181	NULL	0	NULL	0	0	0	0	0	0	0	NULL	NULL	NULL	NULL	NULL	0	NULL	NULL	0	0	0	0	0	0	0	0	0	0	0	0	0	0	0	0	0	0	NULL	0
538	01010000200A0D0000641DAF343C5D19C1C114886F49F34141	BLF08030522	09/01/08 10:31	0	0	0	0	1.37596487846689	NULL	NULL	0	NULL	0	NULL	0	0	0	0	0	0	0	NULL	NULL	NULL	NULL	NULL	0	NULL	NULL	0	0	0	0	0	0	0	0	0	0	0	0	0	0	0	0	0	0	NULL	0
539	01010000200A0D000001920887AD5619C1271C2287F4F74141	BLF08030523	09/01/08 10:41	0	0	0	0	0	NULL	NULL	1.34923049996154	NULL	0	NULL	0	0	0	0	0	0	0	NULL	NULL	NULL	NULL	NULL	0	NULL	NULL	0	0	0	0	0	0	0	0	0	0	0	0	0	0	0	0	0	0	NULL	0
540	01010000200A0D0000514EC513D55019C1F0BEDE9ACAFC4141	BLF08030524	09/01/08 10:52	0	0	0	0	0	NULL	NULL	5.3809078268385	NULL	0	NULL	0	0	0	0	0	0	0	NULL	NULL	NULL	NULL	NULL	0	NULL	NULL	0	0	0	0	0	0	0	0	0	0	0	0	0	0	0	0	0	0	NULL	0
541	01010000200A0D00009A66920E244A19C122ACFEEA7D014241	BLF08030525	09/01/08 11:02	0	0	0	0	0	NULL	NULL	10.8928412006802	NULL	0	NULL	0	0	0	0	0	0	0	NULL	NULL	NULL	NULL	NULL	0	NULL	NULL	0	0	0	0	0	0	0	0	0	0	0	0	0	0	0	0	0	0	NULL	0
542	01010000200A0D00004E488D87B02519C120A4E6E0E81C4241	BLF08030531	09/01/08 12:02	0	0	0	0	0	NULL	NULL	0	NULL	0	NULL	0	0	0	0	0	0	0	NULL	NULL	NULL	NULL	NULL	0	NULL	NULL	0	0	0	0	0	0	0	0	0	0	0	0	0	0	0	0	0	0	NULL	0
543	01010000200A0D0000D27A818EAA1F19C1DAC0DCC38A214241	BLF08030532	09/01/08 12:13	0	0	0	0	0	NULL	NULL	0	NULL	0	NULL	0	0	0	0	0	0	0	NULL	NULL	NULL	NULL	NULL	0	NULL	NULL	0	0	0	0	0	0	0	0	0	0	0	0	0	0	0	0	0	0	NULL	0
544	01010000200A0D0000C55FDB9CBB1819C12505DFB526264241	BLF08030533	09/01/08 12:23	0	0	0	0	0	NULL	NULL	0	NULL	0	NULL	0	0	0	0	0	0	0	NULL	NULL	NULL	NULL	NULL	0	NULL	NULL	0	0	0	0	0	0	0	0	0	0	1.37002567395381	0	0	0	0	0	0	1.37002567395381	NULL	0
545	01010000200A0D0000AD3D8D649E9C12C1620E2B04FF0E4241	BLF08030537	09/02/08 10:49	0	0	0	0	0	NULL	NULL	0	NULL	0	NULL	0	2.89290785214169	0	0	0	0	0	NULL	NULL	NULL	NULL	NULL	0	NULL	NULL	0	0	0	0	2.89290785214169	0	0	0	0	0	0	0	0	0	0	0	0	0	NULL	0
546	01010000200A0D000000D57DAC000913C1A05E9E3906164241	BLF08030543	09/02/08 12:33	0	0	0	0	0	NULL	NULL	0	NULL	0	NULL	0	0	0	0	0	0	0	NULL	NULL	NULL	NULL	NULL	0	NULL	NULL	0	0	0	0	5.51807778304363	0	0	0	0	0	0	0	0	0	0	0	0	0	NULL	0
547	01010000200A0D0000FE98D5C27F8A13C16F4818285A0F4241	BLF08030549	09/02/08 14:11	0	0	0	0	0	NULL	NULL	0	NULL	0	NULL	0	0	0	0	0	0	0	NULL	NULL	NULL	NULL	NULL	0	NULL	NULL	0	0	0	0	0	0	1.33272732267613	0	0	0	0	0	0	0	0	0	0	0	NULL	0
548	01010000200A0D00004F5AC2E84C8413C1F52717A128144241	BLF08030550	09/02/08 14:21	0	0	0	0	0	NULL	NULL	0	NULL	0	NULL	0	0	0	0	0	0	0	NULL	NULL	NULL	NULL	NULL	0	NULL	NULL	0	0	0	0	0	0	0	0	0	0	2.69531791513016	0	0	0	0	1.34765895756508	0	0	NULL	0
549	01010000200A0D000068242961AE7D13C1579374A7E0184241	BLF08030551	09/02/08 14:31	0	0	0	0	0	NULL	NULL	0	NULL	0	NULL	0	0	0	0	0	0	0	NULL	NULL	NULL	NULL	NULL	0	NULL	NULL	0	0	0	0	0	0	0	0	0	0	0	0	0	0	0	1.32730241952897	0	0	NULL	0
550	01010000200A0D00008291F50094F313C1C950B8B4C21A4241	BLF08030561	09/02/08 17:00	0	0	0	0	0	NULL	NULL	0	NULL	0	NULL	0	0	0	0	0	0	0	NULL	NULL	NULL	NULL	NULL	0	NULL	NULL	0	0	0	0	13.37967125037	0	0	0	0	0	0	0	0	0	0	0	0	0	NULL	0
551	01010000200A0D00005521B691B73514C186AC439F761B4241	BLF08030564	09/02/08 17:46	0	0	0	0	0	NULL	NULL	0	NULL	0	NULL	0	0	0	0	0	0	0	NULL	NULL	NULL	NULL	NULL	0	NULL	NULL	0	0	0	0	0	0	0	0	0	0	0	0	0	0	0	1.44063830593953	0	0	NULL	0
552	01010000200A0D00009F8C93EE7B3814C196A72AC8F0164241	BLF08030565	09/02/08 17:56	0	0	0	0	0	NULL	NULL	0	NULL	0	NULL	0	0	0	0	0	0	0	NULL	NULL	NULL	NULL	NULL	0	NULL	NULL	0	0	0	0	0	0	0	0	0	0	1.51843687423403	0	0	0	0	0	0	0	NULL	0
553	01010000200A0D00008537C11E6F7414C13B11FBA326144241	BLF08030566	09/02/08 18:25	0	0	0	0	0	NULL	NULL	0	NULL	0	NULL	0	0	0	0	0	0	0	NULL	NULL	NULL	NULL	NULL	0	NULL	NULL	0	0	9.71097453374103	0	0	0	0	0	0	0	0	0	0	0	0	0	0	0	NULL	0
554	01010000200A0D00004CE9BF9B225B19C11060A3E2D8C74141	BLF08030569	09/03/08 14:50	0	0	0	0	0	NULL	NULL	4.48903452021023	NULL	0	NULL	0	0	0	0	0	0	0	NULL	NULL	NULL	NULL	NULL	0	NULL	NULL	0	0	0	0	0	0	0	0	0	0	0	0	0	0	0	0	0	0	NULL	0
555	01010000200A0D0000C9C196D9A15519C1B14DBBD91CCC4141	BLF08030570	09/03/08 15:00	0	0	0	0	0	NULL	NULL	5.9445757716318	NULL	0	NULL	0	0	0	0	0	0	0	NULL	NULL	NULL	NULL	NULL	0	NULL	NULL	0	0	0	0	0	0	0	0	0	0	0	0	0	0	0	0	0	0	NULL	0
556	01010000200A0D000044FFCB51AD4F19C1D0CD63F75FD04141	BLF08030571	09/03/08 15:10	0	0	0	0	1.49352815841974	NULL	NULL	1.49352815841974	NULL	0	NULL	0	0	0	0	0	0	0	NULL	NULL	NULL	NULL	NULL	0	NULL	NULL	0	0	0	0	0	0	0	0	0	0	0	0	0	0	0	0	0	0	NULL	0
557	01010000200A0D0000FB592278484A19C11F4C8F15A2D44141	BLF08030572	09/03/08 15:21	0	0	0	0	0	NULL	NULL	20.8763313778287	NULL	0	NULL	0	0	0	0	0	0	0	NULL	NULL	NULL	NULL	NULL	0	NULL	NULL	0	0	0	0	0	0	0	0	0	0	0	0	0	0	0	0	0	0	NULL	0
558	01010000200A0D000087D785B5473E19C19A888DED89DD4141	BLF08030574	09/03/08 15:41	0	0	0	0	0	NULL	NULL	1.32213295024715	NULL	0	NULL	0	0	0	0	0	0	0	NULL	NULL	NULL	NULL	NULL	0	NULL	NULL	0	0	0	0	0	0	0	0	0	0	0	0	0	0	0	0	0	0	NULL	0
559	01010000200A0D0000F0C95BFDC73719C13A2E737957E24141	BLF08030575	09/03/08 15:51	0	0	0	0	0	NULL	NULL	1.29583366475594	NULL	0	NULL	0	0	0	0	0	0	0	NULL	NULL	NULL	NULL	NULL	0	NULL	NULL	0	0	0	0	0	0	0	0	0	0	0	0	0	0	0	0	0	0	NULL	0
560	01010000200A0D0000FEE04B8C6C3119C10D1C418959E74141	BLF08030576	09/03/08 16:01	0	0	0	0	0	NULL	NULL	10.4628344797531	NULL	0	NULL	0	0	0	0	0	0	0	NULL	NULL	NULL	NULL	NULL	0	NULL	NULL	0	0	0	0	0	0	0	0	0	0	0	0	0	0	0	0	0	0	NULL	0
561	01010000200A0D00009F4066B44B2B19C1F685235A5EEC4141	BLF08030577	09/03/08 16:12	0	0	0	0	0	NULL	NULL	1.29672203944892	NULL	0	NULL	0	0	0	0	0	0	0	NULL	NULL	NULL	NULL	NULL	0	NULL	NULL	0	0	0	0	0	0	0	0	0	0	0	0	0	0	0	0	0	0	NULL	0
562	01010000200A0D00003DDC93E3102519C1B6BF272F4BF14141	BLF08030578	09/03/08 16:22	0	0	0	0	0	NULL	NULL	0	NULL	0	NULL	0	0	0	0	0	0	0	NULL	NULL	NULL	NULL	NULL	0	NULL	NULL	0	0	0	0	0	0	0	0	0	0	0	0	0	0	0	1.36431781841107	0	0	NULL	0
563	01010000200A0D0000F924C85A5B1F19C13B8D21B806F64141	BLF08030579	09/03/08 16:33	0	0	0	0	0	NULL	NULL	1.352956458001	NULL	0	NULL	0	0	0	0	0	0	0	NULL	NULL	NULL	NULL	NULL	0	NULL	NULL	0	0	0	0	0	0	0	0	0	0	0	0	0	0	0	0	0	0	NULL	0
564	01010000200A0D0000B4F1730BE10E19C184275501C1FF4141	BLF08030581	09/03/08 16:53	0	0	0	0	2.60901333145574	NULL	NULL	0	NULL	0	NULL	0	0	0	0	0	0	0	NULL	NULL	NULL	NULL	NULL	0	NULL	NULL	0	0	0	0	0	0	0	0	0	0	0	0	0	0	0	0	0	0	NULL	0
565	01010000200A0D0000223B588F570819C12BB2281EB5044241	BLF08030582	09/03/08 17:04	0	0	0	0	0	NULL	NULL	1.23473458095021	NULL	0	NULL	0	0	0	0	0	0	0	NULL	NULL	NULL	NULL	NULL	0	NULL	NULL	0	0	0	0	0	0	0	0	0	0	0	0	0	0	0	0	0	0	NULL	0
566	01010000200A0D0000DEC20857CEEE18C182C1930403194241	BLF08030586	09/03/08 17:46	0	0	0	0	1.30271532596897	NULL	NULL	0	NULL	0	NULL	0	0	0	0	0	0	0	NULL	NULL	NULL	NULL	NULL	0	NULL	NULL	0	0	0	0	0	0	0	0	0	0	0	0	0	0	0	0	0	0	NULL	0
567	01010000200A0D0000A7AB4DB882DB18C173F3D671C3274241	BLF08030589	09/03/08 18:17	0	0	0	0	1.34241144244053	NULL	NULL	1.34241144244053	NULL	0	NULL	0	0	0	0	0	0	0	NULL	NULL	NULL	NULL	NULL	0	NULL	NULL	0	0	0	0	0	0	0	0	0	0	0	0	0	0	0	0	0	0	NULL	0
568	01010000200A0D0000E7AD422E7BD518C1772BF2977B2C4241	BLF08030590	09/03/08 18:27	0	0	0	0	3.05541522788967	NULL	NULL	0	NULL	0	NULL	0	0	0	0	0	0	0	NULL	NULL	NULL	NULL	NULL	0	NULL	NULL	0	0	0	0	0	0	0	0	0	0	0	0	0	0	0	0	0	0	NULL	0
569	01010000200A0D000078A2A65D3FEF12C17E4C4A126FF34141	BLF08030592	09/04/08 10:08	0	0	0	0	0	NULL	NULL	0	NULL	0	NULL	0	0	0	0	0	0	0	NULL	NULL	NULL	NULL	NULL	0	NULL	NULL	0	0	6.68547303911875	0	17.3822299017087	0	0	0	0	0	0	0	0	0	0	0	0	0	NULL	0
570	01010000200A0D0000C3A09BC8F3E213C1C7D3CBC027F84141	BLF08030598	09/04/08 11:10	0	0	0	0	0	NULL	NULL	0	NULL	0	NULL	0	0	0	0	0	0	0	NULL	NULL	NULL	NULL	NULL	0	NULL	NULL	0	0	0	0	0	0	0	0	0	0	1.17507074191461	0	0	0	0	0	0	0	NULL	0
571	01010000200A0D00006839FEDF006214C1F09DA968C2FA4141	BLF08030601	09/04/08 11:42	0	0	0	0	0	NULL	NULL	0	NULL	0	NULL	0	0	0	0	0	0	0	NULL	NULL	NULL	NULL	NULL	0	NULL	NULL	0	0	0	0	0	0	0	0	0	0	1.32868124178397	0	0	0	0	0	0	0	NULL	0
572	01010000200A0D0000DBE507EC6B8A14C1581E6E2398FB4141	BLF08030602	09/04/08 11:53	0	0	0	0	0	NULL	NULL	115.073072923485	NULL	0	NULL	0	0	0	0	0	0	0	NULL	NULL	NULL	NULL	NULL	0	NULL	NULL	0	0	0	0	0	0	0	0	0	0	0	0	0	0	0	0	0	0	NULL	0
573	01010000200A0D00004B19996157B214C19C385AC151FC4141	BLF08030603	09/04/08 12:03	0	0	0	0	1.39891715716366	NULL	NULL	16.787005885964	NULL	0	NULL	0	0	0	0	0	0	0	NULL	NULL	NULL	NULL	NULL	0	NULL	NULL	0	0	0	0	0	0	0	0	0	0	0	0	0	0	0	0	0	0	NULL	0
574	01010000200A0D000014243E04FAFF14C16BED5EE8F9FD4141	BLF08030605	09/04/08 12:24	0	0	0	0	0	NULL	NULL	0	NULL	0	NULL	0	0	0	0	0	0	0	NULL	NULL	NULL	NULL	NULL	0	NULL	NULL	0	0	0	0	0	0	0	0	0	0	0	0	0	0	0	0	0	0	NULL	0
575	01010000200A0D0000111E69E2B42515C1A2785007BEFE4141	BLF08030606	09/04/08 12:34	0	0	0	0	0	NULL	NULL	0	NULL	0	NULL	0	0	0	0	0	0	0	NULL	NULL	NULL	NULL	NULL	0	NULL	NULL	0	0	0	0	0	0	0	0	0	0	0	0	0	0	0	1.33489736628805	0	0	NULL	0
576	01010000200A0D0000E402EEA09B4D15C1D887EBD594FF4141	BLF08030607	09/04/08 12:44	0	0	0	0	0	NULL	NULL	2.62649557240215	NULL	0	NULL	0	0	0	0	0	0	0	NULL	NULL	NULL	NULL	NULL	0	NULL	NULL	0	0	0	0	0	0	0	1.31324778620107	0	0	0	0	0	0	0	0	0	0	NULL	0
577	01010000200A0D0000945AD2221B9E15C1FF390FEE45014241	BLF08030609	09/04/08 13:04	0	1.34709429791812	0	0	0	NULL	NULL	0	NULL	0	NULL	0	0	0	0	0	0	0	NULL	NULL	NULL	NULL	NULL	0	NULL	NULL	0	0	0	0	0	0	0	0	0	0	0	0	0	0	0	0	0	0	NULL	0
578	01010000200A0D0000E894A33F71C515C1EB61539B19024241	BLF08030610	09/04/08 13:14	0	0	0	0	0	NULL	NULL	0	NULL	0	NULL	0	0	0	0	0	0	0	NULL	NULL	NULL	NULL	NULL	0	NULL	NULL	0	0	0	0	0	0	0	0	0	0	0	0	0	0	0	2.70467343126898	0	0	NULL	0
579	01010000200A0D0000CC0DBB0FD3B615C16289BD6C0A094241	BLF08030616	09/04/08 14:37	0	0	0	0	0	NULL	NULL	0	NULL	0	NULL	0	0	0	0	0	0	0	NULL	NULL	NULL	NULL	NULL	0	NULL	NULL	0	0	0	0	0	0	0	0	0	0	1.32726780265669	0	0	0	0	0	0	0	NULL	0
580	01010000200A0D0000AAB8E09FE78D15C123AB5B2F2A084241	BLF08030617	09/04/08 14:48	0	0	0	0	0	NULL	NULL	0	NULL	0	NULL	0	0	0	0	0	0	0	NULL	NULL	NULL	NULL	NULL	0	NULL	NULL	0	0	0	0	0	0	0	0	0	0	0	0	0	0	0	1.33222133989531	0	0	NULL	0
581	01010000200A0D0000E4A5348FC33D15C108F206306E064241	BLF08030619	09/04/08 15:08	0	0	0	0	0	NULL	NULL	6.82923352719977	NULL	0	NULL	0	0	0	0	0	0	0	NULL	NULL	NULL	NULL	NULL	0	NULL	NULL	0	0	0	0	0	0	0	0	0	0	0	0	0	0	0	0	0	0	NULL	0
582	01010000200A0D0000051B70C1F9EE14C1E30EEB1AD4044241	BLF08030621	09/04/08 15:29	0	0	0	0	0	NULL	NULL	6.68485766392089	NULL	0	NULL	0	0	0	0	0	0	0	NULL	NULL	NULL	NULL	NULL	0	NULL	NULL	0	0	0	0	0	0	0	0	0	0	0	0	0	0	0	0	0	0	NULL	0
583	01010000200A0D0000A8F748BCF1C614C1D2BF16F308044241	BLF08030622	09/04/08 15:39	0	0	0	0	0	NULL	NULL	2.56165781260398	NULL	0	NULL	0	0	0	0	0	0	0	NULL	NULL	NULL	NULL	NULL	0	NULL	NULL	0	0	0	0	0	0	0	0	0	0	0	0	0	0	0	0	0	0	NULL	0
584	01010000200A0D00005C2E73B80F9D14C19C1B33E15E034241	BLF08030623	09/04/08 15:50	0	0	0	0	0	NULL	NULL	1.32284961503891	NULL	0	NULL	0	0	0	0	0	0	0	NULL	NULL	NULL	NULL	NULL	0	NULL	NULL	0	0	0	0	0	0	0	0	0	0	0	0	0	0	0	0	0	0	NULL	0
585	01010000200A0D0000B98AC6CA260B13C1E08FBBD222FA4141	BLF08030632	09/04/08 17:33	0	0	0	0	0	NULL	NULL	0	NULL	0	NULL	0	0	0	0	0	0	0	NULL	NULL	NULL	NULL	NULL	0	NULL	NULL	0	0	0	0	0	0	0	0	0	0	0	0	0	0	0	0	0	0	NULL	0
586	01010000200A0D00000DFB772AE2A714C1B81DCFA56F1A4241	BLF08030635	09/12/08 09:53	0	0	0	0	0	NULL	NULL	0	NULL	0	NULL	0	0	0	0	0	0	0	NULL	NULL	NULL	NULL	NULL	0	NULL	NULL	0	0	0	0	0	0	0	0	0	1.3583345437151	0	0	0	0	0	0	0	0	NULL	0
587	01010000200A0D000080873CB7129B14C1D025268002244241	BLF08030637	09/12/08 10:14	0	0	0	0	1.30842528751181	NULL	NULL	0	NULL	0	NULL	0	0	0	0	0	0	0	NULL	NULL	NULL	NULL	NULL	0	NULL	NULL	0	0	0	0	0	0	0	0	0	0	0	0	0	0	0	0	0	0	NULL	0
588	01010000200A0D000043E589A7229414C13AD7B688ED284241	BLF08030638	09/12/08 10:24	0	0	0	0	0	NULL	NULL	0	NULL	0	NULL	0	0	0	0	0	0	0	NULL	NULL	NULL	NULL	NULL	0	NULL	NULL	0	0	0	0	5.35673028856571	0	0	0	0	0	0	0	0	0	0	1.33918257214143	0	0	NULL	0
589	01010000200A0D000062967E92AA8D14C147EA9CCDBE2D4241	BLF08030639	09/12/08 10:35	0	0	0	0	0	NULL	NULL	0	NULL	0	NULL	0	0	0	0	0	0	0	NULL	NULL	NULL	NULL	NULL	0	NULL	NULL	0	0	0	0	0	0	0	0	0	0	0	0	0	0	0	0	0	0	NULL	0
590	01010000200A0D00002CE83A7E7E4314C1B28C92FB245F4241	BLF08030650	09/12/08 12:29	0	0	0	0	0	NULL	NULL	4.65390200600455	NULL	0	NULL	0	0	0	0	0	0	0	NULL	NULL	NULL	NULL	NULL	0	NULL	NULL	0	0	0	0	0	0	0	0	0	0	0	0	0	0	0	0	0	0	NULL	0
591	01010000200A0D00001A3573C1DC5A14C182F5C6B8DE7E4241	BLF08030657	09/12/08 14:03	0	0	0	0	0	NULL	NULL	0	NULL	0	NULL	0	0	0	0	0	0	0	NULL	NULL	NULL	NULL	NULL	0	NULL	NULL	0	0	0	0	0	0	0	0	0	0	0	0	0	0	0	1.2583637991808	0	0	NULL	0
592	01010000200A0D000044D6427C966114C12552D5EDC7794241	BLF08030658	09/12/08 14:13	0	0	0	0	0	NULL	NULL	0	NULL	0	NULL	0	0	0	0	0	0	0	NULL	NULL	NULL	NULL	NULL	0	NULL	NULL	0	0	0	0	0	0	0	0	0	0	0	0	0	0	0	1.34791474608306	0	0	NULL	0
593	01010000200A0D000030EE2DD74B6E14C1ED262B5B59704241	BLF08030660	09/12/08 14:33	0	0	0	0	0	NULL	NULL	1.2162955134742	NULL	0	NULL	0	0	0	0	0	0	0	NULL	NULL	NULL	NULL	NULL	0	NULL	NULL	0	0	0	0	0	0	0	0	0	0	0	0	0	0	0	0	0	0	NULL	0
594	01010000200A0D0000AB62ED22157614C1E04657D8F56A4241	BLF08030661	09/12/08 14:45	0	0	0	0	0	NULL	NULL	0	NULL	0	NULL	0	1.23179438151416	0	0	0	0	0	NULL	NULL	NULL	NULL	NULL	0	NULL	NULL	0	0	0	0	0	0	0	0	0	0	0	0	0	0	0	0	0	0	NULL	0
595	01010000200A0D000065539C553F8314C12CD7F98A30614241	BLF08030663	09/12/08 15:06	0	0	0	0	0	NULL	NULL	0	NULL	0	NULL	0	0	0	0	0	0	0	NULL	NULL	NULL	NULL	NULL	0	NULL	NULL	0	0	0	0	0	0	0	0	0	0	0	0	0	0	0	2.93100644575388	0	0	NULL	0
596	01010000200A0D00008606D6E3519614C1D260AB87A9534241	BLF08030666	09/12/08 15:36	0	0	0	0	0	NULL	NULL	0	NULL	0	NULL	0	0	0	0	0	0	0	NULL	NULL	NULL	NULL	NULL	0	NULL	NULL	0	0	0	0	1.34740600412205	0	0	0	0	0	0	0	0	0	0	0	0	0	NULL	0
597	01010000200A0D00000D8DADBE62A214C162F4A9E3D54A4241	BLF08030668	09/12/08 15:56	0	0	0	0	0	NULL	NULL	0	NULL	0	NULL	0	0	0	0	0	0	0	NULL	NULL	NULL	NULL	NULL	0	NULL	NULL	0	0	0	0	0	0	0	0	0	0	0	0	0	0	0	1.37361834265567	0	0	NULL	0
598	01010000200A0D000008F44423BFB414C158BFEB69C53C4241	BLF08030671	09/12/08 16:28	0	0	0	0	2.71373775843195	NULL	NULL	0	NULL	0	NULL	0	0	0	0	0	0	0	NULL	NULL	NULL	NULL	NULL	0	NULL	NULL	0	0	0	0	1.35686887921597	0	0	0	0	0	0	0	0	0	0	0	0	0	NULL	0
599	01010000200A0D0000D7AB755E23CA14C184DFD72A8E2E4241	BLF08030674	09/12/08 16:59	0	0	0	0	0	NULL	NULL	0	NULL	0	NULL	0	0	0	0	0	0	0	NULL	NULL	NULL	NULL	NULL	0	NULL	NULL	0	0	11.9343393373966	0	0	0	0	0	0	0	0	0	0	0	0	1.32603770415518	0	0	NULL	0
600	01010000200A0D0000FC67555050DE14C1DD977051CA1F4241	BLF08030677	09/12/08 17:30	0	0	0	0	0	NULL	NULL	0	NULL	0	NULL	0	0	0	0	0	0	0	NULL	NULL	NULL	NULL	NULL	0	NULL	NULL	0	0	0	0	0	0	0	0	0	0	0	0	0	0	0	1.43552967043818	0	0	NULL	0
601	01010000200A0D00009F43198B731D15C10C6AD966571D4241	BLF08030680	09/12/08 18:24	0	0	0	0	0	NULL	NULL	0	NULL	0	NULL	0	0	0	0	0	0	0	NULL	NULL	NULL	NULL	NULL	0	NULL	NULL	0	0	0	0	0	0	0	0	0	0	0	0	0	0	0	1.35858333313336	0	0	NULL	0
602	01010000200A0D00008D9DA2F5480A15C1D06BA14EDB2A4241	BLF08030683	09/12/08 18:55	0	0	0	0	1.3536760338048	NULL	NULL	0	NULL	0	NULL	0	0	0	0	0	0	0	NULL	NULL	NULL	NULL	NULL	0	NULL	NULL	0	0	0	0	2.7073520676096	0	0	0	0	0	0	0	0	0	0	0	0	0	NULL	0
603	01010000200A0D0000A2A8403794DB14C177AA923C7F4C4241	BLF08030690	09/12/08 20:07	0	0	0	0	0	NULL	NULL	0	NULL	0	NULL	0	0	0	0	0	0	0	NULL	NULL	NULL	NULL	NULL	0	NULL	NULL	0	0	0	0	8.03209607052975	0	0	0	0	0	0	0	0	0	0	0	0	0	NULL	0
604	01010000200A0D00004DC6D88BFDD514C13D7A5E584C514241	BLF08030691	09/12/08 20:17	0	0	0	0	0	NULL	NULL	0	NULL	0	NULL	0	1.3274539525465	0	0	0	0	0	NULL	NULL	NULL	NULL	NULL	0	NULL	NULL	0	0	0	0	0	0	0	0	0	0	0	0	0	0	0	9.29217766782552	0	0	NULL	0
605	01010000200A0D000027950C12CFC114C17B02E4DEAA5F4241	BLF08030694	09/12/08 20:48	0	0	0	0	0	NULL	NULL	9.3599998832774	NULL	0	NULL	0	0	0	0	0	0	0	NULL	NULL	NULL	NULL	NULL	0	NULL	NULL	0	0	0	0	0	0	0	0	0	0	0	0	0	0	0	0	0	0	NULL	0
606	01010000200A0D000036338DB58EBB14C12FAD76FA3E644241	BLF08030695	09/13/08 09:22	0	0	0	0	0	NULL	NULL	0	NULL	0	NULL	0	0	0	0	0	0	0	NULL	NULL	NULL	NULL	NULL	0	NULL	NULL	0	0	0	0	0	0	0	0	0	0	0	0	0	0	0	4.1207201681464	0	0	NULL	0
607	01010000200A0D0000CDE7AD2BEAB414C1E0091BB1E2684241	BLF08030696	09/13/08 09:32	0	0	0	0	0	NULL	NULL	4.05271715464325	NULL	0	NULL	0	0	0	0	0	0	0	NULL	NULL	NULL	NULL	NULL	0	NULL	NULL	0	0	0	0	0	0	0	0	0	0	0	0	0	0	0	0	0	0	NULL	0
608	01010000200A0D0000946BB839D5A714C1D14025BD5C724241	BLF08030698	09/13/08 09:53	0	0	0	0	0	NULL	NULL	1.36771682543367	NULL	0	NULL	0	0	0	0	0	0	0	NULL	NULL	NULL	NULL	NULL	0	NULL	NULL	0	0	0	0	0	0	0	0	0	0	0	0	0	0	0	0	0	0	NULL	0
609	01010000200A0D0000E4A55D26B6D614C1FC91927A5D7C4241	BLF08030702	09/13/08 10:56	0	0	0	0	0	NULL	NULL	0	NULL	0	NULL	0	0	0	0	0	0	0	NULL	NULL	NULL	NULL	NULL	0	NULL	NULL	0	0	0	0	0	0	1.27314941857311	0	0	0	0	0	0	0	0	0	0	0	NULL	0
610	01010000200A0D000027E66168E4DE14C13DDFF3FD4B774241	BLF08030703	09/13/08 11:07	0	0	0	0	0	NULL	NULL	0	NULL	0	NULL	0	0	0	0	0	0	0	NULL	NULL	NULL	NULL	NULL	0	NULL	NULL	0	0	0	0	0	0	0	0	0	0	0	0	0	0	0	2.66331696852739	0	0	NULL	0
611	01010000200A0D00002D53B62F2EE514C113DFA3F27C724241	BLF08030704	09/13/08 11:17	0	0	0	0	0	NULL	NULL	0	NULL	0	NULL	0	0	0	0	0	0	0	NULL	NULL	NULL	NULL	NULL	0	NULL	NULL	0	0	0	0	0	0	1.32892745214845	0	0	0	0	0	0	0	0	1.32892745214845	0	0	NULL	0
612	01010000200A0D0000D2223D77F8F214C109E7C1946B684241	BLF08030706	09/13/08 11:39	0	0	0	0	0	NULL	NULL	0	NULL	0	NULL	0	0	0	0	0	1.29675883332887	0	NULL	NULL	NULL	NULL	NULL	0	NULL	NULL	0	0	0	0	0	0	0	0	0	0	1.29675883332887	0	0	0	0	0	0	0	NULL	0
613	01010000200A0D0000119FB2CE9EF914C1A027D93176634241	BLF08030707	09/13/08 11:49	0	0	0	0	0	NULL	NULL	0	NULL	0	NULL	0	0	0	0	0	0	0	NULL	NULL	NULL	NULL	NULL	0	NULL	NULL	0	0	22.1939140578145	0	0	0	0	0	0	0	0	0	0	0	0	11.7497192070783	0	0	NULL	0
614	01010000200A0D00003187A99D240015C1B4DD049C725E4241	BLF08030708	09/13/08 12:00	0	0	0	0	0	NULL	NULL	0	NULL	0	NULL	0	0	0	0	0	0	0	NULL	NULL	NULL	NULL	NULL	0	NULL	NULL	0	0	0	0	0	0	0	0	0	0	1.33711642571251	0	0	0	0	5.34846570285004	0	0	NULL	0
615	01010000200A0D000026FA49CF630D15C1CD2A3F2EAF544241	BLF08030710	09/13/08 12:21	0	0	0	0	0	NULL	NULL	0	NULL	0	NULL	0	14.9214535531292	0	0	0	0	0	NULL	NULL	NULL	NULL	NULL	0	NULL	NULL	0	0	0	0	0	0	0	0	0	0	0	0	0	0	0	1.14780411947148	0	0	NULL	0
616	01010000200A0D00002D491D37261A15C1E0BEA97EF54B4241	BLF08030712	09/13/08 12:40	0	0	0	0	0	NULL	NULL	0	NULL	0	NULL	0	0	0	0	0	0	0	NULL	NULL	NULL	NULL	NULL	0	NULL	NULL	0	0	0	0	0	0	0	0	0	0	0	0	0	0	0	1.33456951168185	0	0	NULL	0
617	01010000200A0D0000EB99EEA1182015C12F938B9925474241	BLF08030713	09/13/08 12:50	0	0	0	0	0	NULL	NULL	0	NULL	0	NULL	0	5.2594221275913	0	0	0	0	0	NULL	NULL	NULL	NULL	NULL	0	NULL	NULL	0	0	0	0	0	0	0	0	0	0	0	0	0	0	0	0	0	0	NULL	0
618	01010000200A0D00006DA1236F093315C107F68B64FD374241	BLF08030716	09/13/08 13:23	0	0	0	0	0	NULL	NULL	0	NULL	0	NULL	0	47.7456995788385	0	0	0	0	0	NULL	NULL	NULL	NULL	NULL	0	NULL	NULL	0	0	4.09248853532901	0	0	0	0	0	0	0	0	0	0	0	0	0	0	0	NULL	0
619	01010000200A0D0000C7CCA1D79A4015C11C41019B7F2E4241	BLF08030718	09/13/08 13:44	0	1.37119384064129	0	0	0	NULL	NULL	0	NULL	0	NULL	0	0	0	0	0	0	0	NULL	NULL	NULL	NULL	NULL	0	NULL	NULL	0	0	0	0	0	0	0	0	0	0	0	0	0	0	0	0	0	0	NULL	0
620	01010000200A0D0000598CE34F014D15C1DB6AE19330254241	BLF08030720	09/13/08 14:04	0	0	0	0	0	NULL	NULL	0	NULL	0	NULL	0	0	0	0	0	0	0	NULL	NULL	NULL	NULL	NULL	0	NULL	NULL	0	0	0	0	0	0	0	0	0	0	2.91776705034383	0	0	0	0	0	0	0	NULL	0
621	01010000200A0D00007DBFD24F188C15C1A07BE6A5B8234241	BLF08030725	09/13/08 15:16	0	0	0	0	0	NULL	NULL	0	NULL	0	NULL	0	0	0	0	0	0	0	NULL	NULL	NULL	NULL	NULL	0	NULL	NULL	0	0	33.3222321954732	0	0	0	0	0	0	0	0	0	0	0	0	0	0	0	NULL	0
622	01010000200A0D0000665CBDDFD65115C188BAD1C42A4E4241	BLF08030734	09/13/08 16:48	0	2.69103154531958	0	0	0	NULL	NULL	0	NULL	0	NULL	0	0	0	0	0	0	0	NULL	NULL	NULL	NULL	NULL	0	NULL	NULL	0	0	0	0	0	0	0	0	0	0	0	0	0	0	0	0	0	0	NULL	0
623	01010000200A0D000073A30387B04B15C17D5AEF74F9524241	BLF08030735	09/13/08 16:59	0	0	0	0	0	NULL	NULL	1.36523661390434	NULL	0	NULL	0	4.09570984171301	0	0	0	0	0	NULL	NULL	NULL	NULL	NULL	0	NULL	NULL	0	0	0	0	0	0	0	0	0	0	0	0	0	0	0	0	0	0	NULL	0
624	01010000200A0D000096EA66417D3F15C1740BE328AE5C4241	BLF08030737	09/13/08 17:20	0	0	0	0	0	NULL	NULL	0	NULL	0	NULL	0	0	0	0	0	0	0	NULL	NULL	NULL	NULL	NULL	0	NULL	NULL	0	0	0	0	0	0	0	0	0	0	0	0	0	0	0	1.32330750601662	0	0	NULL	0
625	01010000200A0D0000678E2A80E92815C15EE4FAF8986B4241	BLF08030740	09/13/08 17:52	0	0	0	0	0	NULL	NULL	0	NULL	0	NULL	0	0	0	0	0	0	0	NULL	NULL	NULL	NULL	NULL	0	NULL	NULL	0	0	0	0	0	0	0	0	0	0	0	0	0	0	0	1.31475051948902	0	0	NULL	0
626	01010000200A0D00006F9146C4A79915C1208AAAD409724241	BLF08030748	09/13/08 20:34	0	0	0	0	0	NULL	NULL	8.29563388904512	NULL	0	NULL	0	0	0	0	0	0	0	NULL	NULL	NULL	NULL	NULL	0	NULL	NULL	0	0	0	0	0	0	0	0	0	0	0	0	0	0	0	0	0	0	NULL	0
627	01010000200A0D0000976D4A708BAC15C16E08AB590E644241	BLF08030751	09/14/08 09:27	0	0	0	0	4.25927405273233	NULL	NULL	1.41975801757744	NULL	0	NULL	0	0	0	0	0	0	0	NULL	NULL	NULL	NULL	NULL	0	NULL	NULL	0	0	0	0	0	0	0	0	0	0	0	0	0	0	0	0	0	0	NULL	0
628	01010000200A0D0000A3EDCAE88DBF15C151785F8451564241	BLF08030754	09/14/08 09:58	0	0	0	0	0	NULL	NULL	5.6228438348834	NULL	0	NULL	0	0	0	0	0	0	0	NULL	NULL	NULL	NULL	NULL	0	NULL	NULL	0	0	0	0	0	0	0	0	0	0	0	0	0	0	0	0	0	0	NULL	0
629	01010000200A0D000070E4029910CC15C1566D6211304D4241	BLF08030756	09/14/08 10:19	0	0	0	0	0	NULL	NULL	34.6199319759194	NULL	0	NULL	0	0	0	0	0	0	0	NULL	NULL	NULL	NULL	NULL	0	NULL	NULL	0	0	0	0	0	0	0	0	0	0	0	0	0	0	0	0	0	0	NULL	0
630	01010000200A0D0000B1A1FC9237D215C1FA6CD6B9A9484241	BLF08030757	09/14/08 10:30	0	0	0	0	0	NULL	NULL	60.6647296695668	NULL	0	NULL	0	0	0	0	0	0	0	NULL	NULL	NULL	NULL	NULL	0	NULL	NULL	0	0	0	0	0	0	0	0	0	0	0	0	0	0	0	0	0	0	NULL	0
631	01010000200A0D00000141C4FC8BD815C1812394262B444241	BLF08030758	09/14/08 10:40	0	0	0	0	0	NULL	NULL	21.4821308085575	NULL	0	NULL	0	0	0	0	0	0	0	NULL	NULL	NULL	NULL	NULL	0	NULL	NULL	0	0	0	0	0	0	0	0	0	0	0	0	0	0	0	0	0	0	NULL	0
632	01010000200A0D0000EDF1BD5256DF15C147CB570BF03E4241	BLF08030759	09/14/08 10:53	0	0	0	0	0	NULL	NULL	6.62011062148974	NULL	0	NULL	0	0	0	0	0	0	0	NULL	NULL	NULL	NULL	NULL	0	NULL	NULL	0	0	0	0	0	0	0	0	0	0	0	0	0	0	0	0	0	0	NULL	0
633	01010000200A0D0000622592B970E515C11A021767883A4241	BLF08030760	09/14/08 11:03	0	0	0	0	0	NULL	NULL	90.8358772805276	NULL	0	NULL	0	0	0	0	0	0	0	NULL	NULL	NULL	NULL	NULL	0	NULL	NULL	0	0	0	0	0	0	0	0	0	0	0	0	0	0	0	0	0	0	NULL	0
634	01010000200A0D000088F3A4BD14EB15C14F88225121364241	BLF08030761	09/14/08 11:14	0	0	0	0	0	NULL	NULL	2.23401818108467	NULL	0	NULL	0	0	0	0	0	0	0	NULL	NULL	NULL	NULL	NULL	0	NULL	NULL	0	0	0	0	0	0	0	0	0	0	2.23401818108467	0	0	0	0	0	0	0	NULL	0
635	01010000200A0D00007F4F1232BBF015C191576C66CB314241	BLF08030762	09/14/08 11:24	0	0	0	0	2.22302592273463	NULL	NULL	28.8993369955502	NULL	0	NULL	0	0	0	0	0	0	0	NULL	NULL	NULL	NULL	NULL	0	NULL	NULL	0	0	0	0	0	0	0	0	0	0	0	0	0	0	0	0	0	0	NULL	0
636	01010000200A0D0000A946BE97D5F715C1FCA8103E692D4241	BLF08030763	09/14/08 11:35	0	0	0	0	0	NULL	NULL	13.3541817073417	NULL	0	NULL	0	0	0	0	0	0	0	NULL	NULL	NULL	NULL	NULL	0	NULL	NULL	0	0	0	0	0	0	0	0	0	0	0	0	0	0	0	0	0	0	NULL	0
637	01010000200A0D0000C51E7ACEAA0816C1A9FE3855A2204241	BLF08030766	09/14/08 12:05	0	0	0	0	0	NULL	NULL	12.0605861392007	NULL	0	NULL	0	0	0	0	0	0	0	NULL	NULL	NULL	NULL	NULL	0	NULL	NULL	0	0	0	0	0	0	0	0	0	0	0	0	0	0	0	0	0	0	NULL	0
638	01010000200A0D0000AB75AC171DD315C190B3DD619A1B4241	BLF08030767	09/16/08 09:51	0	0	0	0	0	NULL	NULL	0	NULL	0	NULL	0	0	0	0	0	0	0	NULL	NULL	NULL	NULL	NULL	0	NULL	NULL	0	0	1.3633075126873	0	0	0	0	0	0	0	0	0	0	0	0	0	0	0	NULL	0
639	01010000200A0D000056726A79E8CC15C1CEC641B456204241	BLF08030768	09/16/08 10:01	0	0	0	0	0	NULL	NULL	0	NULL	0	NULL	0	0	0	0	0	0	0	NULL	NULL	NULL	NULL	NULL	0	NULL	NULL	0	0	0	0	2.67143519235805	0	0	0	0	0	0	0	0	0	0	0	0	0	NULL	0
640	01010000200A0D00004A325B97E6BF15C16242A37CC6294241	BLF08030770	09/16/08 10:22	0	18.4475198545085	0	0	0	NULL	NULL	0	NULL	0	NULL	0	0	0	0	0	0	0	NULL	NULL	NULL	NULL	NULL	0	NULL	NULL	0	0	2.8380799776167	0	0	0	0	0	0	0	0	0	0	0	0	0	0	0	NULL	0
641	01010000200A0D000058B5CBD8D1B915C164071E66532E4241	BLF08030771	09/16/08 10:32	0	0	0	0	0	NULL	NULL	4.29415169980367	NULL	0	NULL	0	0	0	0	0	0	0	NULL	NULL	NULL	NULL	NULL	0	NULL	NULL	0	0	0	0	0	0	0	0	0	0	0	0	0	0	0	0	0	0	NULL	0
642	01010000200A0D0000A96B7D34BCB315C16E45152FC8324241	BLF08030772	09/16/08 10:43	0	0	0	0	0	NULL	NULL	0	NULL	0	NULL	0	0	0	0	0	0	0	NULL	NULL	NULL	NULL	NULL	0	NULL	NULL	0	0	0	0	0	0	0	0	0	0	0	0	0	0	0	1.38466725899789	0	0	NULL	0
643	01010000200A0D0000811885604AAD15C17B54322F67374241	BLF08030773	09/16/08 10:53	0	0	0	0	0	NULL	NULL	0	NULL	0	NULL	0	0	0	0	0	0	0	NULL	NULL	NULL	NULL	NULL	0	NULL	NULL	0	0	5.61585290784389	0	11.2317058156878	0	0	0	0	0	0	0	0	0	0	0	0	0	NULL	0
644	01010000200A0D00002F23EAC27C9A15C151B159885D454241	BLF08030776	09/16/08 11:24	0	0	0	0	0	NULL	NULL	0	NULL	0	NULL	0	0	0	0	0	0	0	NULL	NULL	NULL	NULL	NULL	0	NULL	NULL	0	0	0	0	14.4846997548519	0	0	0	0	0	0	0	0	0	0	2.63358177360943	0	0	NULL	0
645	01010000200A0D0000DB3EF482A58515C120C749DB6F544241	BLF08030779	09/16/08 11:56	0	0	0	0	0	NULL	NULL	0	NULL	0	NULL	0	0	0	0	0	0	0	NULL	NULL	NULL	NULL	NULL	0	NULL	NULL	0	0	0	0	0	0	0	0	0	0	0	0	0	0	0	1.30942351233653	0	0	NULL	0
646	01010000200A0D000082A6E137787915C12597ABE73F5E4241	BLF08030781	09/16/08 12:17	0	0	0	0	0	NULL	NULL	1.31131290726678	NULL	0	NULL	0	0	0	0	0	0	0	NULL	NULL	NULL	NULL	NULL	0	NULL	NULL	0	0	0	0	0	0	0	0	0	0	0	0	0	0	0	0	0	0	NULL	0
647	01010000200A0D0000D9DEB04C377315C1B70C8ED427634241	BLF08030782	09/16/08 12:27	0	0	0	0	0	NULL	NULL	2.72494009165691	NULL	0	NULL	0	0	0	0	0	0	0	NULL	NULL	NULL	NULL	NULL	0	NULL	NULL	0	0	0	0	0	0	0	0	0	0	0	0	0	0	0	0	0	0	NULL	0
648	01010000200A0D00000CC789CCB66C15C1B4136D1DD7674241	BLF08030783	09/16/08 12:38	0	0	0	0	0	NULL	NULL	2.68667183888971	NULL	0	NULL	0	0	0	0	0	0	0	NULL	NULL	NULL	NULL	NULL	0	NULL	NULL	0	0	0	0	0	0	0	0	0	0	0	0	0	0	0	0	0	0	NULL	0
649	01010000200A0D00000772FBC75F6515C13E309CE28B6C4241	BLF08030784	09/16/08 12:48	0	0	0	0	0	NULL	NULL	1.74691229428142	NULL	0	NULL	0	0	0	0	0	0	0	NULL	NULL	NULL	NULL	NULL	0	NULL	NULL	0	0	0	0	0	0	0	0	0	0	0	0	0	0	0	0.873456147140712	0	0	NULL	0
650	01010000200A0D000018A5B8568C5815C18E50E88AAD754241	BLF08030786	09/16/08 13:08	0	0	0	0	0	NULL	NULL	0	NULL	0	NULL	0	0	0	0	0	0	0	NULL	NULL	NULL	NULL	NULL	0	NULL	NULL	0	0	0	0	0	0	0	0	0	0	1.37718270269604	0	0	0	0	0	0	0	NULL	0
651	01010000200A0D00004F6454B0DD5115C1A8FAC6205E7A4241	BLF08030787	09/16/08 13:18	0	0	0	0	0	NULL	NULL	0	NULL	0	NULL	0	0	0	0	0	0	0	NULL	NULL	NULL	NULL	NULL	0	NULL	NULL	0	0	0	1.38409513285844	0	0	0	0	0	0	0	0	0	0	0	0	0	0	NULL	0
652	01010000200A0D00000BC2FFC3224C15C1DEAEAD32F87E4241	BLF08030788	09/16/08 13:28	0	0	0	0	0	NULL	NULL	0	NULL	0	NULL	0	0	0	0	0	0	0	NULL	NULL	NULL	NULL	NULL	0	NULL	NULL	0	0	0	0	0	0	0	0	0	0	1.34756523493977	0	0	0	0	0	0	0	NULL	0
653	01010000200A0D0000BB3A0BCF388615C180EB6BE268804241	BLF08030790	09/16/08 14:11	0	0	0	0	0	NULL	NULL	1.35277548807675	NULL	0	NULL	0	0	0	0	0	0	0	NULL	NULL	NULL	NULL	NULL	0	NULL	NULL	0	0	0	0	0	0	0	0	0	0	0	0	0	0	0	0	0	0	NULL	0
654	01010000200A0D0000413C0A664CA615C199954D0828694241	BLF08030795	09/16/08 15:01	0	0	0	0	0	NULL	NULL	1.32406987549611	NULL	0	NULL	0	0	0	0	0	0	0	NULL	NULL	NULL	NULL	NULL	0	NULL	NULL	0	0	0	0	0	0	0	0	0	0	0	0	0	0	0	0	0	0	NULL	0
655	01010000200A0D0000B316610ACFC615C1250F2F7511504241	BLF08030800	09/16/08 15:55	0	0	0	0	0	NULL	NULL	0	NULL	0	NULL	0	0	0	0	0	0	0	NULL	NULL	NULL	NULL	NULL	0	NULL	NULL	0	0	0	0	0	0	0	0	0	0	0	0	0	0	0	0	0	0	NULL	0
656	01010000200A0D0000CE4483A327DF15C1CFC7C554A1414241	BLF08030803	09/16/08 16:27	0	0	0	0	0	NULL	NULL	3.81897518146928	NULL	0	NULL	0	0	0	0	0	0	0	NULL	NULL	NULL	NULL	NULL	0	NULL	NULL	0	0	0	0	0	0	0	0	0	0	0	0	0	0	0	0	0	0	NULL	0
657	01010000200A0D00002FE1A6FCF7E915C17AB1FC7AD7374241	BLF08030805	09/16/08 16:48	0	0	0	0	0	NULL	NULL	0	NULL	0	NULL	0	0	0	0	0	0	0	NULL	NULL	NULL	NULL	NULL	0	NULL	NULL	0	0	0	0	0	0	0	0	0	0	0	0	0	0	0	0	0	0	NULL	0
658	01010000200A0D000024D62844FDEE15C1BC01AA4A07334241	BLF08030806	09/16/08 16:58	0	0	0	0	0	NULL	NULL	0	NULL	0	NULL	0	0	0	0	0	0	0	NULL	NULL	NULL	NULL	NULL	0	NULL	NULL	0	0	0	0	0	0	0	0	0	0	0	0	0	0	0	1.32112577421804	0	0	NULL	0
659	01010000200A0D0000FC682A24CCFC15C1BA494E7C9C294241	BLF08030808	09/16/08 17:18	0	1.34537214009318	0	0	0	NULL	NULL	2.69074428018636	NULL	0	NULL	0	0	0	0	0	0	0	NULL	NULL	NULL	NULL	NULL	0	NULL	NULL	0	0	0	0	0	0	0	0	0	0	0	0	0	0	0	0	0	0	NULL	0
660	01010000200A0D00005A844D3EE30816C13F09DBA98F204241	BLF08030810	09/16/08 17:38	0	0	0	0	0	NULL	NULL	1.61265508666867	NULL	0	NULL	0	0	0	0	0	0	0	NULL	NULL	NULL	NULL	NULL	0	NULL	NULL	0	0	0	0	0	0	0	0	0	0	0	0	0	0	0	0	0	0	NULL	0
661	01010000200A0D00007D16A5A74F7414C19251ACB5AA144241	BLF08030811	09/16/08 19:34	0	0	0	0	0	NULL	NULL	0	NULL	0	NULL	0	0	0	0	0	0	0	NULL	NULL	NULL	NULL	NULL	0	NULL	NULL	0	0	0	0	0	0	0	0	0	0	0	0	0	0	0	0	0	0	NULL	0
662	01010000200A0D0000883DA9143D6C14C1FFCF1CA3EB194241	BLF08030812	09/16/08 19:46	0	0	0	0	0	NULL	NULL	1.25930908297161	NULL	0	NULL	0	0	0	0	0	0	0	NULL	NULL	NULL	NULL	NULL	0	NULL	NULL	0	0	3.77792724891484	0	0	0	0	0	0	0	0	0	0	0	0	5.03723633188646	0	0	NULL	0
663	01010000200A0D000095BA5C33114D14C112D8525AA1304241	BLF08030817	09/16/08 20:37	0	0	0	0	0	NULL	NULL	7.1145406405215	NULL	0	NULL	0	0	0	0	0	0	0	NULL	NULL	NULL	NULL	NULL	0	NULL	NULL	0	0	0	0	0	0	0	0	0	0	0	0	0	0	0	0	0	0	NULL	0
664	01010000200A0D000095CAD991CC4014C1C50C93A1D3394241	BLF08030819	09/17/08 09:39	0	1.46151817075984	0	0	0	NULL	NULL	0	NULL	0	NULL	0	0	0	0	0	0	0	NULL	NULL	NULL	NULL	NULL	0	NULL	NULL	0	0	0	0	0	0	0	0	0	0	0	0	0	0	0	0	0	0	NULL	0
665	01010000200A0D00009F7CB339812214C1519F7F8511504241	BLF08030824	09/17/08 10:31	0	0	0	0	0	NULL	NULL	0	NULL	0	NULL	0	0	0	0	0	0	0	NULL	NULL	NULL	NULL	NULL	0	NULL	NULL	0	0	0	0	0	0	0	0	0	0	1.42337070136623	0	0	0	0	0	0	0	NULL	0
666	01010000200A0D0000356F25450E1C14C1BB0B91E690544241	BLF08030825	09/17/08 10:41	0	0	0	0	0	NULL	NULL	0	NULL	0	NULL	0	1.43450501453435	0	0	0	0	0	NULL	NULL	NULL	NULL	NULL	0	NULL	NULL	0	0	0	0	0	0	0	0	0	0	0	0	0	0	0	1.43450501453435	0	0	NULL	0
667	01010000200A0D000057DCD474F9B113C13C135BDFF9754241	BLF08030835	09/17/08 12:44	0	0	0	0	0	NULL	NULL	0	NULL	0	NULL	0	0	0	0	0	0	0	NULL	NULL	NULL	NULL	NULL	0	NULL	NULL	0	0	0	0	0	0	0	0	0	0	0	0	0	0	0	2.29668805911729	0	0	NULL	0
668	01010000200A0D00007570C4E47BC013C1F0E6838E346B4241	BLF08030837	09/17/08 13:06	0	1.22189593530117	0	0	0	NULL	NULL	0	NULL	0	NULL	0	0	0	0	0	0	0	NULL	NULL	NULL	NULL	NULL	0	NULL	NULL	0	0	0	0	0	0	0	0	0	0	0	0	0	0	0	1.22189593530117	0	0	NULL	0
669	01010000200A0D0000DFBF8025E1CE13C103C24739A6604241	BLF08030839	09/17/08 13:27	0	2.40827644103404	0	0	0	NULL	NULL	0	NULL	0	NULL	0	0	0	0	0	0	0	NULL	NULL	NULL	NULL	NULL	0	NULL	NULL	0	0	0	0	0	0	0	0	0	0	1.20413822051702	0	0	0	0	1.20413822051702	0	0	NULL	0
670	01010000200A0D0000CFACE46DBFD613C1B7843B9CF55A4241	BLF08030840	09/17/08 13:38	0	0	0	0	0	NULL	NULL	0	NULL	0	NULL	0	0	0	0	0	0	0	NULL	NULL	NULL	NULL	NULL	0	NULL	NULL	0	0	0	0	0	0	0	0	0	0	1.22223473626596	0	0	0	0	0	0	0	NULL	0
671	01010000200A0D00009D46384108EC13C137E554C7284B4241	BLF08030843	09/17/08 14:09	0	0	0	0	0	NULL	NULL	0	NULL	0	NULL	0	0	0	0	0	0	0	NULL	NULL	NULL	NULL	NULL	0	NULL	NULL	0	0	0	0	0	0	0	0	0	0	0	0	0	0	0	0	0	0	NULL	0
672	01010000200A0D00000293CB2F47F313C1E9D4EFAADC454241	BLF08030844	09/17/08 14:19	0	1.23525530571636	0	0	0	NULL	NULL	0	NULL	0	NULL	0	0	0	0	0	0	0	NULL	NULL	NULL	NULL	NULL	0	NULL	NULL	0	0	0	0	0	0	0	0	0	0	0	0	0	0	0	0	0	0	NULL	0
673	01010000200A0D0000DF6134E622FB13C15A2ED6EEB7404241	BLF08030845	09/17/08 14:30	0	0	0	0	0	NULL	NULL	0	NULL	0	NULL	0	0	0	0	0	0	0	NULL	NULL	NULL	NULL	NULL	0	NULL	NULL	0	0	0	0	0	0	0	0	0	0	0	0	0	0	0	1.25335599655426	0	0	NULL	0
674	01010000200A0D0000B1BE9FE72A0F14C1C398BA9549314241	BLF08030848	09/17/08 15:01	0	0	0	0	0	NULL	NULL	0	NULL	0	NULL	0	0	0	0	0	0	0	NULL	NULL	NULL	NULL	NULL	0	NULL	NULL	0	0	2.45625230300133	0	0	0	0	0	0	0	0	0	0	0	0	0	0	0	NULL	0
675	01010000200A0D00003BBA15E12E1714C1BECA6846142C4241	BLF08030849	09/17/08 15:11	0	0	0	0	0	NULL	NULL	0	NULL	0	NULL	0	0	0	0	0	0	0	NULL	NULL	NULL	NULL	NULL	0	NULL	NULL	0	0	0	0	0	0	0	0	0	0	0	0	0	0	0	1.19950302526033	0	0	NULL	0
676	01010000200A0D0000EE3CCF29F72C14C11DDFE2A4FB1B4241	BLF08030852	09/17/08 15:43	0	0	0	0	0	NULL	NULL	0	NULL	0	NULL	0	0	0	0	0	0	0	NULL	NULL	NULL	NULL	NULL	0	NULL	NULL	0	0	0	0	0	0	0	0	0	0	2.49452828293811	0	0	0	0	0	0	0	NULL	0
677	01010000200A0D0000B8CD9369C9FF13C190D9BB1CC5114241	BLF08030854	09/17/08 16:21	0	0	0	0	0	NULL	NULL	0	NULL	0	NULL	0	0	0	0	0	0	0	NULL	NULL	NULL	NULL	NULL	0	NULL	NULL	0	0	0	0	0	0	0	0	0	0	0	0	0	0	0	0	0	0	NULL	0
678	01010000200A0D0000BD2D77057DF913C19CA019DF04164241	BLF08030855	09/17/08 16:31	0	0	0	0	0	NULL	NULL	0	NULL	0	NULL	0	0	0	0	0	0	0	NULL	NULL	NULL	NULL	NULL	0	NULL	NULL	0	0	0	0	0	0	0	0	0	0	0	0	0	0	0	1.41361033920886	0	0	NULL	0
679	01010000200A0D0000E83CF9BCC8C713C1088694C8B33A4241	BLF08030863	09/17/08 17:53	0	0	0	0	0	NULL	NULL	0	NULL	0	NULL	0	0	2.69679454511569	0	0	0	0	NULL	NULL	NULL	NULL	NULL	0	NULL	NULL	0	0	0	0	0	0	0	0	0	0	0	0	0	0	0	0	0	0	NULL	0
680	01010000200A0D0000D5730463AFC113C11E142A1B6E3F4241	BLF08030864	09/17/08 18:04	0	0	0	0	0	NULL	NULL	0	NULL	0	NULL	0	1.38755267100837	0	0	0	0	0	NULL	NULL	NULL	NULL	NULL	0	NULL	NULL	0	0	0	0	0	0	0	0	0	0	0	0	0	0	0	0	0	0	NULL	0
681	01010000200A0D0000E18C99300AB313C15CD21C558C484241	BLF08030866	09/17/08 18:24	0	0	0	0	0	NULL	NULL	0	NULL	0	NULL	0	0	0	0	0	0	0	NULL	NULL	NULL	NULL	NULL	0	NULL	NULL	0	0	0	0	0	0	0	0	0	0	1.39500943360645	0	0	0	0	0	0	0	NULL	0
682	01010000200A0D000090CC5791233B13C133F710D98E744241	BLF08030878	09/18/08 11:10	0	1.43617273142186	0	0	0	NULL	NULL	0	NULL	0	NULL	0	1.43617273142186	0	0	0	0	0	NULL	NULL	NULL	NULL	NULL	0	NULL	NULL	0	0	0	0	0	0	0	0	0	0	0	0	0	0	0	0	0	0	NULL	0
683	01010000200A0D00000C3D32CCD74713C1BD39C86B326B4241	BLF08030880	09/18/08 11:31	0	0	0	0	0	NULL	NULL	0	NULL	0	NULL	0	0	9.69560851772633	0	0	0	0	NULL	NULL	NULL	NULL	NULL	0	NULL	NULL	0	0	0	0	0	0	0	0	0	0	0	0	0	0	0	0	0	0	NULL	0
684	01010000200A0D00005B3DBE9DB05413C178AC8B73A7614241	BLF08030882	09/18/08 11:52	0	0	0	0	0	NULL	NULL	0	NULL	0	NULL	0	5.20249513099967	0	0	0	0	0	NULL	NULL	NULL	NULL	NULL	0	NULL	NULL	0	0	0	0	0	0	0	0	0	0	0	0	0	0	0	0	0	0	NULL	0
685	01010000200A0D00000ACBCE95B05B13C11E359647AD5C4241	BLF08030883	09/18/08 12:02	0	2.53603464505079	0	0	0	NULL	NULL	0	NULL	0	NULL	0	0	0	0	0	0	0	NULL	NULL	NULL	NULL	NULL	0	NULL	NULL	0	0	0	0	0	0	0	0	0	0	0	0	0	0	0	1.2680173225254	0	0	NULL	0
686	01010000200A0D0000547C7F998C6213C1E1BBCB9BAB574241	BLF08030884	09/18/08 12:13	0	0	0	0	0	NULL	NULL	0	NULL	0	NULL	0	0	0	0	0	0	0	NULL	NULL	NULL	NULL	NULL	0	NULL	NULL	0	0	0	0	0	0	0	0	0	0	1.2642030247442	0	0	0	0	1.2642030247442	0	0	NULL	0
687	01010000200A0D0000AF3D9C2DE96913C1F51869E5A3524241	BLF08030885	09/18/08 12:23	0	0	0	0	0	NULL	NULL	0	NULL	0	NULL	0	0	0	0	0	0	0	NULL	NULL	NULL	NULL	NULL	0	NULL	NULL	0	0	0	0	0	0	0	0	0	0	2.51357804541019	0	0	0	0	0	0	0	NULL	0
688	01010000200A0D000047C3A9956AA213C18EC79FE69C294241	BLF08030893	09/18/08 13:47	0	0	0	0	0	NULL	NULL	0	NULL	0	NULL	0	0	0	0	0	0	0	NULL	NULL	NULL	NULL	NULL	0	NULL	NULL	0	0	0	0	0	0	0	0	0	0	0	0	0	0	0	1.25090624683791	0	0	NULL	0
689	01010000200A0D0000B4D59AF946AA13C1A233D47B63244241	BLF08030894	09/18/08 13:58	0	0	0	0	0	NULL	NULL	0	NULL	0	NULL	0	0	0	0	0	0	0	NULL	NULL	NULL	NULL	NULL	0	NULL	NULL	0	0	0	0	0	0	0	0	0	0	0	0	0	0	0	0	0	0	NULL	0
690	01010000200A0D0000ADFBD0F2AABE13C12DFEAE6C05154241	BLF08030897	09/18/08 14:29	0	0	0	0	0	NULL	NULL	0	NULL	0	NULL	0	0	0	0	0	0	0	NULL	NULL	NULL	NULL	NULL	0	NULL	NULL	0	0	0	0	0	0	0	0	0	0	1.34610160382746	0	0	0	0	0	0	0	NULL	0
691	01010000200A0D0000968E52455F8413C1D20771814F144241	BLF08030899	09/18/08 15:13	0	0	0	0	0	NULL	NULL	1.25269873318928	NULL	0	NULL	0	0	0	0	0	0	0	NULL	NULL	NULL	NULL	NULL	0	NULL	NULL	0	0	0	0	0	0	0	0	0	0	0	0	0	0	0	0	0	0	NULL	0
692	01010000200A0D00003D0070DEF66713C155CD73D166284241	BLF08030903	09/18/08 15:54	0	0	0	0	0	NULL	NULL	0	NULL	0	NULL	0	0	0	0	0	0	0	NULL	NULL	NULL	NULL	NULL	0	NULL	NULL	0	0	2.63598708635615	0	0	0	0	0	0	0	0	0	0	0	0	0	0	0	NULL	0
693	01010000200A0D0000C000DEFE780E13C1B0BB4784A2684241	BLF08030916	09/18/08 18:10	1.34455649248332	0	0	0	0	NULL	NULL	0	NULL	0	NULL	0	0	0	0	0	0	0	NULL	NULL	NULL	NULL	NULL	0	NULL	NULL	0	0	0	0	0	0	0	0	0	0	0	0	0	0	0	0	0	0	NULL	0
694	01010000200A0D00008C9B9CC306C012C171503DBB37764241	BLF08030919	09/18/08 19:03	0	0	0	0	0	NULL	NULL	0	NULL	0	NULL	0	0	0	0	0	0	0	NULL	NULL	NULL	NULL	NULL	0	NULL	NULL	0	0	0	0	0	0	0	0	0	0	0	0	0	0	0	1.32443345366733	0	0	NULL	0
695	01010000200A0D000010EDE6170ADC12C1DA1D53D21C624241	BLF08030923	09/18/08 19:47	0	0	0	0	0	NULL	NULL	0	NULL	0	NULL	0	0	0	0	0	0	0	NULL	NULL	NULL	NULL	NULL	0	NULL	NULL	0	0	0	0	0	0	0	0	0	0	0	0	0	0	0	1.37002669548831	0	0	NULL	0
696	01010000200A0D000063518CA843F012C194C99AE76B534241	BLF08030926	09/18/08 20:19	0	0	0	0	0	NULL	NULL	0	NULL	0	NULL	0	0	0	0	0	0	0	NULL	NULL	NULL	NULL	NULL	0	NULL	NULL	0	0	0	0	0	0	0	0	0	0	2.7016035878012	0	0	0	0	1.3508017939006	0	0	NULL	0
697	01010000200A0D0000640694D48F1113C196197D6C353B4241	BLF08030931	09/19/08 11:21	0	0	0	0	0	NULL	NULL	0	NULL	0	NULL	0	0	0	0	0	0	0	NULL	NULL	NULL	NULL	NULL	0	NULL	NULL	0	0	7.92673886828744	0	0	0	0	0	0	0	1.32112314471457	0	0	0	0	0	0	0	NULL	0
698	01010000200A0D000047D764471D3A13C1B349BDE66E1D4241	BLF08030937	09/19/08 12:25	0	0	0	0	0	NULL	NULL	0	NULL	0	NULL	0	0	0	0	0	0	0	NULL	NULL	NULL	NULL	NULL	0	NULL	NULL	0	0	0	0	0	0	0	0	0	0	1.36069776660213	0	0	0	0	0	0	0	NULL	0
699	01010000200A0D000016212808611613C1A025F4EAEA0C4241	BLF08030941	09/19/08 13:18	0	0	0	0	0	NULL	NULL	0	NULL	0	NULL	0	1.17736730117602	0	0	0	0	0	NULL	NULL	NULL	NULL	NULL	0	NULL	NULL	0	0	0	0	0	0	0	0	0	0	0	0	0	0	0	0	0	0	NULL	0
700	01010000200A0D000073D82857410713C1EE47508D54174241	BLF08030943	09/19/08 13:38	0	0	0	0	0	NULL	NULL	2.48690245259244	NULL	0	NULL	0	0	0	0	0	0	0	NULL	NULL	NULL	NULL	NULL	0	NULL	NULL	0	0	0	0	0	0	0	0	0	0	0	0	0	0	0	0	0	0	NULL	0
701	01010000200A0D00001F849D72D7F812C1B63805C4E1214241	BLF08030945	09/19/08 13:59	0	0	0	0	0	NULL	NULL	1.24404788437542	NULL	0	NULL	0	0	0	0	0	0	0	NULL	NULL	NULL	NULL	NULL	0	NULL	NULL	0	0	0	0	0	0	0	0	0	0	0	0	0	0	0	0	0	0	NULL	0
702	01010000200A0D000090B4C93D1CF112C102A048ED0F274241	BLF08030946	09/19/08 14:10	0	0	0	0	0	NULL	NULL	0	NULL	0	NULL	0	0	0	0	0	0	0	NULL	NULL	NULL	NULL	NULL	0	NULL	NULL	0	0	0	0	0	0	0	0	0	0	1.27733664401396	0	0	0	0	0	0	0	NULL	0
703	01010000200A0D00004A15721B67E312C1D444C32635314241	BLF08030948	09/19/08 14:31	0	0	0	0	0	NULL	NULL	2.5771463740178	NULL	0	NULL	0	0	0	0	0	0	0	NULL	NULL	NULL	NULL	NULL	0	NULL	NULL	0	0	0	0	0	0	0	0	0	0	0	0	0	0	0	0	0	0	NULL	0
704	01010000200A0D000074C2613754DD12C19F9F4C4734364241	BLF08030949	09/19/08 14:41	0	0	0	0	0	NULL	NULL	0	NULL	0	NULL	0	0	0	0	0	0	0	NULL	NULL	NULL	NULL	NULL	0	NULL	NULL	0	0	0	0	0	0	0	0	0	0	0	0	0	0	0	1.92142144677871	0	0	NULL	0
705	01010000200A0D000079274E6497C712C1489CF0035A454241	BLF08030952	09/19/08 15:13	0	1.27246730033913	0	0	0	NULL	NULL	0	NULL	0	NULL	0	0	0	0	0	0	0	NULL	NULL	NULL	NULL	NULL	0	NULL	NULL	0	0	0	0	0	0	0	0	0	0	1.27246730033913	0	0	0	0	0	0	0	NULL	0
706	01010000200A0D00008EF347062FA112C1A5193A3738614241	BLF08030956	09/19/08 16:10	0	0	0	0	0	NULL	NULL	0	NULL	0	NULL	0	0	0	0	0	0	0	NULL	NULL	NULL	NULL	NULL	0	NULL	NULL	0	0	0	0	0	0	0	0	0	0	1.912603634377	0	0	0	0	0	0	0	NULL	0
707	01010000200A0D000095796688849A12C10675B99039664241	BLF08030957	09/19/08 16:21	0	0	0	0	0	NULL	NULL	0	NULL	0	NULL	0	0	0	0	0	0	0	NULL	NULL	NULL	NULL	NULL	0	NULL	NULL	0	0	0	0	0	0	0	0	0	0	1.20223664483723	0	0	0	0	0	0	0	NULL	0
708	01010000200A0D0000D0AD67471B9112C143E0C7F2A66B4241	BLF08030958	09/19/08 16:32	0	0	0	0	0	NULL	NULL	0	NULL	0	NULL	0	0	0	0	0	0	0	NULL	NULL	NULL	NULL	NULL	0	NULL	NULL	0	0	0	0	0	0	0	0	0	0	0	0	0	0	0	1.38583900798778	0	0	NULL	0
709	01010000200A0D00002EE52B3BD26412C10FCB6ED0C1604241	BLF08030964	09/19/08 17:56	0	0	0	0	0	NULL	NULL	0	NULL	0	NULL	0	0	0	0	0	0	0	NULL	NULL	NULL	NULL	NULL	0	NULL	NULL	0	0	0	0	0	0	0	0	0	0	1.32803766701406	0	0	0	0	0	0	0	NULL	0
710	01010000200A0D0000C81E9857EE7112C1BF77903B10574241	BLF08030966	09/19/08 18:17	0	0	0	0	0	NULL	NULL	0	NULL	0	NULL	0	0	0	0	0	0	0	NULL	NULL	NULL	NULL	NULL	0	NULL	NULL	0	0	0	0	0	0	0	0	0	0	1.33306227273057	0	0	0	0	0	0	0	NULL	0
711	01010000200A0D0000073F05FE818512C19E01E55A94484241	BLF08030969	09/19/08 18:48	0	0	0	0	0	NULL	NULL	0	NULL	0	NULL	0	0	0	0	6.73893542556056	0	0	NULL	NULL	NULL	NULL	NULL	0	NULL	NULL	0	0	0	0	0	0	0	0	0	0	0	0	0	0	0	0	0	0	NULL	0
712	01010000200A0D000007C84B302D9512C1D72A2C84703D4241	BLF08030971	09/19/08 19:12	0	1.278042730478	0	0	0	NULL	NULL	0	NULL	0	NULL	0	0	0	0	0	0	0	NULL	NULL	NULL	NULL	NULL	0	NULL	NULL	0	0	0	0	0	0	0	0	0	0	0	0	0	0	0	1.278042730478	0	0	NULL	0
713	01010000200A0D00008BC12DE9C5BD12C109A418A74C204241	BLF08030977	09/20/08 12:09	0	0	0	0	0	NULL	NULL	0	NULL	0	NULL	0	0	0	0	0	0	0	NULL	NULL	NULL	NULL	NULL	0	NULL	NULL	0	0	0	0	0	0	0	0	0	0	1.31838106092505	0	0	0	0	0	0	0	NULL	0
714	01010000200A0D000018DBF5831CA112C110CBDE92540A4241	BLF08030981	09/20/08 13:13	0	0	0	0	0	NULL	NULL	0	NULL	0	NULL	0	1.17012661119128	0	0	0	0	0	NULL	NULL	NULL	NULL	NULL	0	NULL	NULL	0	0	1.17012661119128	0	0	0	0	0	0	0	0	0	0	0	0	0	0	0	NULL	0
715	01010000200A0D00004DC49D11CE9812C137BBBEF1EB0F4241	BLF08030982	09/20/08 13:24	0	1.2300056853374	0	0	0	NULL	NULL	0	NULL	0	NULL	0	0	0	0	0	0	0	NULL	NULL	NULL	NULL	NULL	0	NULL	NULL	0	0	0	0	0	0	0	0	0	0	0	0	0	0	0	1.2300056853374	0	0	NULL	0
716	01010000200A0D00008E2E667C869112C1B03F554E1F154241	BLF08030983	09/20/08 13:34	0	0	0	0	0	NULL	NULL	3.42709790113784	NULL	0	NULL	0	0	0	0	0	0	0	NULL	NULL	NULL	NULL	NULL	0	NULL	NULL	0	0	0	0	0	0	0	0	0	0	0	0	0	0	0	0	0	0	NULL	0
717	01010000200A0D0000AD457AEE4E2C12C1D3498D26385F4241	BLF08030996	09/20/08 16:03	0	0	0	0	0	NULL	NULL	0	NULL	0	NULL	0	0	0	0	0	0	0	NULL	NULL	NULL	NULL	NULL	0	NULL	NULL	0	0	0	0	0	0	0	0	0	0	1.24370633605152	0	0	0	0	0	0	0	NULL	0
718	01010000200A0D000029593F60ED2512C12C61DE755D644241	BLF08030997	09/20/08 16:13	0	0	0	0	0	NULL	NULL	8.76466602385049	NULL	0	NULL	0	0	0	0	0	0	0	NULL	NULL	NULL	NULL	NULL	0	NULL	NULL	0	0	0	0	0	0	0	0	0	0	0	0	0	0	0	0	0	0	NULL	0
719	01010000200A0D0000B0EEADF34D1D12C1D728D21372694241	BLF08030998	09/20/08 16:24	0	0	0	0	0	NULL	NULL	0	NULL	0	NULL	0	0	0	0	0	0	0	NULL	NULL	NULL	NULL	NULL	0	NULL	NULL	0	0	0	0	0	0	0	0	0	0	0	0	0	0	0	6.20808106198287	0	0	NULL	0
720	01010000200A0D0000A86B0027E31812C14FBF3F82986B4241	BLF08031000	09/20/08 17:08	0	0	0	0	0	NULL	NULL	0	NULL	0	NULL	0	4.94348190930303	0	0	0	0	0	NULL	NULL	NULL	NULL	NULL	0	NULL	NULL	0	0	0	0	0	0	0	0	0	0	0	0	0	0	0	0	0	0	NULL	0
721	01010000200A0D0000465768C39C7012C1186CE491566D4241	BLF08031002	09/20/08 17:29	0	0	0	0	0	NULL	NULL	0	NULL	0	NULL	0	0	0	0	0	0	0	NULL	NULL	NULL	NULL	NULL	0	NULL	NULL	0	0	0	0	0	0	0	0	0	0	0	0	0	0	0	0	0	0	NULL	0
722	01010000200A0D00006E1A3A6943CA12C10034E4EF3E6F4241	BLF08031004	09/20/08 17:50	0	0	0	0	0	NULL	NULL	0	NULL	0	NULL	0	0	0	0	0	0	0	NULL	NULL	NULL	NULL	NULL	0	NULL	NULL	0	0	0	0	0	0	0	0	0	0	0	0	0	0	0	1.8432356640771	0	0	NULL	0
723	01010000200A0D0000375AED28E8F712C17779C016DE6F4241	BLF08031005	09/20/08 18:00	0	0	0	0	0	NULL	NULL	0	NULL	0	NULL	0	0	0	0	0	0	0	NULL	NULL	NULL	NULL	NULL	0	NULL	NULL	0	0	0	0	0	0	0	0	0	0	0	0	0	0	0	2.43250131383722	0	0	NULL	0
724	01010000200A0D0000F6CC1EADDE7C13C17E3D7CDAC3724241	BLF08031008	09/20/08 18:32	0	0	0	0	0	NULL	NULL	0	NULL	0	NULL	0	0	0	0	0	0	0	NULL	NULL	NULL	NULL	NULL	0	NULL	NULL	0	0	0	0	0	0	0	0	0	0	1.34308429196384	0	0	0	0	0	0	0	NULL	0
725	01010000200A0D00009F39149063A413C129BAB8B2A3734241	BLF08031009	09/20/08 18:41	0	0	0	0	0	NULL	NULL	0	NULL	0	NULL	0	0	0	0	0	0	0	NULL	NULL	NULL	NULL	NULL	0	NULL	NULL	0	0	0	0	0	0	0	0	0	0	0	0	0	0	0	0	0	0	NULL	0
726	01010000200A0D0000A6281CC9B6CF13C16EC1584994744241	BLF08031010	09/20/08 18:51	0	0	0	0	0	NULL	NULL	0	NULL	0	NULL	0	0	0	0	0	0	0	NULL	NULL	NULL	NULL	NULL	0	NULL	NULL	0	0	0	0	0	0	0	0	0	0	0	0	0	0	0	1.22466918851862	0	0	NULL	0
727	01010000200A0D0000EF31539E9DFB13C1BBC8D4606D754241	BLF08031011	09/20/08 19:02	0	0	0	0	0	NULL	NULL	0	NULL	0	NULL	0	0	0	0	0	0	0	NULL	NULL	NULL	NULL	NULL	0	NULL	NULL	0	0	0	0	0	0	0	0	0	0	1.2893645337381	0	0	0	0	1.2893645337381	0	0	NULL	0
728	01010000200A0D000010904A390B2F14C1CF0EFC0093764241	BLF08031012	09/20/08 19:14	0	0	0	0	0	NULL	NULL	0	NULL	0	NULL	0	0	0	0	0	0	0	NULL	NULL	NULL	NULL	NULL	0	NULL	NULL	0	0	0	0	0	0	0	0	0	0	2.14788423528115	0	0	0	0	0	0	0	NULL	0
729	01010000200A0D000018A1CDFBAE9E14C1D46734B60C794241	BLF08031014	09/20/08 19:40	0	0	0	0	0	NULL	NULL	0	NULL	0	NULL	0	0	0	0	0	0	0	NULL	NULL	NULL	NULL	NULL	0	NULL	NULL	0	0	0	0	0	0	0	0	0	0	1.38329660824018	0	0	0	0	4.14988982472054	0	0	NULL	0
730	01010000200A0D0000F594A98313F114C12DEFADF1C07A4241	BLF08031016	09/20/08 20:01	0	0	0	0	0	NULL	NULL	0	NULL	0	NULL	0	0	0	0	0	0	0	NULL	NULL	NULL	NULL	NULL	0	NULL	NULL	0	0	0	0	0	0	0	0	0	0	2.68153335943805	0	0	0	0	1.34076667971902	0	0	NULL	0
731	01010000200A0D0000C118F551934215C1AE97790C897C4241	BLF08031018	09/20/08 20:22	0	0	0	0	0	NULL	NULL	0	NULL	0	NULL	0	0	0	0	0	0	0	NULL	NULL	NULL	NULL	NULL	0	NULL	NULL	0	0	0	0	0	0	0	0	0	0	0	0	0	0	0	0	0	0	NULL	0
732	01010000200A0D0000671BD92580A514C12BC550BB55324241	BLF08031020	09/21/08 10:11	0	1.43583479765054	0	0	0	NULL	NULL	0	NULL	0	NULL	0	0	0	0	0	0	0	NULL	NULL	NULL	NULL	NULL	0	NULL	NULL	0	0	0	0	0	0	0	0	0	0	0	0	0	0	0	0	0	0	NULL	0
733	01010000200A0D0000CD402743B0AB14C1BC766F76D12D4241	BLF08031021	09/21/08 10:21	0	1.34774498089959	0	0	0	NULL	NULL	0	NULL	0	NULL	0	0	0	0	0	0	0	NULL	NULL	NULL	NULL	NULL	0	NULL	NULL	0	0	0	0	0	0	0	0	0	0	0	0	0	0	0	4.04323494269877	0	0	NULL	0
734	01010000200A0D0000AD17FDBEBBB114C1460C4FCE08294241	BLF08031022	09/21/08 10:31	0	1.2940618447654	0	0	0	NULL	NULL	0	NULL	0	NULL	0	0	0	0	0	0	0	NULL	NULL	NULL	NULL	NULL	0	NULL	NULL	0	0	0	0	0	0	0	0	0	0	0	0	0	0	0	0	0	0	NULL	0
735	01010000200A0D00003FC68E275DC614C1B2B607AE681A4241	BLF08031025	09/21/08 11:02	0	0	0	0	0	NULL	NULL	0	NULL	0	NULL	0	0	0	0	0	0	0	NULL	NULL	NULL	NULL	NULL	0	NULL	NULL	0	0	0	0	0	0	0	0	0	0	0	0	0	0	0	4.16735963492729	0	0	NULL	0
736	01010000200A0D00005D2BA0B7CFF314C152D997FABA254241	BLF08031029	09/21/08 12:05	0	0	0	0	0	NULL	NULL	0	NULL	0	NULL	0	0	0	0	0	0	0	NULL	NULL	NULL	NULL	NULL	0	NULL	NULL	0	0	0	0	0	0	0	0	0	0	0	0	0	0	0	1.33494347669684	0	0	NULL	0
737	01010000200A0D00007008F14693ED14C179AD4C649A2A4241	BLF08031030	09/21/08 12:16	0	0	0	0	0	NULL	NULL	0	NULL	0	NULL	0	0	0	0	0	0	0	NULL	NULL	NULL	NULL	NULL	0	NULL	NULL	0	0	0	0	0	0	0	0	0	0	0	0	0	0	0	2.67758307894704	0	0	NULL	0
738	01010000200A0D0000465CBB7898E514C1B53204805B2F4241	BLF08031031	09/21/08 12:26	0	2.6300831170147	0	0	0	NULL	NULL	0	NULL	0	NULL	0	0	0	0	0	0	0	NULL	NULL	NULL	NULL	NULL	0	NULL	NULL	0	0	0	0	0	0	0	0	0	0	0	0	0	0	0	2.6300831170147	0	0	NULL	0
739	01010000200A0D00009BD39CF92BDF14C1C02E0B6938344241	BLF08031032	09/21/08 12:37	0	0	0	0	0	NULL	NULL	0	NULL	0	NULL	0	0	0	0	0	0	0	NULL	NULL	NULL	NULL	NULL	0	NULL	NULL	0	0	0	0	0	0	0	0	0	0	0	0	0	0	0	1.307942537126	0	0	NULL	0
740	01010000200A0D000066BF8B0586CB14C1B03C9558B1414241	BLF08031035	09/21/08 13:05	0	0	0	0	0	NULL	NULL	1.25375218981699	NULL	0	NULL	0	0	0	0	0	0	0	NULL	NULL	NULL	NULL	NULL	0	NULL	NULL	0	0	0	0	0	0	0	0	0	0	0	0	0	0	0	0	0	0	NULL	0
741	01010000200A0D0000352D7F4798BF14C17D1B1F12954B4241	BLF08031037	09/21/08 13:26	0	0	0	0	0	NULL	NULL	0	NULL	0	NULL	0	0	0	0	0	0	0	NULL	NULL	NULL	NULL	NULL	0	NULL	NULL	0	0	0	0	0	0	0	0	0	0	0	0	0	0	0	1.3634257469145	0	0	NULL	0
742	01010000200A0D0000376DBD1FBEB814C180BE6C1E4C504241	BLF08031038	09/21/08 13:36	0	0	0	0	0	NULL	NULL	0	NULL	0	NULL	0	0	0	0	0	0	0	NULL	NULL	NULL	NULL	NULL	0	NULL	NULL	0	0	0	0	0	0	0	0	0	0	0	0	0	0	0	1.35989768031388	0	0	NULL	0
743	01010000200A0D0000F827D50841B114C16E13B2C9F4544241	BLF08031039	09/21/08 13:47	0	0	0	0	0	NULL	NULL	0	NULL	0	NULL	0	0	0	0	0	0	0	NULL	NULL	NULL	NULL	NULL	0	NULL	NULL	0	0	0	0	0	0	0	0	0	0	0	0	0	0	0	1.37867541841964	0	0	NULL	0
744	01010000200A0D0000CB6A88A5ADAB14C14292CBC0AE594241	BLF08031040	09/21/08 13:57	0	0	0	0	0	NULL	NULL	0	NULL	0	NULL	0	0	0	0	0	0	0	NULL	NULL	NULL	NULL	NULL	0	NULL	NULL	0	0	0	0	0	0	0	0	0	0	0	0	0	0	0	1.37716238633213	0	0	NULL	0
745	01010000200A0D0000B807E9B9D8A514C1D7DC754E555E4241	BLF08031041	09/21/08 14:07	0	0	0	0	0	NULL	NULL	0	NULL	0	NULL	0	0	0	0	0	0	0	NULL	NULL	NULL	NULL	NULL	0	NULL	NULL	0	0	0	0	0	0	0	0	0	0	0	0	0	0	0	1.37098492924843	0	0	NULL	0
746	01010000200A0D0000F8B06A29999114C1E2217979796C4241	BLF08031044	09/21/08 14:39	0	0	0	0	0	NULL	NULL	0	NULL	0	NULL	0	0	0	0	0	0	0	NULL	NULL	NULL	NULL	NULL	0	NULL	NULL	0	0	0	0	0	0	0	0	0	0	0	0	0	0	0	4.01164455649543	0	0	NULL	0
747	01010000200A0D00007C505C2F308514C1F494806E0C764241	BLF08031046	09/21/08 14:59	0	0	0	0	0	NULL	NULL	0	NULL	0	NULL	0	0	0	0	0	0	0	NULL	NULL	NULL	NULL	NULL	0	NULL	NULL	0	0	0	0	0	0	0	0	0	0	1.34343100528598	0	0	0	0	0	0	0	NULL	0
748	01010000200A0D000050AE0EA435C014C146F6E855B6764241	BLF08031050	09/21/08 16:00	0	0	0	0	0	NULL	NULL	0	NULL	0	NULL	0	0	0	0	0	0	0	NULL	NULL	NULL	NULL	NULL	0	NULL	NULL	0	0	0	0	0	0	0	0	0	0	0	0	0	0	0	1.26732995201152	0	0	NULL	0
749	01010000200A0D0000538541EC6EC714C1C71C490EAB714241	BLF08031051	09/21/08 16:10	0	0	0	0	0	NULL	NULL	0	NULL	0	NULL	0	0	0	0	0	0	0	NULL	NULL	NULL	NULL	NULL	0	NULL	NULL	0	0	0	0	0	0	0	0	0	0	0	0	0	0	0	2.60232487071574	0	0	NULL	0
750	01010000200A0D0000E8DDD7194ECE14C1DEDEC317C46C4241	BLF08031052	09/21/08 16:21	0	0	0	0	0	NULL	NULL	0	NULL	0	NULL	0	0	0	0	0	0	0	NULL	NULL	NULL	NULL	NULL	0	NULL	NULL	0	0	0	0	0	0	0	0	0	0	0	0	0	0	0	1.34870793765337	0	0	NULL	0
751	01010000200A0D00006E51BD496BDA14C1868201584E634241	BLF08031054	09/21/08 16:41	0	0	0	0	0	NULL	NULL	0	NULL	0	NULL	0	0	0	0	0	0	0	NULL	NULL	NULL	NULL	NULL	0	NULL	NULL	0	0	0	0	0	0	0	0	0	0	0	0	0	0	0	6.75347686758224	0	0	NULL	0
752	01010000200A0D00002CFD9D9C1AE014C1653002CE8A5E4241	BLF08031055	09/21/08 16:52	0	0	0	0	0	NULL	NULL	0	NULL	0	NULL	0	0	0	0	0	0	0	NULL	NULL	NULL	NULL	NULL	0	NULL	NULL	0	0	0	0	0	0	0	0	0	0	0	0	0	0	0	2.71982260465061	0	0	NULL	0
753	01010000200A0D00005038930F4BF514C1C424AAAD02504241	BLF08031058	09/21/08 17:23	0	0	0	0	0	NULL	NULL	0	NULL	0	NULL	0	0	0	0	0	0	0	NULL	NULL	NULL	NULL	NULL	0	NULL	NULL	0	0	0	0	0	0	0	0	0	0	0	0	0	0	0	3.81607378088474	0	0	NULL	0
754	01010000200A0D0000B2935FF34BFC14C19B9AF138FC4A4241	BLF08031059	09/21/08 17:33	0	0	0	0	0	NULL	NULL	0	NULL	0	NULL	0	0	0	0	0	0	0	NULL	NULL	NULL	NULL	NULL	0	NULL	NULL	0	0	0	0	0	0	0	0	0	0	0	0	0	0	0	6.33660130766845	0	0	NULL	0
755	01010000200A0D0000419CF3F60A0315C1E035F7B9F2454241	BLF08031060	09/21/08 17:44	0	0	0	0	0	NULL	NULL	0	NULL	0	NULL	0	0	0	0	0	0	0	NULL	NULL	NULL	NULL	NULL	0	NULL	NULL	0	0	0	0	0	0	0	0	0	0	0	0	0	0	0	1.28514785793564	0	0	NULL	0
756	01010000200A0D00000BE0FBE2461815C1FE04D3C909374241	BLF08031063	09/21/08 18:15	0	0	0	0	0	NULL	NULL	0	NULL	0	NULL	0	0	0	0	0	0	0	NULL	NULL	NULL	NULL	NULL	0	NULL	NULL	0	0	2.68866245273665	0	0	0	0	0	0	0	0	0	0	0	0	6.72165613184163	0	0	NULL	0
757	01010000200A0D0000D317D66D311F15C1EC6BF9943F324241	BLF08031064	09/21/08 18:26	0	0	0	0	0	NULL	NULL	0	NULL	0	NULL	0	0	0	0	0	0	0	NULL	NULL	NULL	NULL	NULL	0	NULL	NULL	0	0	0	0	0	0	0	0	0	0	0	0	0	0	0	1.34515859907768	0	0	NULL	0
758	01010000200A0D000046DCB445112B15C1542788528E284241	BLF08031066	09/21/08 18:46	0	0	0	0	0	NULL	NULL	0	NULL	0	NULL	0	0	0	0	0	0	0	NULL	NULL	NULL	NULL	NULL	0	NULL	NULL	0	0	2.68128385427684	0	0	0	0	0	0	0	0	0	0	0	0	0	0	0	NULL	0
759	01010000200A0D00003E49FF16F1630DC17D73A37083944141	BLF08050002	09/23/08 15:00	0	0	0	0	0	NULL	NULL	0	NULL	0	NULL	0	2.70379718809052	0	0	0	0	0	NULL	NULL	NULL	NULL	NULL	0	NULL	NULL	0	0	0	0	0	0	0	0	0	0	0	0	0	0	0	0	0	0	NULL	0
760	01010000200A0D000096B9D3BAE4B50DC1276D5F6443954141	BLF08050003	09/23/08 15:11	0	2.56021835719591	0	0	0	NULL	NULL	0	NULL	0	NULL	0	0	0	0	0	0	0	NULL	NULL	NULL	NULL	NULL	0	NULL	NULL	0	0	0	0	0	0	0	0	0	1.28010917859795	0	0	0	0	0	0	0	0	NULL	0
761	01010000200A0D0000DE229F27520F0EC169B5101203964141	BLF08050004	09/23/08 15:22	0	0	0	0	0	NULL	NULL	0	NULL	0	NULL	0	0	0	0	0	0	0	NULL	NULL	NULL	NULL	NULL	0	NULL	NULL	0	0	0	0	0	0	0	0	0	0	6.53065191239158	0	0	0	0	0	0	0	NULL	0
762	01010000200A0D0000E9AB3C7C53650EC1DF81A9CE6F964141	BLF08050005	09/23/08 15:33	0	0	0	0	0	NULL	NULL	0	NULL	0	NULL	0	0	0	0	0	0	0	NULL	NULL	NULL	NULL	NULL	0	NULL	NULL	0	0	0	0	0	0	0	0	0	0	0	0	0	0	0	1.30861102394375	0	0	NULL	0
763	01010000200A0D000074BC7672B9C00EC1E0C4AC77F2964141	BLF08050006	09/23/08 15:45	0	0	0	0	0	NULL	NULL	0	NULL	0	NULL	0	0	0	0	0	0	0	NULL	NULL	NULL	NULL	NULL	0	NULL	NULL	0	0	0	0	0	0	0	0	0	0	3.99303432289727	0	0	0	0	0	0	0	NULL	0
764	01010000200A0D0000F58CE6A8F1150FC1CC43DCA291974141	BLF08050007	09/23/08 15:56	0	2.60408336915898	0	0	0	NULL	NULL	0	NULL	0	NULL	0	0	0	0	0	0	0	NULL	NULL	NULL	NULL	NULL	0	NULL	NULL	0	0	0	0	0	0	0	0	0	0	0	0	0	0	0	0	0	0	NULL	0
765	01010000200A0D000086846E1EF36B0FC19ACE527A4E984141	BLF08050008	09/23/08 16:07	0	0	0	0	0	NULL	NULL	0	NULL	0	NULL	0	0	0	0	0	0	0	NULL	NULL	NULL	NULL	NULL	0	NULL	NULL	0	0	0	0	0	0	0	0	0	0	1.22915607420818	0	0	0	0	0	0	0	NULL	0
766	01010000200A0D000002065FA3E12B10C19FF0F3D8109A4141	BLF08050010	09/23/08 16:37	0	0	0	0	0	NULL	NULL	0	NULL	0	NULL	0	0	0	0	0	0	0	NULL	NULL	NULL	NULL	NULL	0	NULL	NULL	0	0	0	0	0	0	0	0	0	0	1.39762865190476	0	0	0	0	0	0	0	NULL	0
767	01010000200A0D0000F94DA04EE85210C18F0E1FA5B19A4141	BLF08050011	09/23/08 16:47	0	0	0	0	0	NULL	NULL	0	NULL	0	NULL	0	0	0	0	0	0	0	NULL	NULL	NULL	NULL	NULL	0	NULL	NULL	0	0	0	0	0	0	0	0	0	0	0	0	0	0	0	5.68022450059323	0	0	NULL	0
768	01010000200A0D0000EEE34E0C7F7910C1D18652B2579B4141	BLF08050012	09/23/08 16:57	0	0	0	0	0	NULL	NULL	0	NULL	0	NULL	0	0	0	0	0	0	0	NULL	NULL	NULL	NULL	NULL	0	NULL	NULL	0	0	0	0	0	0	0	0	0	0	4.01076080155187	0	0	0	0	0	0	0	NULL	0
769	01010000200A0D000015C5868C4EA310C1B7E43C5D049C4141	BLF08050013	09/23/08 17:08	0	0	0	0	0	NULL	NULL	0	NULL	0	NULL	0	0	0	0	0	0	0	NULL	NULL	NULL	NULL	NULL	0	NULL	NULL	0	0	0	0	0	0	0	0	0	0	1.33418292897511	0	0	0	0	0	0	0	NULL	0
770	01010000200A0D00008BCF0935CBF410C107F128FF5C9D4141	BLF08050015	09/23/08 17:29	0	1.30093982324539	0	0	0	NULL	NULL	0	NULL	0	NULL	0	0	0	0	0	0	0	NULL	NULL	NULL	NULL	NULL	0	NULL	NULL	0	0	0	0	0	0	0	0	0	0	0	0	0	0	0	0	0	0	NULL	0
771	01010000200A0D0000D8A91A87561F11C1597364A1089E4141	BLF08050016	09/23/08 17:40	0	0	0	0	0	NULL	NULL	0	NULL	0	NULL	0	0	0	0	0	0	0	NULL	NULL	NULL	NULL	NULL	0	NULL	NULL	0	0	0	0	0	0	0	0	0	0	0	0	0	0	0	2.66592069531213	0	0	NULL	0
772	01010000200A0D0000563863D7494811C1F415E7E5B29E4141	BLF08050017	09/23/08 17:51	0	0	0	0	0	NULL	NULL	0	NULL	0	NULL	0	0	0	0	0	0	0	NULL	NULL	NULL	NULL	NULL	0	NULL	NULL	0	0	16.228680411285	0	0	0	0	0	0	0	0	0	0	0	0	0	0	0	NULL	0
773	01010000200A0D00002ADAD35831851BC16173D14367D34141	BLF08050018	09/24/08 09:46	0	0	0	0	0	NULL	NULL	0	NULL	0	NULL	0	0	0	0	0	0	0	NULL	NULL	NULL	NULL	NULL	0	NULL	NULL	0	0	0	0	0	0	0	0	0	0	0	0	0	0	0	0	0	1.36444724623911	NULL	0
774	01010000200A0D000097CF2E7AEC7D1BC1F27A9B9E26D84141	BLF08050019	09/24/08 09:56	0	0	0	0	0	NULL	NULL	0	NULL	0	NULL	0	0	0	0	0	0	0	NULL	NULL	NULL	NULL	NULL	0	NULL	NULL	0	0	0	0	0	0	0	0	0	0	0	0	0	0	0	0	0	0	NULL	0
775	01010000200A0D0000BAADE9A1EB771BC14AFA092F2DDD4141	BLF08050020	09/24/08 10:07	0	0	0	0	0	NULL	NULL	0	NULL	0	NULL	0	0	0	0	0	0	0	NULL	NULL	NULL	NULL	NULL	0	NULL	NULL	0	0	0	0	1.26993391939635	0	0	0	0	0	0	0	0	0	0	0	0	0	NULL	0
776	01010000200A0D000088CCEC9783711BC1B4751BB336E24141	BLF08050021	09/24/08 10:18	0	1.2997470550899	0	0	0	NULL	NULL	0	NULL	0	NULL	0	0	0	0	0	0	0	NULL	NULL	NULL	NULL	NULL	0	NULL	NULL	0	0	0	0	0	0	0	0	0	0	0	0	0	0	0	0	0	0	NULL	0
777	01010000200A0D000008D4C6E5186A1BC158BFAB9D37E74141	BLF08050022	09/24/08 10:28	0	1.37053138663843	0	0	0	NULL	NULL	0	NULL	0	NULL	0	0	0	0	0	0	0	NULL	NULL	NULL	NULL	NULL	0	NULL	NULL	0	0	0	0	0	0	0	0	0	0	0	0	0	0	0	0	0	0	NULL	0
778	01010000200A0D0000B2435EA2DB631BC1EA0F1659E8EB4141	BLF08050023	09/24/08 10:38	0	0	0	0	0	NULL	NULL	0	NULL	0	NULL	0	0	0	0	0	0	0	NULL	NULL	NULL	NULL	NULL	0	NULL	NULL	0	0	0	0	0	0	0	0	0	0	0	0	0	0	0	2.63065715358723	0	0	NULL	0
779	01010000200A0D0000970C75B1BB571BC100D71AC2C0F54141	BLF08050025	09/24/08 10:59	0	0	0	0	0	NULL	NULL	0	NULL	0	NULL	0	0	0	0	0	0	0	NULL	NULL	NULL	NULL	NULL	0	NULL	NULL	0	0	0	0	0	0	0	0	0	0	0	0	0	0	0	1.26527149909729	0	0	NULL	0
780	01010000200A0D00002341A2652F441BC192641C3384044241	BLF08050028	09/24/08 11:31	0	0	0	0	0	NULL	NULL	0	NULL	0	NULL	0	0	0	0	0	0	0	NULL	NULL	NULL	NULL	NULL	0	NULL	NULL	0	0	0	0	0	0	0	0	0	0	0	0	0	0	0	1.28321442007675	0	0	NULL	0
781	01010000200A0D00004D1BE9B2C23D1BC1C423CD9491094241	BLF08050029	09/24/08 11:41	0	0	0	0	0	NULL	NULL	0	NULL	0	NULL	0	0	0	0	0	0	0	NULL	NULL	NULL	NULL	NULL	0	NULL	NULL	0	0	1.2402734727954	0	0	0	0	0	0	0	0	0	0	0	0	0	0	0	NULL	0
782	01010000200A0D0000E2DF3CD452361BC13CEF484A330F4241	BLF08050030	09/24/08 11:53	0	0	0	0	0	NULL	NULL	0	NULL	0	NULL	0	0	0	0	0	0	0	NULL	NULL	NULL	NULL	NULL	0	NULL	NULL	0	0	0	0	0	0	0	0	0	0	0	0	0	0	0	0	0	0	NULL	0
783	01010000200A0D0000FB7F79B75B2F1BC1995BF56C72144241	BLF08050031	09/24/08 12:04	0	0	0	0	0	NULL	NULL	0	NULL	0	NULL	0	0	0	0	0	0	0	NULL	NULL	NULL	NULL	NULL	0	NULL	NULL	0	0	0	0	0	0	0	0	0	0	0	0	0	0	0	1.30391613350372	0	0	NULL	0
784	01010000200A0D0000D88E1F6BBC271BC157C0B1FA201A4241	BLF08050032	09/24/08 12:16	0	0	0	0	0	NULL	NULL	0	NULL	0	NULL	0	0	0	0	0	0	0	NULL	NULL	NULL	NULL	NULL	0	NULL	NULL	0	0	0	0	0	0	0	0	0	0	0	0	0	0	0	0	0	0	NULL	0
785	01010000200A0D00002A0630DC36211BC1C3404EE63A1F4241	BLF08050033	09/24/08 12:26	0	0	0	0	0	NULL	NULL	0	NULL	0	NULL	0	0	0	0	0	0	0	NULL	NULL	NULL	NULL	NULL	0	NULL	NULL	0	0	0	0	0	0	0	0	0	0	0	0	0	0	0	0	0	0	NULL	0
786	01010000200A0D0000CF117FB4F0191BC1CD8AF44A89244241	BLF08050034	09/24/08 12:37	0	0	0	0	0	NULL	NULL	0	NULL	0	NULL	0	0	0	0	0	0	0	NULL	NULL	NULL	NULL	NULL	0	NULL	NULL	0	0	0	0	0	0	0	0	0	0	0	0	0	0	0	0	0	0	NULL	0
787	01010000200A0D00009216DEBA46131BC1E942730DA7294241	BLF08050035	09/24/08 12:48	0	0	0	0	0	NULL	NULL	0	NULL	0	NULL	0	0	0	0	0	0	0	NULL	NULL	NULL	NULL	NULL	0	NULL	NULL	0	0	0	0	0	0	0	0	0	0	0	0	0	0	0	0	0	0	NULL	0
788	01010000200A0D0000EB1DD9D0F4061BC1ABB09CC2B6334241	BLF08050037	09/24/08 13:08	0	0	0	0	0	NULL	NULL	0	NULL	0	NULL	0	0	0	0	0	0	0	NULL	NULL	NULL	NULL	NULL	0	NULL	NULL	0	0	0	0	0	0	0	0	0	0	0	0	0	0	0	0	0	0	NULL	0
789	01010000200A0D0000CC3A17D105C11AC158A96885B63A4241	BLF08050039	09/24/08 13:45	0	0	0	0	0	NULL	NULL	0	NULL	0	NULL	0	0	0	0	0	0	0	NULL	NULL	NULL	NULL	NULL	0	NULL	NULL	0	0	0	0	0	0	0	0	0	0	0	0	0	0	0	0	0	0	NULL	0
790	01010000200A0D0000617011BD8AC71AC1D9B6D4417D354241	BLF08050040	09/24/08 13:55	0	0	0	0	0	NULL	NULL	0	NULL	0	NULL	0	0	0	0	0	0	0	NULL	NULL	NULL	NULL	NULL	0	NULL	NULL	0	0	0	0	0	0	0	0	0	0	0	0	0	0	0	0	0	0	NULL	0
791	01010000200A0D00005329B2B54CCE1AC1E4EEF26488304241	BLF08050041	09/24/08 14:05	0	0	0	0	0	NULL	NULL	0	NULL	0	NULL	0	0	0	0	0	0	0	NULL	NULL	NULL	NULL	NULL	0	NULL	NULL	0	0	0	0	0	0	0	0	0	0	0	0	0	0	0	0	0	0	NULL	0
792	01010000200A0D0000EEBA06D43FD51AC1499DFC4C2D2B4241	BLF08050042	09/24/08 14:17	0	0	0	0	0	NULL	NULL	2.46892697273111	NULL	0	NULL	0	0	0	0	0	0	0	NULL	NULL	NULL	NULL	NULL	0	NULL	NULL	0	0	0	0	0	0	0	0	0	0	0	0	0	0	0	0	0	0	NULL	0
793	01010000200A0D0000FB5792F639DC1AC1DC208219F3254241	BLF08050043	09/24/08 14:28	0	0	0	0	0	NULL	NULL	0	NULL	0	NULL	0	0	0	0	0	0	0	NULL	NULL	NULL	NULL	NULL	0	NULL	NULL	0	0	0	0	0	0	0	0	0	0	0	0	0	0	0	0	0	0	NULL	0
794	01010000200A0D00006418F123D9E21AC14A33CDEFE5204241	BLF08050044	09/24/08 14:38	0	0	0	0	0	NULL	NULL	0	NULL	0	NULL	0	0	0	0	0	0	0	NULL	NULL	NULL	NULL	NULL	0	NULL	NULL	0	0	0	0	0	0	0	0	0	0	0	0	0	0	0	0	0	0	NULL	0
795	01010000200A0D000055C7933171E91AC1B8287D2BF51B4241	BLF08050045	09/24/08 14:48	0	0	0	0	1.24812362477827	NULL	NULL	0	NULL	0	NULL	0	0	0	0	0	0	0	NULL	NULL	NULL	NULL	NULL	0	NULL	NULL	0	0	0	0	0	0	0	0	0	0	0	0	0	0	0	0	0	0	NULL	0
796	01010000200A0D00006C66CA2009F01AC1695A1C7DD1164241	BLF08050046	09/24/08 14:59	0	0	0	0	0	NULL	NULL	0	NULL	0	NULL	0	0	0	0	0	0	0	NULL	NULL	NULL	NULL	NULL	0	NULL	NULL	0	0	0	0	0	0	0	0	0	0	0	0	0	0	0	0	0	0	NULL	0
797	01010000200A0D00009998BF66A3F61AC14AF95EB6DE114241	BLF08050047	09/24/08 15:10	0	0	0	0	0	NULL	NULL	0	NULL	0	NULL	0	0	0	0	0	0	0	NULL	NULL	NULL	NULL	NULL	0	NULL	NULL	0	0	0	0	0	0	0	0	0	0	0	0	0	0	0	0	0	0	NULL	0
798	01010000200A0D0000800FED6F3DFD1AC1B38B80AFCD0C4241	BLF08050048	09/24/08 15:20	0	2.59327417434571	0	0	0	NULL	NULL	0	NULL	0	NULL	0	0	0	0	0	0	0	NULL	NULL	NULL	NULL	NULL	0	NULL	NULL	0	0	0	0	0	0	0	0	0	0	0	0	0	0	0	1.29663708717286	0	0	NULL	0
799	01010000200A0D0000D00368E634041BC1028DD456C5074241	BLF08050049	09/24/08 15:31	0	0	0	0	0	NULL	NULL	0	NULL	0	NULL	0	0	0	0	0	0	0	NULL	NULL	NULL	NULL	NULL	0	NULL	NULL	0	0	0	0	0	0	0	0	0	0	0	0	0	0	0	1.30087648656214	0	0	NULL	0
800	01010000200A0D000003328B88F50A1BC1E32599B4C2024241	BLF08050050	09/24/08 15:41	0	0	0	0	0	NULL	NULL	0	NULL	0	NULL	0	0	0	0	0	0	0	NULL	NULL	NULL	NULL	NULL	0	NULL	NULL	0	0	0	0	0	0	1.28228163842554	0	0	0	0	0	0	0	0	0	0	0	NULL	0
801	01010000200A0D00008DEFCD6365171BC1BEAFD5769FF84141	BLF08050052	09/24/08 16:03	0	0	0	0	0	NULL	NULL	0	NULL	0	NULL	0	0	0	0	0	0	0	NULL	NULL	NULL	NULL	NULL	0	NULL	NULL	0	0	0	0	0	0	0	0	0	0	0	0	0	0	0	0	0	0	NULL	0
802	01010000200A0D00000E119C879D1E1BC1EDD4E6F95CF34141	BLF08050053	09/24/08 16:14	0	0	0	1.36064829002607	0	NULL	NULL	0	NULL	0	NULL	0	0	0	0	0	0	0	NULL	NULL	NULL	NULL	NULL	0	NULL	NULL	0	0	0	0	0	0	0	0	0	0	0	0	0	0	0	0	0	0	NULL	0
803	01010000200A0D00009A14CDC22E251BC19EE62AD89BEE4141	BLF08050054	09/24/08 16:24	0	0	0	0	0	NULL	NULL	0	NULL	0	NULL	0	0	0	0	0	0	0	NULL	NULL	NULL	NULL	NULL	0	NULL	NULL	0	0	0	0	0	0	0	0	0	0	0	0	0	0	0	1.35635843391758	0	0	NULL	0
804	01010000200A0D000009E5B359B02B1BC1CDD28B6AD0E94141	BLF08050055	09/24/08 16:35	0	1.29949999852511	0	0	0	NULL	NULL	0	NULL	0	NULL	0	0	0	0	0	0	0	NULL	NULL	NULL	NULL	NULL	0	NULL	NULL	0	0	0	0	0	0	0	0	0	0	0	0	0	0	0	0	0	0	NULL	0
805	01010000200A0D0000834E154074321BC13A736DC281E44141	BLF08050056	09/24/08 16:46	0	0	0	0	0	NULL	NULL	0	NULL	0	NULL	0	0	0	0	0	0	0	NULL	NULL	NULL	NULL	NULL	0	NULL	NULL	0	0	0	0	0	0	0	0	0	0	1.17148047383126	0	0	0	0	1.17148047383126	0	0	NULL	0
806	01010000200A0D0000D64BDFE8003A1BC19419D63F04DF4141	BLF08050057	09/24/08 16:58	0	0	0	0	0	NULL	NULL	0	NULL	0	NULL	0	3.78979877069724	0	0	0	0	0	NULL	NULL	NULL	NULL	NULL	0	NULL	NULL	0	0	0	0	0	0	0	0	0	0	1.26326625689908	0	0	0	0	0	0	0	NULL	0
807	01010000200A0D00008FC545E24F101BC115F2A05D03D14141	BLF08050060	09/24/08 17:50	0	0	0	0	0	NULL	NULL	0	NULL	0	NULL	0	0	0	0	0	0	0	NULL	NULL	NULL	NULL	NULL	0	NULL	NULL	0	0	0	0	29.9624652420957	0	0	0	0	0	0	0	0	0	0	0	0	0	NULL	0
808	01010000200A0D0000F7275C80350A1BC1775B9A1FC0D54141	BLF08050061	09/24/08 18:00	0	0	0	0	0	NULL	NULL	2.55041582991271	NULL	0	NULL	0	0	0	0	0	0	0	NULL	NULL	NULL	NULL	NULL	0	NULL	NULL	0	0	0	0	0	0	0	0	0	0	1.27520791495636	0	0	0	0	0	0	0	NULL	0
809	01010000200A0D0000675EAC1B56031BC1AE4B15E3C7DA4141	BLF08050062	09/24/08 18:12	0	1.36284459912812	0	0	0	NULL	NULL	0	NULL	0	NULL	0	0	0	0	0	0	0	NULL	NULL	NULL	NULL	NULL	0	NULL	NULL	0	0	0	0	0	0	0	0	0	0	0	0	0	0	0	0	0	0	NULL	0
810	01010000200A0D0000A1EEF82344FD1AC1B63EA48B81DF4141	BLF08050063	09/24/08 18:22	0	0	0	0	0	NULL	NULL	0	NULL	0	NULL	0	0	0	0	0	0	0	NULL	NULL	NULL	NULL	NULL	0	NULL	NULL	0	0	0	0	0	0	0	0	0	0	1.35358028504475	0	0	0	0	0	0	0	NULL	0
811	01010000200A0D0000E3DA2103D0F61AC1108E194736E44141	BLF08050064	09/24/08 18:32	0	0	0	0	0	NULL	NULL	0	NULL	0	NULL	0	0	0	0	0	0	0	NULL	NULL	NULL	NULL	NULL	0	NULL	NULL	0	0	0	0	0	0	0	0	0	0	0	0	0	0	0	0	0	0	NULL	0
812	01010000200A0D0000F2AA0E3602DE1AC1AC7C306D75F74141	BLF08050068	09/24/08 19:14	0	0	0	0	0	NULL	NULL	0	NULL	0	NULL	0	0	0	0	0	0	0	NULL	NULL	NULL	NULL	NULL	0	NULL	NULL	0	0	0	0	0	0	0	0	0	0	1.31095224524353	0	0	0	0	0	0	0	NULL	0
813	01010000200A0D000007AADD8E7AD71AC1C2C4A39D50FC4141	BLF08050069	09/24/08 19:24	0	1.31497534285632	0	0	0	NULL	NULL	0	NULL	0	NULL	0	0	0	0	0	0	0	NULL	NULL	NULL	NULL	NULL	0	NULL	NULL	0	0	0	0	0	0	0	0	0	0	0	0	0	0	0	1.31497534285632	0	0	NULL	0
814	01010000200A0D0000BCBE06AACDD01AC1D77B81AD28014241	BLF08050070	09/24/08 19:34	0	0	0	0	0	NULL	NULL	1.29066388154517	NULL	0	NULL	0	0	0	0	0	0	0	NULL	NULL	NULL	NULL	NULL	0	NULL	NULL	0	0	0	0	0	0	0	0	0	0	0	0	0	0	0	1.29066388154517	0	0	NULL	0
815	01010000200A0D00007C60C9E13ACA1AC14C916EB516064241	BLF08050071	09/24/08 19:45	0	0	0	0	0	NULL	NULL	1.31623380620519	NULL	0	NULL	0	0	0	0	0	0	0	NULL	NULL	NULL	NULL	NULL	0	NULL	NULL	0	0	0	0	0	0	0	0	0	0	0	0	0	0	0	0	0	0	NULL	0
816	01010000200A0D000070FDE7C1EEBC1AC14B290477FE0F4241	BLF08050073	09/24/08 20:06	0	0	0	0	0	NULL	NULL	0	NULL	0	NULL	0	0	0	0	0	0	0	NULL	NULL	NULL	NULL	NULL	0	NULL	NULL	0	0	0	0	0	0	0	0	0	0	1.32476709663913	0	0	0	0	0	0	0	NULL	0
817	01010000200A0D000071CE671F09B61AC148F36B17F2144241	BLF08050074	09/24/08 20:16	0	0	0	0	2.64319069463429	NULL	NULL	0	NULL	0	NULL	0	0	0	0	0	0	0	NULL	NULL	NULL	NULL	NULL	0	NULL	NULL	0	0	0	0	0	0	0	0	0	0	1.32159534731715	0	0	0	0	0	0	0	NULL	0
818	01010000200A0D00008DAE75686BAE1AC176EA54AF1F1B4241	BLF08050075	09/25/08 09:24	0	0	0	0	0	NULL	NULL	0	NULL	0	NULL	0	0	0	0	0	0	0	NULL	NULL	NULL	NULL	NULL	0	NULL	NULL	0	0	0	0	0	0	0	0	0	0	0	0	0	0	0	0	0	0	NULL	0
819	01010000200A0D0000F7EC58CAA3A71AC19D0D039EE71F4241	BLF08050076	09/25/08 09:34	0	0	0	0	0	NULL	NULL	2.65842455679247	NULL	0	NULL	0	0	0	0	0	0	0	NULL	NULL	NULL	NULL	NULL	0	NULL	NULL	0	0	0	0	0	0	0	0	0	0	0	0	0	0	0	0	0	0	NULL	0
820	01010000200A0D0000B747A78A09A11AC1CAF66EAAC1244241	BLF08050077	09/25/08 09:44	0	0	0	0	0	NULL	NULL	0	NULL	0	NULL	0	0	0	0	0	0	0	NULL	NULL	NULL	NULL	NULL	0	NULL	NULL	0	0	0	0	0	0	0	0	0	0	0	0	0	0	0	0	0	0	NULL	0
821	01010000200A0D000003A1E2E6C79A1AC1E801D3ED95294241	BLF08050078	09/25/08 09:55	0	0	0	0	0	NULL	NULL	0	NULL	0	NULL	0	0	0	0	0	0	0	NULL	NULL	NULL	NULL	NULL	0	NULL	NULL	0	0	0	0	0	0	0	0	0	0	0	0	0	0	0	0	0	0	NULL	0
822	01010000200A0D0000933711486A941AC16C45FB56952E4241	BLF08050079	09/25/08 10:05	0	0	0	0	0	NULL	NULL	0	NULL	0	NULL	0	0	0	0	0	0	0	NULL	NULL	NULL	NULL	NULL	0	NULL	NULL	0	0	0	0	0	0	0	0	0	0	2.61517228754261	0	0	0	0	0	0	0	NULL	0
823	01010000200A0D000063B429A2308F1AC1D2E06D8F7A334241	BLF08050080	09/25/08 10:16	0	0	0	0	0	NULL	NULL	0	NULL	0	NULL	0	0	0	0	0	0	0	NULL	NULL	NULL	NULL	NULL	0	NULL	NULL	0	0	0	0	0	0	0	0	0	0	0	0	0	0	0	0	0	1.30311319324314	NULL	0
824	01010000200A0D0000E48FC64C9A6119C13DE4926980334241	BLF08050081	09/25/08 11:50	0	0	0	0	0	NULL	NULL	1.2855544540811	NULL	0	NULL	0	0	0	0	0	0	0	NULL	NULL	NULL	NULL	NULL	0	NULL	NULL	0	0	0	0	0	0	0	0	0	0	0	0	0	0	0	0	0	0	NULL	0
825	01010000200A0D0000E97A1B60D66819C19C27B6B28F2E4241	BLF08050082	09/25/08 12:00	0	0	0	0	0	NULL	NULL	1.28088232318926	NULL	0	NULL	0	0	0	0	0	0	0	NULL	NULL	NULL	NULL	NULL	0	NULL	NULL	0	0	0	0	0	0	0	0	0	0	0	0	0	0	0	0	0	0	NULL	0
826	01010000200A0D000096E734E4836E19C15E70591484294241	BLF08050083	09/25/08 12:11	0	0	0	0	0	NULL	NULL	0	NULL	0	NULL	0	0	0	0	0	0	0	NULL	NULL	NULL	NULL	NULL	0	NULL	NULL	0	0	0	0	0	0	0	0	0	0	0	0	0	0	0	0	0	0	NULL	0
827	01010000200A0D0000EAFDC7B37B7519C15266D5399B244241	BLF08050084	09/25/08 12:21	0	0	0	0	0	NULL	NULL	7.76221315457761	NULL	0	NULL	0	0	0	0	0	0	0	NULL	NULL	NULL	NULL	NULL	0	NULL	NULL	0	0	0	0	0	0	0	0	0	0	0	0	0	0	0	0	0	0	NULL	0
828	01010000200A0D0000F7C103F9487C19C13DC96AFDAF1F4241	BLF08050085	09/25/08 12:31	0	0	0	0	0	NULL	NULL	1.3551746476657	NULL	0	NULL	0	0	0	0	0	0	0	NULL	NULL	NULL	NULL	NULL	0	NULL	NULL	0	0	0	0	0	0	0	0	0	0	0	0	0	0	0	0	0	0	NULL	0
829	01010000200A0D0000EF1D1EBCF48119C1D3AF721FF01A4241	BLF08050086	09/25/08 12:42	0	0	0	0	0	NULL	NULL	0	NULL	0	NULL	0	0	0	0	0	0	0	NULL	NULL	NULL	NULL	NULL	0	NULL	NULL	0	0	0	0	0	0	0	0	0	0	0	0	0	0	0	0	0	0	NULL	0
830	01010000200A0D0000B48A26CBAF8819C12986E6EF63164241	BLF08050087	09/25/08 12:52	0	0	0	0	0	NULL	NULL	0	NULL	0	NULL	0	0	0	0	0	0	0	NULL	NULL	NULL	NULL	NULL	0	NULL	NULL	0	0	0	0	2.66391885415538	0	0	0	0	0	0	0	0	0	0	0	0	0	NULL	0
831	01010000200A0D00003FD8095A028F19C19EA5E49795114241	BLF08050088	09/25/08 13:02	0	0	0	0	0	NULL	NULL	0	NULL	0	NULL	0	1.35781874123849	0	0	0	0	0	NULL	NULL	NULL	NULL	NULL	0	NULL	NULL	0	0	0	0	0	0	0	0	0	0	0	0	0	0	0	0	0	0	NULL	0
832	01010000200A0D0000E643ADAE5F9519C1D20C8A0FCB0C4241	BLF08050089	09/25/08 13:12	0	0	0	0	0	NULL	NULL	0	NULL	0	NULL	0	0	0	0	0	0	0	NULL	NULL	NULL	NULL	NULL	0	NULL	NULL	0	0	0	0	0	0	0	0	0	0	0	0	0	0	0	0	0	0	NULL	0
833	01010000200A0D0000D01170D6209C19C11EAFD26908084241	BLF08050090	09/25/08 13:23	0	0	0	0	0	NULL	NULL	0	NULL	0	NULL	0	0	0	0	0	0	0	NULL	NULL	NULL	NULL	NULL	0	NULL	NULL	0	0	0	0	0	0	0	0	0	0	0	0	0	0	0	0	0	0	NULL	0
834	01010000200A0D0000EE670B2CE9A119C13A1C5BBB32034241	BLF08050091	09/25/08 13:33	0	0	0	0	0	NULL	NULL	0	NULL	0	NULL	0	0	0	0	0	0	0	NULL	NULL	NULL	NULL	NULL	0	NULL	NULL	0	0	0	0	2.61510476959874	0	0	0	0	0	0	0	0	0	0	0	0	0	NULL	0
835	01010000200A0D0000AD0B20A307A919C18C76B71847FE4141	BLF08050092	09/25/08 13:43	0	0	0	0	1.32464623489947	NULL	NULL	3.97393870469842	NULL	0	NULL	0	0	0	0	0	0	0	NULL	NULL	NULL	NULL	NULL	0	NULL	NULL	0	0	0	0	0	0	0	0	0	0	1.32464623489947	0	0	0	0	0	0	0	NULL	0
836	01010000200A0D0000FE7F91221AAF19C12C66365F5EF94141	BLF08050093	09/25/08 13:54	0	0	0	0	0	NULL	NULL	0	NULL	0	NULL	0	0	0	0	0	0	0	NULL	NULL	NULL	NULL	NULL	0	NULL	NULL	0	0	0	0	0	0	0	0	0	0	0	0	0	0	0	0	0	0	NULL	0
837	01010000200A0D0000C55AE2E1BCB519C1A1A56AFA80F44141	BLF08050094	09/25/08 14:04	0	0	0	0	0	NULL	NULL	1.34381622257537	NULL	0	NULL	0	0	0	0	0	0	0	NULL	NULL	NULL	NULL	NULL	0	NULL	NULL	0	0	0	0	0	0	0	0	0	0	1.34381622257537	0	0	0	0	0	0	0	NULL	0
838	01010000200A0D0000F45A8AF3D8BB19C1A693C43EC0EF4141	BLF08050095	09/25/08 14:14	0	0	0	0	0	NULL	NULL	0	NULL	0	NULL	0	0	0	0	0	0	0	NULL	NULL	NULL	NULL	NULL	0	NULL	NULL	0	0	0	0	0	0	0	0	0	0	0	0	0	0	0	0	0	0	NULL	0
839	01010000200A0D000085BAD447CBC119C136308683F8EA4141	BLF08050096	09/25/08 14:25	0	0	0	0	0	NULL	NULL	0	NULL	0	NULL	0	0	0	0	0	0	0	NULL	NULL	NULL	NULL	NULL	0	NULL	NULL	0	0	0	0	0	0	0	0	0	0	0	0	0	0	0	0	0	0	NULL	0
840	01010000200A0D0000294B23B8A1C819C1A7D4622C21E64141	BLF08050097	09/25/08 14:35	0	0	0	0	5.42391835388859	NULL	NULL	1.35597958847215	NULL	0	NULL	0	0	0	0	0	0	0	NULL	NULL	NULL	NULL	NULL	0	NULL	NULL	0	0	0	0	0	0	0	0	0	0	0	0	0	0	0	0	0	0	NULL	0
841	01010000200A0D0000A10422F3F1CE19C13C37E08353E14141	BLF08050098	09/25/08 14:46	0	1.34807427118119	0	0	1.34807427118119	NULL	NULL	0	NULL	0	NULL	0	0	0	0	0	0	0	NULL	NULL	NULL	NULL	NULL	0	NULL	NULL	0	0	0	0	2.69614854236238	0	0	0	0	0	0	0	0	0	0	0	0	0	NULL	0
842	01010000200A0D00008EDD52739AD519C1BDD510197FDC4141	BLF08050099	09/25/08 14:56	0	0	0	0	0	NULL	NULL	0	NULL	0	NULL	0	0	0	0	0	0	0	NULL	NULL	NULL	NULL	NULL	0	NULL	NULL	0	0	0	0	0	0	0	0	0	0	0	0	0	0	0	0	0	0	NULL	0
843	01010000200A0D0000A4C2122F84DC19C13989D3FE6BD74141	BLF08050100	09/25/08 15:07	0	0	0	0	0	NULL	NULL	1.35578852813785	NULL	0	NULL	0	0	0	0	0	0	0	NULL	NULL	NULL	NULL	NULL	0	NULL	NULL	0	0	0	0	23.0484049783435	0	0	0	0	0	0	0	0	0	0	0	0	0	NULL	0
844	01010000200A0D000019B4C25B4DE219C1264F0215ADD24141	BLF08050101	09/25/08 15:18	0	1.33977944661603	0	0	0	NULL	NULL	4.0193383398481	NULL	0	NULL	0	0	0	0	0	0	0	NULL	NULL	NULL	NULL	NULL	0	NULL	NULL	0	0	0	0	0	0	0	0	0	0	0	0	0	0	0	0	0	0	NULL	0
845	01010000200A0D0000D1C3F2D7E3B219C17D0BEAF5D3C94141	BLF08050103	09/25/08 15:55	0	0	0	0	0	NULL	NULL	0	NULL	0	NULL	0	0	0	0	0	0	0	NULL	NULL	NULL	NULL	NULL	0	NULL	NULL	0	0	0	0	0	0	0	0	0	0	0	0	0	0	0	0	0	0	NULL	0
846	01010000200A0D000068CDEF5719AD19C11B220A895FCE4141	BLF08050104	09/25/08 16:06	0	0	0	0	0	NULL	NULL	26.7740563743058	NULL	0	NULL	0	0	0	0	0	0	0	NULL	NULL	NULL	NULL	NULL	0	NULL	NULL	0	0	0	0	0	0	0	0	0	0	0	0	0	0	0	0	0	0	NULL	0
847	01010000200A0D0000A3E898170CA719C1D5B659FCE6D24141	BLF08050105	09/25/08 16:16	0	0	0	0	0	NULL	NULL	1.31456791975177	NULL	0	NULL	0	0	0	0	0	0	0	NULL	NULL	NULL	NULL	NULL	0	NULL	NULL	0	0	0	0	0	0	0	0	0	0	0	0	0	0	0	0	0	0	NULL	0
848	01010000200A0D0000B60CB53400A019C1414EED14BFD74141	BLF08050106	09/25/08 16:26	0	1.34946344417204	0	0	0	NULL	NULL	0	NULL	0	NULL	0	0	0	0	0	0	0	NULL	NULL	NULL	NULL	NULL	0	NULL	NULL	0	0	0	0	0	0	0	0	0	0	1.34946344417204	0	0	0	0	0	0	0	NULL	0
849	01010000200A0D000053A0C1A9C59919C10A557F7D7ADC4141	BLF08050107	09/25/08 16:37	0	0	0	0	0	NULL	NULL	0	NULL	0	NULL	0	0	0	0	0	0	0	NULL	NULL	NULL	NULL	NULL	0	NULL	NULL	0	0	0	0	0	0	0	0	0	0	1.346080760918	0	0	0	0	1.346080760918	0	0	NULL	0
850	01010000200A0D00001D7C04FCD19319C1B19A8D3A3AE14141	BLF08050108	09/25/08 16:47	0	0	0	0	0	NULL	NULL	0	NULL	0	NULL	0	0	0	0	0	0	0	NULL	NULL	NULL	NULL	NULL	0	NULL	NULL	0	0	0	0	0	0	0	0	0	0	0	0	0	0	0	2.69989944180662	0	0	NULL	0
851	01010000200A0D000087B7615A8D8D19C1E3F24ADFF0E54141	BLF08050109	09/25/08 16:57	0	0	0	0	0	NULL	NULL	0	NULL	0	NULL	0	0	0	0	0	0	0	NULL	NULL	NULL	NULL	NULL	0	NULL	NULL	0	0	0	0	0	0	0	0	0	0	1.33560755190117	0	0	0	0	1.33560755190117	0	0	NULL	0
852	01010000200A0D00007E24393F698719C1694A821BB5EA4141	BLF08050110	09/25/08 17:07	0	0	0	0	0	NULL	NULL	0	NULL	0	NULL	0	0	0	0	0	0	0	NULL	NULL	NULL	NULL	NULL	0	NULL	NULL	0	0	0	0	0	0	0	0	0	0	0	0	0	0	0	0	0	0	NULL	0
853	01010000200A0D00002A9333FFB98019C1C2408DE97AEF4141	BLF08050111	09/25/08 17:18	0	1.32703247262341	0	0	0	NULL	NULL	0	NULL	0	NULL	0	0	0	0	0	0	0	NULL	NULL	NULL	NULL	NULL	0	NULL	NULL	0	0	0	0	0	0	0	0	0	0	0	0	0	0	0	0	0	0	NULL	0
854	01010000200A0D0000FA3B390AFC7919C18EA23C1B43F44141	BLF08050112	09/25/08 17:28	0	0	0	0	0	NULL	NULL	0	NULL	0	NULL	0	0	0	0	0	0	0	NULL	NULL	NULL	NULL	NULL	0	NULL	NULL	0	0	0	0	0	0	0	0	0	0	0	0	0	0	0	1.33645764574698	0	0	NULL	0
855	01010000200A0D0000B3C2AD26DA7319C1DED997E719F94141	BLF08050113	09/25/08 17:38	0	0	0	0	0	NULL	NULL	0	NULL	0	NULL	0	0	0	0	0	0	0	NULL	NULL	NULL	NULL	NULL	0	NULL	NULL	0	0	0	0	0	0	0	0	0	0	0	0	0	0	0	0	0	0	NULL	0
856	01010000200A0D00007422814FF76C19C17D653C051AFE4141	BLF08050114	09/25/08 17:49	0	0	0	0	0	NULL	NULL	3.98377564247885	NULL	0	NULL	0	0	0	0	0	0	0	NULL	NULL	NULL	NULL	NULL	0	NULL	NULL	0	0	0	0	0	0	0	0	0	0	0	0	0	0	0	0	0	0	NULL	0
857	01010000200A0D0000979EB37E5C6619C10544406900034241	BLF08050115	09/25/08 17:59	0	0	0	0	0	NULL	NULL	1.32973330247737	NULL	0	NULL	0	0	0	0	0	0	0	NULL	NULL	NULL	NULL	NULL	0	NULL	NULL	0	0	0	0	0	0	0	0	0	0	0	0	0	0	0	1.32973330247737	0	0	NULL	0
858	01010000200A0D000074FE4391046019C16702293AD4074241	BLF08050116	09/25/08 18:10	0	0	0	0	0	NULL	NULL	0	NULL	0	NULL	0	0	0	0	0	0	0	NULL	NULL	NULL	NULL	NULL	0	NULL	NULL	0	0	0	0	0	0	0	0	0	0	1.28946885832237	0	0	0	0	0	0	1.28946885832237	NULL	0
859	01010000200A0D000069449365255319C158D8B99BA6114241	BLF08050118	09/25/08 18:31	0	0	0	0	0	NULL	NULL	4.06588008878968	NULL	0	NULL	0	0	0	0	0	0	0	NULL	NULL	NULL	NULL	NULL	0	NULL	NULL	0	0	0	0	0	0	0	0	0	0	0	0	0	0	0	0	0	0	NULL	0
860	01010000200A0D0000317012D60A4C19C1651B511D5B164241	BLF08050119	09/25/08 18:41	0	0	0	0	0	NULL	NULL	0	NULL	0	NULL	0	0	0	0	0	0	0	NULL	NULL	NULL	NULL	NULL	0	NULL	NULL	0	0	0	0	2.50527784160222	0	0	0	0	0	0	0	0	0	0	0	0	0	NULL	0
861	01010000200A0D000048562157B24519C14B6A098F771B4241	BLF08050120	09/25/08 18:53	0	0	0	0	1.33923430246262	NULL	NULL	1.33923430246262	NULL	0	NULL	0	0	0	0	0	0	0	NULL	NULL	NULL	NULL	NULL	0	NULL	NULL	0	0	0	0	0	0	0	0	0	0	0	0	0	0	0	0	0	0	NULL	0
862	01010000200A0D0000FBC988FB7E3F19C140CFB2583A204241	BLF08050121	09/25/08 19:03	0	0	0	0	0	NULL	NULL	0	NULL	0	NULL	0	0	0	0	0	0	0	NULL	NULL	NULL	NULL	NULL	0	NULL	NULL	0	0	0	0	0	0	0	0	0	0	0	0	0	0	0	0	0	0	NULL	0
863	01010000200A0D000045864701283819C1F70FA2F82D254241	BLF08050122	09/25/08 19:13	0	0	0	0	0	NULL	NULL	0	NULL	0	NULL	0	0	0	0	0	0	0	NULL	NULL	NULL	NULL	NULL	0	NULL	NULL	0	0	0	0	0	0	0	0	0	0	0	0	0	0	0	0	0	0	NULL	0
864	01010000200A0D0000927859750D3219C188EDDA2A632A4241	BLF08050123	09/25/08 19:24	0	0	0	0	0	NULL	NULL	0	NULL	0	NULL	0	0	0	0	0	0	0	NULL	NULL	NULL	NULL	NULL	0	NULL	NULL	0	0	0	0	0	0	0	0	0	0	0	0	0	0	0	0	0	0	NULL	0
865	01010000200A0D0000AE94295000ED18C18613A5122B314241	BLF08050125	09/25/08 20:05	0	0	0	0	0	NULL	NULL	1.21524359293724	NULL	0	NULL	0	0	0	0	0	0	0	NULL	NULL	NULL	NULL	NULL	0	NULL	NULL	0	0	0	0	0	0	0	0	0	0	0	0	0	0	0	0	0	0	NULL	0
866	01010000200A0D0000FD1DA06B4DF318C1BEBC08A3DD2B4241	BLF08050126	09/25/08 20:16	0	0	0	0	0	NULL	NULL	0	NULL	0	NULL	0	0	0	0	0	0	0	NULL	NULL	NULL	NULL	NULL	0	NULL	NULL	0	0	0	0	0	0	0	0	0	0	0	0	0	0	0	0	0	0	NULL	0
867	01010000200A0D000040A824EBF1F918C104D33C7FCE264241	BLF08050127	09/25/08 20:26	0	0	0	0	0	NULL	NULL	1.29519820892732	NULL	0	NULL	0	0	0	0	0	0	0	NULL	NULL	NULL	NULL	NULL	0	NULL	NULL	0	0	0	0	0	0	0	0	0	0	0	0	0	0	0	1.29519820892732	0	0	NULL	0
868	01010000200A0D000026CE2A8B410119C10C05CE63EA214241	BLF08050128	09/25/08 20:36	0	0	0	0	0	NULL	NULL	2.55246609454381	NULL	0	NULL	0	0	0	0	0	0	0	NULL	NULL	NULL	NULL	NULL	0	NULL	NULL	0	0	0	0	0	0	0	0	0	0	0	0	0	0	0	1.27623304727191	0	0	NULL	0
869	01010000200A0D0000FD5F628EC90619C120189BC8B41D4241	BLF08050129	09/26/08 09:51	0	0	0	0	0	NULL	NULL	23.3457557916595	NULL	0	NULL	0	0	0	0	0	0	0	NULL	NULL	NULL	NULL	NULL	0	NULL	NULL	0	0	0	0	0	0	0	0	0	0	1.16728778958297	0	1.16728778958297	0	0	0	0	0	NULL	0
870	01010000200A0D0000F7744FF32F0E19C19385AF2B3D184241	BLF08050130	09/26/08 10:02	0	0	0	0	5.02527609650284	NULL	NULL	1.25631902412571	NULL	0	NULL	0	0	0	0	0	0	0	NULL	NULL	NULL	NULL	NULL	0	NULL	NULL	0	0	0	0	0	0	0	0	0	0	1.25631902412571	0	0	0	0	0	0	0	NULL	0
871	01010000200A0D0000555F2F6EBF1419C129B9D04E27134241	BLF08050131	09/26/08 10:12	0	0	0	0	1.24988408501749	NULL	NULL	0	NULL	0	NULL	0	0	0	0	0	0	0	NULL	NULL	NULL	NULL	NULL	0	NULL	NULL	0	0	0	0	0	0	0	0	0	0	0	0	0	0	0	0	0	0	NULL	0
872	01010000200A0D0000AD9F7186371B19C18D658A7C0C0E4241	BLF08050132	09/26/08 10:22	0	1.28497890892754	0	0	2.56995781785508	NULL	NULL	0	NULL	0	NULL	0	0	0	0	0	0	0	NULL	NULL	NULL	NULL	NULL	0	NULL	NULL	0	0	0	0	0	0	0	0	0	0	0	0	0	0	0	1.28497890892754	0	0	NULL	0
873	01010000200A0D0000ED61D692082119C1867D02AA12094241	BLF08050133	09/26/08 10:33	0	0	0	0	2.62234135738836	NULL	NULL	0	NULL	0	NULL	0	0	0	0	0	0	0	NULL	NULL	NULL	NULL	NULL	0	NULL	NULL	0	0	0	0	0	0	0	0	0	0	0	0	0	0	0	0	0	0	NULL	0
874	01010000200A0D0000A4A9DC30B92619C19349982F32044241	BLF08050134	09/26/08 10:43	0	0	0	0	0	NULL	NULL	1.31239457718424	NULL	0	NULL	0	0	0	0	0	0	0	NULL	NULL	NULL	NULL	NULL	0	NULL	NULL	0	0	0	0	0	0	0	0	0	0	0	0	0	0	0	0	0	0	NULL	0
875	01010000200A0D0000B6B70D84522E19C1C40077F15AFF4141	BLF08050135	09/26/08 10:53	0	0	0	0	0	NULL	NULL	0	NULL	0	NULL	0	0	0	0	0	0	0	NULL	NULL	NULL	NULL	NULL	0	NULL	NULL	0	0	0	0	0	0	0	0	0	0	2.61525759160819	0	0	0	0	0	0	0	NULL	0
876	01010000200A0D000034FF9974143719C1C252269F77FA4141	BLF08050136	09/26/08 11:03	0	0	0	0	1.28549569687965	NULL	NULL	0	NULL	0	NULL	0	0	0	0	0	0	0	NULL	NULL	NULL	NULL	NULL	0	NULL	NULL	0	0	0	0	0	0	0	0	0	0	0	0	0	0	0	0	0	0	NULL	0
877	01010000200A0D00006F0B973D103F19C13374D1C97AF54141	BLF08050137	09/26/08 11:14	0	1.29261517394632	0	0	0	NULL	NULL	0	NULL	0	NULL	0	0	0	0	0	0	0	NULL	NULL	NULL	NULL	NULL	0	NULL	NULL	0	0	0	0	0	0	0	0	0	0	0	0	0	0	0	0	0	0	NULL	0
878	01010000200A0D00007AD9EDF8234419C1E468BF3D5AF04141	BLF08050138	09/26/08 11:24	0	0	0	0	1.30402750347628	NULL	NULL	0	NULL	0	NULL	0	0	0	0	0	0	0	NULL	NULL	NULL	NULL	NULL	0	NULL	NULL	0	0	0	0	0	0	0	0	0	0	0	0	0	0	0	3.91208251042884	0	0	NULL	0
879	01010000200A0D00006EE7013E454A19C1216FA4CA6FEB4141	BLF08050139	09/26/08 11:35	0	0	0	0	5.26707335823363	NULL	NULL	0	NULL	0	NULL	0	0	0	0	0	0	0	NULL	NULL	NULL	NULL	NULL	0	NULL	NULL	0	0	0	0	0	0	0	0	0	0	0	0	0	0	0	2.63353667911682	0	0	NULL	0
880	01010000200A0D0000F6CD21F1D85019C1A0729B9297E64141	BLF08050140	09/26/08 11:45	0	0	0	0	0	NULL	NULL	0	NULL	0	NULL	0	2.6098505031264	0	0	0	0	0	NULL	NULL	NULL	NULL	NULL	0	NULL	NULL	0	0	0	0	0	0	0	0	0	0	0	0	0	0	0	0	0	2.6098505031264	NULL	0
881	01010000200A0D00008B5CB5BBB05719C19B642B8695E14141	BLF08050141	09/26/08 11:55	0	0	0	0	0	NULL	NULL	0	NULL	0	NULL	0	0	0	0	0	0	0	NULL	NULL	NULL	NULL	NULL	0	NULL	NULL	0	0	0	0	0	0	0	0	0	0	0	0	0	0	0	1.29744992295302	0	0	NULL	0
882	01010000200A0D0000FA7083D3AC5D19C196E9E677A5DC4141	BLF08050142	09/26/08 12:06	0	0	0	0	0	NULL	NULL	0	NULL	0	NULL	0	0	0	0	0	0	0	NULL	NULL	NULL	NULL	NULL	0	NULL	NULL	0	0	0	0	0	0	0	0	0	0	1.30012237338839	0	0	0	0	0	0	0	NULL	0
883	01010000200A0D00003F019816EF6319C16FD69877BDD74141	BLF08050143	09/26/08 12:16	0	1.24283677480992	0	0	0	NULL	NULL	0	NULL	0	NULL	0	0	0	0	0	0	0	NULL	NULL	NULL	NULL	NULL	0	NULL	NULL	0	0	0	0	0	0	0	0	0	0	2.48567354961984	0	0	0	0	1.24283677480992	0	0	NULL	0
884	01010000200A0D00008615DEBB986A19C1628C35309AD24141	BLF08050144	09/26/08 12:27	0	0	0	0	0	NULL	NULL	0	NULL	0	NULL	0	0	0	0	0	0	0	NULL	NULL	NULL	NULL	NULL	0	NULL	NULL	0	0	0	0	0	0	0	0	0	0	0	0	0	0	0	1.30801250475845	0	0	NULL	0
885	01010000200A0D0000D23E650F5E7119C13AFC98E3BDCD4141	BLF08050145	09/26/08 12:37	0	2.59261378765426	0	0	0	NULL	NULL	0	NULL	0	NULL	0	0	0	0	0	0	0	NULL	NULL	NULL	NULL	NULL	0	NULL	NULL	0	0	0	0	0	0	0	0	0	0	0	0	0	0	0	0	0	0	NULL	0
886	01010000200A0D00000FAD57002B3E19C152C3F15E44C74141	BLF08050146	09/26/08 13:06	0	1.30933910110679	0	0	0	NULL	NULL	0	NULL	0	NULL	0	0	0	0	0	0	0	NULL	NULL	NULL	NULL	NULL	0	NULL	NULL	0	0	0	0	0	0	0	0	0	0	0	0	0	0	0	0	0	0	NULL	0
887	01010000200A0D000047527B6B803719C10199DEB422CC4141	BLF08050147	09/26/08 13:16	0	0	0	0	0	NULL	NULL	0	NULL	0	NULL	0	0	0	0	0	0	0	NULL	NULL	NULL	NULL	NULL	0	NULL	NULL	0	0	0	0	0	0	0	0	0	0	0	0	0	0	0	0	0	0	NULL	0
888	01010000200A0D00007D12017D9E3019C1D321F45038D14141	BLF08050148	09/26/08 13:26	0	0	0	0	0	NULL	NULL	2.49433428966581	NULL	0	NULL	0	0	0	0	0	0	0	NULL	NULL	NULL	NULL	NULL	0	NULL	NULL	0	0	0	0	0	0	0	0	0	0	0	0	0	0	0	1.24716714483291	0	0	NULL	0
889	01010000200A0D0000072032A4342A19C16ACB535852D64141	BLF08050149	09/26/08 13:37	0	0	0	0	0	NULL	NULL	0	NULL	0	NULL	0	0	0	0	0	0	0	NULL	NULL	NULL	NULL	NULL	0	NULL	NULL	0	0	0	0	0	0	0	0	0	0	0	0	0	0	0	2.51361934600218	0	0	NULL	0
890	01010000200A0D00007E453096582319C1DFFA40D161DB4141	BLF08050150	09/26/08 13:47	0	0	0	0	0	NULL	NULL	0	NULL	0	NULL	0	0	0	0	0	0	0	NULL	NULL	NULL	NULL	NULL	0	NULL	NULL	0	0	0	0	0	0	0	0	0	0	0	0	0	0	0	1.22809033621646	0	0	NULL	0
891	01010000200A0D0000F04216A8F30F19C1F216D3D0BBE94141	BLF08050153	09/26/08 15:06	0	0	0	0	0	NULL	NULL	0	NULL	0	NULL	0	0	0	0	0	0	0	NULL	NULL	NULL	NULL	NULL	0	NULL	NULL	0	0	0	0	0	0	0	0	0	0	1.31721877214387	0	0	0	0	0	0	0	NULL	0
892	01010000200A0D000021A306E25DFB18C11202C929F8F84141	BLF08050156	09/26/08 15:37	0	1.2302948416763	0	0	0	NULL	NULL	0	NULL	0	NULL	0	0	0	0	0	0	0	NULL	NULL	NULL	NULL	NULL	0	NULL	NULL	0	0	0	0	0	0	0	0	0	0	0	0	0	0	0	0	0	0	NULL	0
893	01010000200A0D0000AE94096368E618C16EA4CCC3B1084241	BLF08050159	09/26/08 16:08	0	0	0	0	0	NULL	NULL	0	NULL	0	NULL	0	0	0	0	0	0	0	NULL	NULL	NULL	NULL	NULL	0	NULL	NULL	0	0	1.24048076756882	0	0	0	0	0	0	0	0	0	0	0	0	1.24048076756882	0	0	NULL	0
894	01010000200A0D00002AA6B9EDD6DF18C1EDFAD210D20D4241	BLF08050160	09/26/08 16:18	0	0	0	0	0	NULL	NULL	1.27433196947428	NULL	0	NULL	0	0	0	0	0	0	0	NULL	NULL	NULL	NULL	NULL	0	NULL	NULL	0	0	0	0	0	0	0	0	0	0	0	0	0	0	0	0	0	0	NULL	0
895	01010000200A0D00004FFC609BA6D218C14D7158DABD174241	BLF08050162	09/26/08 16:39	0	0	0	0	0	NULL	NULL	0	NULL	0	NULL	0	0	0	0	0	0	0	NULL	NULL	NULL	NULL	NULL	0	NULL	NULL	0	0	0	0	0	0	0	0	0	0	3.89782752247429	0	0	0	0	0	0	0	NULL	0
896	01010000200A0D000000AB66B607C518C1B8C4F82573214241	BLF08050164	09/26/08 16:59	0	0	0	0	0	NULL	NULL	1.32972650803152	NULL	0	NULL	0	0	0	0	0	0	0	NULL	NULL	NULL	NULL	NULL	0	NULL	NULL	0	0	0	0	0	0	0	0	0	0	0	0	0	0	0	0	0	0	NULL	0
897	01010000200A0D000078CB3D87C3BE18C10F97E95C3C264241	BLF08050165	09/26/08 17:10	0	0	0	0	1.32961191084151	NULL	NULL	0	NULL	0	NULL	0	0	0	0	0	0	0	NULL	NULL	NULL	NULL	NULL	0	NULL	NULL	0	0	0	0	0	0	0	0	0	0	0	0	0	0	0	0	0	0	NULL	0
898	01010000200A0D00009011FC0FC1B818C13B4D4447042B4241	BLF08050166	09/26/08 17:20	0	0	0	0	0	NULL	NULL	0	NULL	0	NULL	0	0	0	0	0	0	0	NULL	NULL	NULL	NULL	NULL	0	NULL	NULL	0	0	0	0	0	0	0	0	0	0	1.31939559206176	0	0	0	0	0	0	0	NULL	0
899	01010000200A0D000072C4BE51907918C149C2373B472E4241	BLF08050167	09/26/08 17:49	0	0	0	0	0	NULL	NULL	0	NULL	0	NULL	0	0	0	0	0	0	0	NULL	NULL	NULL	NULL	NULL	0	NULL	NULL	0	0	0	0	0	0	0	0	0	0	0	0	0	0	0	2.65130578861048	0	0	NULL	0
900	01010000200A0D000098CAF066F07F18C1B6BAE2AE62294241	BLF08050168	09/26/08 17:59	0	0	0	0	0	NULL	NULL	0	NULL	0	NULL	0	0	0	0	0	1.39358980600718	0	NULL	NULL	NULL	NULL	NULL	0	NULL	NULL	0	0	0	0	0	0	0	0	0	0	0	0	0	0	0	2.78717961201435	0	0	NULL	0
901	01010000200A0D000032C330FEE08518C17CFDAA2CD4244241	BLF08050169	09/26/08 18:09	0	0	0	0	0	NULL	NULL	0	NULL	0	NULL	0	0	0	0	0	0	0	NULL	NULL	NULL	NULL	NULL	0	NULL	NULL	0	0	0	0	0	0	0	0	0	0	1.38860881913538	0	0	0	0	1.38860881913538	0	0	NULL	0
902	01010000200A0D000033BA6FBEDE8B18C1711084F93E204241	BLF08050170	09/26/08 18:20	0	0	0	0	0	NULL	NULL	0	NULL	0	NULL	0	0	1.35223630236831	0	0	0	0	NULL	NULL	NULL	NULL	NULL	0	NULL	NULL	0	0	0	0	0	0	0	0	0	0	0	0	0	0	0	0	0	0	NULL	0
903	01010000200A0D000014C43135429218C1F554C265751B4241	BLF08050171	09/26/08 18:30	0	0	0	0	0	NULL	NULL	0	NULL	0	NULL	0	0	0	0	0	0	0	NULL	NULL	NULL	NULL	NULL	0	NULL	NULL	0	0	0	0	0	0	0	0	0	0	2.67753986584969	0	0	0	0	5.35507973169937	0	0	NULL	0
904	01010000200A0D00003E820C26619F18C11643DAABB9114241	BLF08050173	09/26/08 18:51	0	0	0	0	0	NULL	NULL	0	NULL	0	NULL	0	0	0	0	0	0	0	NULL	NULL	NULL	NULL	NULL	0	NULL	NULL	0	0	0	0	0	0	0	0	0	0	0	0	0	0	0	2.63263086459093	0	0	NULL	0
905	01010000200A0D0000DB313BC29AA518C19D6F4906DF0C4241	BLF08050174	09/26/08 19:01	0	0	0	0	0	NULL	NULL	0	NULL	0	NULL	0	0	0	0	0	1.30927880549758	0	NULL	NULL	NULL	NULL	NULL	0	NULL	NULL	0	0	0	0	0	0	0	0	0	0	0	0	0	0	0	17.0206244714685	0	0	NULL	0
906	01010000200A0D0000B0EFCA1151AC18C19BDF88B9F9074241	BLF08050175	09/26/08 19:12	0	0	0	0	0	NULL	NULL	14.4988655938199	NULL	0	NULL	0	0	0	0	0	0	0	NULL	NULL	NULL	NULL	NULL	0	NULL	NULL	0	0	0	0	0	0	0	0	0	0	0	0	0	0	0	0	0	0	NULL	0
907	01010000200A0D0000C5255026C6B218C144E0BBB508034241	BLF08050176	09/26/08 19:22	0	0	0	0	0	NULL	NULL	31.4551178421626	NULL	0	NULL	0	0	0	0	0	0	0	NULL	NULL	NULL	NULL	NULL	0	NULL	NULL	0	0	0	0	0	0	0	0	0	0	0	0	0	0	0	0	0	0	NULL	0
908	01010000200A0D0000BC577A3240B918C1AC473E681EFE4141	BLF08050177	09/26/08 19:32	0	0	0	0	0	NULL	NULL	51.3888703352532	NULL	0	NULL	0	0	0	0	0	0	0	NULL	NULL	NULL	NULL	NULL	0	NULL	NULL	0	0	0	0	0	0	0	0	0	0	3.9529900257887	0	0	0	0	3.9529900257887	0	0	NULL	0
909	01010000200A0D0000C60441D70AC018C167605D5F26F94141	BLF08050178	09/26/08 19:43	0	0	0	0	0	NULL	NULL	1.34137141552413	NULL	0	NULL	0	0	0	0	0	0	0	NULL	NULL	NULL	NULL	NULL	0	NULL	NULL	0	0	0	0	0	0	0	0	0	0	0	0	0	0	0	0	0	0	NULL	0
910	01010000200A0D00006D4627DD2DD418C1D75DCFAF03EA4141	BLF08050181	09/27/08 09:50	0	0	0	0	0	NULL	NULL	0	NULL	0	NULL	0	0	0	0	0	0	0	NULL	NULL	NULL	NULL	NULL	0	NULL	NULL	0	0	0	0	0	0	0	0	0	0	0	0	0	0	0	0	0	0	NULL	0
911	01010000200A0D00007843C76FF5DA18C15878C7802FE54141	BLF08050182	09/27/08 10:00	0	0	0	0	0	NULL	NULL	0	NULL	0	NULL	0	0	0	0	0	0	0	NULL	NULL	NULL	NULL	NULL	0	NULL	NULL	0	0	0	0	0	0	0	0	0	0	0	0	6.49822500144546	0	0	0	0	0	NULL	0
912	01010000200A0D000094DB11EFE8E018C1287E2AA941E04141	BLF08050183	09/27/08 10:10	0	0	0	0	0	NULL	NULL	0	NULL	0	NULL	0	0	0	0	0	0	0	NULL	NULL	NULL	NULL	NULL	0	NULL	NULL	0	0	0	0	0	0	0	0	0	0	0	0	0	0	0	2.61170680480526	0	0	NULL	0
913	01010000200A0D0000B73794CD4AE618C11E49D44B5DDB4141	BLF08050184	09/27/08 10:20	0	0	0	0	0	NULL	NULL	0	NULL	0	NULL	0	0	0	0	0	0	0	NULL	NULL	NULL	NULL	NULL	0	NULL	NULL	0	0	0	0	0	0	0	0	0	0	0	0	5.36967017788357	0	0	0	0	0	NULL	0
914	01010000200A0D000086488CEE29ED18C1423CD304A5D64141	BLF08050185	09/27/08 10:31	0	0	0	0	0	NULL	NULL	0	NULL	0	NULL	0	0	0	0	0	0	0	NULL	NULL	NULL	NULL	NULL	0	NULL	NULL	0	0	0	0	0	0	0	0	0	0	0	0	0	0	0	1.36981758164862	0	0	NULL	0
915	01010000200A0D0000E72CF5EC64F218C1DCF3EE2DFDD14141	BLF08050186	09/27/08 10:41	0	0	0	0	0	NULL	NULL	0	NULL	0	NULL	0	0	0	0	0	0	0	NULL	NULL	NULL	NULL	NULL	0	NULL	NULL	0	0	1.35695081046344	0	0	0	0	0	0	0	0	0	0	0	0	0	0	0	NULL	0
916	01010000200A0D0000017D492AFD9B1AC121CAE032A3CE4141	BLF08050189	09/27/08 13:02	0	0	0	0	0	NULL	NULL	1.36357801484194	NULL	0	NULL	0	0	0	0	0	0	0	NULL	NULL	NULL	NULL	NULL	0	NULL	NULL	0	0	0	0	4.09073404452583	0	0	0	0	0	2.72715602968389	0	0	0	0	1.36357801484194	0	0	NULL	0
917	01010000200A0D000011BA2EAE42951AC1C8BF81CD59D34141	BLF08050190	09/27/08 13:13	0	0	0	0	0	NULL	NULL	0	NULL	0	NULL	0	0	0	0	0	0	0	NULL	NULL	NULL	NULL	NULL	0	NULL	NULL	0	0	0	0	0	0	0	0	0	0	0	0	0	0	0	0	0	0	NULL	0
918	01010000200A0D0000883A61B8B28E1AC1C25DBA825FD84141	BLF08050191	09/27/08 13:23	0	0	0	0	0	NULL	NULL	0	NULL	0	NULL	0	0	0	0	0	0	0	NULL	NULL	NULL	NULL	NULL	0	NULL	NULL	0	0	0	0	0	0	0	0	0	0	0	0	0	0	0	0	0	0	NULL	0
919	01010000200A0D000025B2420046881AC1C19EA61072DD4141	BLF08050192	09/27/08 13:33	0	0	0	0	0	NULL	NULL	0	NULL	0	NULL	0	0	0	0	0	0	0	NULL	NULL	NULL	NULL	NULL	0	NULL	NULL	0	0	5.1444679556431	0	0	0	0	0	0	0	0	0	0	0	0	0	0	0	NULL	0
920	01010000200A0D0000330C372545811AC1635716226EE24141	BLF08050193	09/27/08 13:43	0	0	0	0	0	NULL	NULL	0	NULL	0	NULL	0	0	0	0	0	0	0	NULL	NULL	NULL	NULL	NULL	0	NULL	NULL	0	0	0	0	0	0	0	0	0	0	0	0	0	0	0	0	0	0	NULL	0
921	01010000200A0D0000EB09449E907A1AC15F2CF2457EE74141	BLF08050194	09/27/08 13:54	0	1.24257303772813	0	0	0	NULL	NULL	0	NULL	0	NULL	0	0	0	0	0	0	0	NULL	NULL	NULL	NULL	NULL	0	NULL	NULL	0	0	0	0	0	0	0	0	0	0	0	0	0	0	0	0	0	0	NULL	0
922	01010000200A0D0000CA28AFA614741AC195DAC644BAEC4141	BLF08050195	09/27/08 14:05	0	0	0	0	0	NULL	NULL	0	NULL	0	NULL	0	0	0	0	0	0	0	NULL	NULL	NULL	NULL	NULL	0	NULL	NULL	0	0	0	0	0	0	0	0	0	0	0	0	0	0	0	0	0	0	NULL	0
923	01010000200A0D00004FAFC85C506D1AC1FA481753CBF14141	BLF08050196	09/27/08 14:15	0	0	0	0	0	NULL	NULL	0	NULL	0	NULL	0	0	0	0	0	0	0	NULL	NULL	NULL	NULL	NULL	0	NULL	NULL	0	0	0	0	0	0	0	0	0	0	0	0	0	0	0	0	0	0	NULL	0
924	01010000200A0D0000EC544ADA67661AC18EFEA089E0F64141	BLF08050197	09/27/08 14:25	0	0	0	0	0	NULL	NULL	0	NULL	0	NULL	0	0	0	0	0	0	0	NULL	NULL	NULL	NULL	NULL	0	NULL	NULL	0	0	0	0	10.0216980138724	0	0	0	0	0	1.11352200154137	0	0	0	0	0	0	0	NULL	0
925	01010000200A0D0000DF20E3DBB15E1AC16A3CC73994FC4141	BLF08050198	09/27/08 14:37	0	0	0	0	0	NULL	NULL	0	NULL	0	NULL	0	0	0	0	0	0	0	NULL	NULL	NULL	NULL	NULL	0	NULL	NULL	0	0	0	0	0	0	0	0	0	0	0	0	0	0	0	0	0	0	NULL	0
926	01010000200A0D00009C767F1FEE571AC1F3950AE99D014241	BLF08050199	09/27/08 14:47	0	0	0	0	0	NULL	NULL	0	NULL	0	NULL	0	0	0	0	0	0	0	NULL	NULL	NULL	NULL	NULL	0	NULL	NULL	0	0	0	0	0	0	0	0	0	0	0	0	0	0	0	0	0	0	NULL	0
927	01010000200A0D00000F438EBC86511AC1C27039C3D3064241	BLF08050200	09/27/08 14:57	0	0	0	0	0	NULL	NULL	0	NULL	0	NULL	0	0	0	0	0	0	0	NULL	NULL	NULL	NULL	NULL	0	NULL	NULL	0	0	0	0	0	0	0	0	0	0	0	0	0	0	0	0	0	0	NULL	0
928	01010000200A0D0000A137FA4C674A1AC1A00583D2E40B4241	BLF08050201	09/27/08 15:07	0	0	0	0	0	NULL	NULL	0	NULL	0	NULL	0	0	0	0	0	0	0	NULL	NULL	NULL	NULL	NULL	0	NULL	NULL	0	0	0	0	0	0	0	0	0	0	0	0	0	0	0	0	0	0	NULL	0
929	01010000200A0D000076605804F6421AC183888AF81B114241	BLF08050202	09/27/08 15:18	0	0	0	0	0	NULL	NULL	0	NULL	0	NULL	0	0	0	0	0	0	0	NULL	NULL	NULL	NULL	NULL	0	NULL	NULL	0	0	0	0	0	0	0	0	0	0	0	0	0	0	0	0	0	0	NULL	0
930	01010000200A0D0000C6D8AF71343D1AC13904E2262A164241	BLF08050203	09/27/08 15:28	0	0	0	0	0	NULL	NULL	0	NULL	0	NULL	0	0	0	0	0	0	0	NULL	NULL	NULL	NULL	NULL	0	NULL	NULL	0	0	0	0	0	0	0	0	0	0	0	0	0	0	0	1.25228703997671	0	0	NULL	0
931	01010000200A0D0000E73C160E76361AC1EBDDCBA13A1B4241	BLF08050204	09/27/08 15:38	0	0	0	0	0	NULL	NULL	0	NULL	0	NULL	0	0	0	0	0	0	0	NULL	NULL	NULL	NULL	NULL	0	NULL	NULL	0	0	0	0	0	0	0	0	0	0	0	0	0	0	0	0	0	0	NULL	0
932	01010000200A0D0000DB2953185B2F1AC1962D14CD2A204241	BLF08050205	09/27/08 15:48	0	0	0	0	0	NULL	NULL	1.24936780572331	NULL	0	NULL	0	0	0	0	0	0	0	NULL	NULL	NULL	NULL	NULL	0	NULL	NULL	0	0	0	0	0	0	0	0	0	0	0	0	0	0	0	0	0	0	NULL	0
933	01010000200A0D0000D242A69BEB291AC1359BACD072254241	BLF08050206	09/27/08 15:59	0	0	0	0	0	NULL	NULL	0	NULL	0	NULL	0	0	0	0	0	0	0	NULL	NULL	NULL	NULL	NULL	0	NULL	NULL	0	0	0	0	0	0	0	0	0	0	0	0	0	0	0	0	0	0	NULL	0
934	01010000200A0D0000EA38527E96211AC194367D0AA02A4241	BLF08050207	09/27/08 16:09	0	0	0	0	0	NULL	NULL	0	NULL	0	NULL	0	0	0	0	0	0	0	NULL	NULL	NULL	NULL	NULL	0	NULL	NULL	0	0	0	0	0	0	0	0	0	0	0	0	0	0	0	1.25735131631352	0	0	NULL	0
935	01010000200A0D0000905DFF2E1E1B1AC124B0F7D5C02F4241	BLF08050208	09/27/08 16:20	0	0	0	0	0	NULL	NULL	0	NULL	0	NULL	0	0	0	0	0	0	0	NULL	NULL	NULL	NULL	NULL	0	NULL	NULL	0	0	0	0	0	0	0	0	0	0	0	0	0	0	0	1.238460595627	0	0	NULL	0
936	01010000200A0D0000C11177D34F4B1AC1B92C9C5967384241	BLF08050209	09/27/08 17:00	0	0	0	0	0	NULL	NULL	0	NULL	0	NULL	0	0	0	0	0	0	0	NULL	NULL	NULL	NULL	NULL	0	NULL	NULL	0	0	0	0	0	0	0	0	0	0	0	0	0	0	0	1.37874787022516	0	0	NULL	0
937	01010000200A0D0000DFCAC33062511AC11AC44265C5334241	BLF08050210	09/27/08 17:10	0	0	0	0	0	NULL	NULL	0	NULL	0	NULL	0	0	0	0	0	0	0	NULL	NULL	NULL	NULL	NULL	0	NULL	NULL	0	0	0	0	0	0	0	0	0	0	1.35496412030047	0	0	0	0	0	0	0	NULL	0
938	01010000200A0D000064D9BD76E5571AC1E18687BD122F4241	BLF08050211	09/27/08 17:21	0	0	0	0	0	NULL	NULL	0	NULL	0	NULL	0	0	0	0	0	0	0	NULL	NULL	NULL	NULL	NULL	0	NULL	NULL	0	0	0	0	0	0	0	0	0	0	0	0	0	0	0	0	0	0	NULL	0
939	01010000200A0D00004D34D139195E1AC1FE67D6594F2A4241	BLF08050212	09/27/08 17:31	0	0	0	0	0	NULL	NULL	1.34881002773702	NULL	0	NULL	0	0	0	0	0	0	0	NULL	NULL	NULL	NULL	NULL	0	NULL	NULL	0	0	0	0	0	0	0	0	0	0	1.34881002773702	0	0	0	0	0	0	0	NULL	0
940	01010000200A0D0000A86665CB5F641AC13B8C7BFF84254241	BLF08050213	09/27/08 17:41	0	0	0	0	0	NULL	NULL	0	NULL	0	NULL	0	0	0	0	0	0	0	NULL	NULL	NULL	NULL	NULL	0	NULL	NULL	0	0	0	0	0	0	0	0	0	0	0	0	0	0	0	0	0	0	NULL	0
941	01010000200A0D0000900FEEEEAD6A1AC1ED9B162DBD204241	BLF08050214	09/27/08 17:52	0	0	0	0	2.65663791578624	NULL	NULL	0	NULL	0	NULL	0	0	0	0	0	0	0	NULL	NULL	NULL	NULL	NULL	0	NULL	NULL	0	0	0	0	0	0	0	0	0	0	0	0	0	0	0	0	0	0	NULL	0
942	01010000200A0D00009CCDACDB3D711AC1898C7AB6DD1B4241	BLF08050215	09/27/08 18:02	0	0	0	0	0	NULL	NULL	0	NULL	0	NULL	0	0	0	0	0	0	0	NULL	NULL	NULL	NULL	NULL	0	NULL	NULL	0	0	0	0	0	0	0	0	0	0	0	0	0	0	0	1.32560663540774	0	0	NULL	0
943	01010000200A0D0000D96365DDB0771AC12A171D320F174241	BLF08050216	09/27/08 18:12	0	0	0	0	0	NULL	NULL	0	NULL	0	NULL	0	0	0	0	0	0	0	NULL	NULL	NULL	NULL	NULL	0	NULL	NULL	0	0	0	0	0	0	0	0	0	0	0	0	0	0	0	0	0	0	NULL	0
944	01010000200A0D0000FEC8BD612D7E1AC1852A01D12C124241	BLF08050217	09/27/08 18:22	0	0	0	0	0	NULL	NULL	0	NULL	0	NULL	0	0	0	0	0	0	0	NULL	NULL	NULL	NULL	NULL	0	NULL	NULL	0	0	0	0	0	0	0	0	0	0	0	0	0	0	0	0	0	0	NULL	0
945	01010000200A0D0000009EF4DC4C911AC1ABDA0B5376034241	BLF08050220	09/27/08 18:53	0	0	0	0	0	NULL	NULL	0	NULL	0	NULL	0	0	0	0	0	0	0	NULL	NULL	NULL	NULL	NULL	0	NULL	NULL	0	0	0	0	0	0	0	0	0	0	0	0	7.64607253021704	0	0	0	0	0	NULL	0
946	01010000200A0D0000C885C9034E981AC1DC8742216AFE4141	BLF08050221	09/27/08 19:04	0	0	0	0	0	NULL	NULL	0	NULL	0	NULL	0	0	0	0	0	0	0	NULL	NULL	NULL	NULL	NULL	0	NULL	NULL	0	0	0	0	0	0	0	0	0	0	0	0	0	0	0	2.54706072880412	0	0	NULL	0
947	01010000200A0D00005F3F604F419F1AC1016015975FF94141	BLF08050222	09/27/08 19:14	0	0	0	0	0	NULL	NULL	0	NULL	0	NULL	0	0	0	0	0	0	0	NULL	NULL	NULL	NULL	NULL	0	NULL	NULL	0	0	0	0	0	0	0	0	0	0	0	0	0	0	0	1.31615767704068	0	0	NULL	0
948	01010000200A0D0000D7E3FE5E79A51AC1EF0C2D1585F44141	BLF08050223	09/27/08 19:24	0	0	0	0	0	NULL	NULL	0	NULL	0	NULL	0	0	0	0	0	0	0	NULL	NULL	NULL	NULL	NULL	0	NULL	NULL	0	0	0	0	0	0	0	0	0	0	0	0	0	0	0	1.31099316079092	0	0	NULL	0
949	01010000200A0D00008BDBD265F0AB1AC11A5E6DC39EEF4141	BLF08050224	09/27/08 19:35	0	0	0	0	0	NULL	NULL	1.32105068049335	NULL	0	NULL	0	0	0	0	0	0	0	NULL	NULL	NULL	NULL	NULL	0	NULL	NULL	0	0	0	0	0	0	0	0	0	0	0	0	0	0	0	1.32105068049335	0	0	NULL	0
950	01010000200A0D0000BC2420ED56B21AC1CAC6B690B3EA4141	BLF08050225	09/27/08 19:45	0	1.2971743018052	0	0	0	NULL	NULL	0	NULL	0	NULL	0	0	0	0	0	0	0	NULL	NULL	NULL	NULL	NULL	0	NULL	NULL	0	0	0	0	0	0	0	0	0	0	0	0	0	0	0	1.2971743018052	0	0	NULL	0
951	01010000200A0D0000B54A8E2745B81AC1C04280E6C0E54141	BLF08050226	09/27/08 19:55	0	0	0	0	0	NULL	NULL	0	NULL	0	NULL	0	0	0	0	0	0	0	NULL	NULL	NULL	NULL	NULL	0	NULL	NULL	0	0	0	0	0	0	0	0	0	0	0	0	0	0	0	2.63182084672079	0	0	NULL	0
952	01010000200A0D00002BF95F621FBE1AC1DD530405E4E04141	BLF08050227	09/27/08 20:06	0	0	0	0	0	NULL	NULL	0	NULL	0	NULL	0	0	0	0	0	0	0	NULL	NULL	NULL	NULL	NULL	0	NULL	NULL	0	0	0	0	0	0	0	0	0	0	1.31187946736282	0	0	0	0	2.62375893472564	0	0	NULL	0
953	01010000200A0D0000BB93B257A10218C10648309D2B2C4241	BLF08050228	09/28/08 09:33	0	1.37384274433255	0	0	0	NULL	NULL	1.37384274433255	NULL	0	NULL	0	0	0	0	0	0	0	NULL	NULL	NULL	NULL	NULL	0	NULL	NULL	0	0	4.12152823299764	0	0	0	0	0	0	0	0	0	0	0	0	0	0	0	NULL	0
954	01010000200A0D000085131148FA0718C12253CEC084274241	BLF08050229	09/28/08 09:43	0	0	0	0	0	NULL	NULL	1.35540790185897	NULL	0	NULL	0	0	0	0	0	0	0	NULL	NULL	NULL	NULL	NULL	0	NULL	NULL	0	0	0	0	0	0	0	0	0	0	1.35540790185897	0	0	0	0	0	0	0	NULL	0
955	01010000200A0D00002F010BC17D0E18C1C9654D85D7224241	BLF08050230	09/28/08 09:53	0	0	0	0	0	NULL	NULL	0	NULL	0	NULL	0	0	0	0	0	0	0	NULL	NULL	NULL	NULL	NULL	0	NULL	NULL	0	0	0	1.34645674718184	0	0	0	0	0	0	0	0	0	0	0	0	0	0	NULL	0
956	01010000200A0D00007FF17EACD11518C1CB3F31962A1E4241	BLF08050231	09/28/08 10:03	0	0	0	0	0	NULL	NULL	0	NULL	0	NULL	0	0	0	0	0	0	0	NULL	NULL	NULL	NULL	NULL	0	NULL	NULL	0	0	0	0	0	0	0	0	0	0	0	0	1.31241333993477	0	0	3.93724001980432	0	0	NULL	0
957	01010000200A0D000065B15504261D18C1CB0B82444E194241	BLF08050232	09/28/08 10:14	0	0	0	0	0	NULL	NULL	0	NULL	0	NULL	0	0	0	0	0	0	0	NULL	NULL	NULL	NULL	NULL	0	NULL	NULL	0	0	0	0	0	0	0	0	0	0	0	0	0	0	0	1.3231905644587	0	0	NULL	0
958	01010000200A0D000058EAC1D1252418C1FEC1AA2E87144241	BLF08050233	09/28/08 10:24	0	0	0	0	0	NULL	NULL	0	NULL	0	NULL	0	0	0	0	0	0	0	NULL	NULL	NULL	NULL	NULL	0	NULL	NULL	0	0	0	0	0	0	0	0	0	0	0	0	0	0	0	1.34545511897978	0	0	NULL	0
959	01010000200A0D0000B7F07649782918C1E9AA8559CC0F4241	BLF08050234	09/28/08 10:34	0	0	0	0	0	NULL	NULL	0	NULL	0	NULL	0	0	0	0	0	0	0	NULL	NULL	NULL	NULL	NULL	0	NULL	NULL	0	0	0	0	0	0	0	0	0	0	0	0	0	0	0	0	0	0	NULL	0
960	01010000200A0D000095998E057C2F18C1E748A18DF60A4241	BLF08050235	09/28/08 10:44	0	0	0	0	0	NULL	NULL	0	NULL	0	NULL	0	0	0	0	0	0	0	NULL	NULL	NULL	NULL	NULL	0	NULL	NULL	0	0	0	0	0	0	0	0	0	0	0	0	0	0	0	1.32932964259604	0	0	NULL	0
961	01010000200A0D0000A08E9379594318C19B510DE5A0FC4141	BLF08050238	09/28/08 11:15	0	0	0	0	0	NULL	NULL	0	NULL	0	NULL	0	0	0	0	0	0	0	NULL	NULL	NULL	NULL	NULL	0	NULL	NULL	0	0	0	0	0	0	0	0	0	0	0	0	0	0	0	0	0	0	NULL	0
962	01010000200A0D0000BE4CBD82D44818C18F42A688D2F74141	BLF08050239	09/28/08 11:25	0	0	0	0	0	NULL	NULL	0	NULL	0	NULL	0	0	0	0	0	0	0	NULL	NULL	NULL	NULL	NULL	0	NULL	NULL	0	0	0	0	0	0	0	0	0	0	0	0	0	0	0	0	0	0	NULL	0
963	01010000200A0D0000A0803BB2475618C120FEEECE39EE4141	BLF08050241	09/28/08 11:46	0	0	0	0	0	NULL	NULL	0	NULL	0	NULL	0	0	0	0	0	0	0	NULL	NULL	NULL	NULL	NULL	0	NULL	NULL	0	0	0	0	0	0	0	0	0	0	0	0	0	0	0	0	0	0	NULL	0
964	01010000200A0D000073E2CB179C5D18C1BED279E55FE94141	BLF08050242	09/28/08 11:56	0	0	0	0	0	NULL	NULL	0	NULL	0	NULL	0	0	0	0	0	0	0	NULL	NULL	NULL	NULL	NULL	0	NULL	NULL	0	0	0	0	0	0	0	0	0	0	0	0	0	0	0	1.35128461656017	0	0	NULL	0
965	01010000200A0D00006DAE4B609D6318C18C484924A3E44141	BLF08050243	09/28/08 12:07	0	0	0	0	0	NULL	NULL	0	NULL	0	NULL	0	0	0	0	0	0	0	NULL	NULL	NULL	NULL	NULL	0	NULL	NULL	0	0	0	0	0	0	0	0	0	0	0	0	0	0	0	0	0	0	NULL	0
966	01010000200A0D000051F1EF20817518C1218CA22577D64141	BLF08050246	09/28/08 12:38	0	0	0	0	0	NULL	NULL	0	NULL	0	NULL	0	0	0	0	0	0	0	NULL	NULL	NULL	NULL	NULL	0	NULL	NULL	0	0	0	0	0	0	0	0	0	0	0	0	0	0	0	0	0	0	NULL	0
967	01010000200A0D0000030340E1D77B18C1BC61E749C7D14141	BLF08050247	09/28/08 12:49	0	0	0	0	1.39013829130776	NULL	NULL	0	NULL	0	NULL	0	0	5.56055316523105	0	0	0	0	NULL	NULL	NULL	NULL	NULL	0	NULL	NULL	0	0	0	0	0	0	0	0	0	0	1.39013829130776	0	0	0	0	1.39013829130776	0	0	NULL	0
968	01010000200A0D00002A1127CD048218C17230761D2BCD4141	BLF08050248	09/28/08 12:59	0	0	0	0	0	NULL	NULL	0	NULL	0	NULL	0	18.2658564372412	0	0	0	0	0	NULL	NULL	NULL	NULL	NULL	0	NULL	NULL	0	0	0	0	0	0	0	0	0	0	0	0	0	0	0	0	0	0	NULL	0
969	01010000200A0D0000D43174575AC918C1FA5E8DAE07C54141	BLF08050250	09/28/08 13:39	0	0	0	0	2.48023110993907	NULL	NULL	0	NULL	0	NULL	0	0	0	0	0	0	0	NULL	NULL	NULL	NULL	NULL	0	NULL	NULL	0	0	0	0	0	0	0	0	0	0	3.7203466649086	0	0	0	0	0	0	0	NULL	0
970	01010000200A0D0000B10DC9683FBB18C17C7E41A74DCF4141	BLF08050252	09/28/08 14:00	0	0	0	0	0	NULL	NULL	0	NULL	0	NULL	0	0	0	0	0	0	0	NULL	NULL	NULL	NULL	NULL	0	NULL	NULL	0	0	0	0	0	0	0	0	0	0	1.32126234176623	0	0	0	0	0	0	0	NULL	0
971	01010000200A0D0000F7ACF4C8E1B418C1DF7DDA5E1ED44141	BLF08050253	09/28/08 14:11	0	0	0	0	1.30493407829448	NULL	NULL	0	NULL	0	NULL	0	0	0	0	0	0	0	NULL	NULL	NULL	NULL	NULL	0	NULL	NULL	0	0	0	0	0	0	0	0	0	0	1.30493407829448	0	0	0	0	0	0	0	NULL	0
972	01010000200A0D000021D0396E6FAE18C1654D6D8EF9D84141	BLF08050254	09/28/08 14:21	0	0	0	0	0	NULL	NULL	1.27318445728466	NULL	0	NULL	0	0	0	0	0	0	0	NULL	NULL	NULL	NULL	NULL	0	NULL	NULL	0	0	0	0	0	0	0	0	0	0	0	0	0	0	0	2.54636891456931	0	0	NULL	0
973	01010000200A0D000050C08D42F9A718C125D35675F7DD4141	BLF08050255	09/28/08 14:31	0	0	0	0	0	NULL	NULL	0	NULL	0	NULL	0	0	0	0	0	0	0	NULL	NULL	NULL	NULL	NULL	0	NULL	NULL	0	0	0	0	0	0	0	0	0	0	0	0	0	0	0	1.2249525897086	0	0	NULL	0
974	01010000200A0D0000119BE516EAA018C1EA496D8828E34141	BLF08050256	09/28/08 14:42	0	0	0	0	0	NULL	NULL	0	NULL	0	NULL	0	0	0	0	0	0	0	NULL	NULL	NULL	NULL	NULL	0	NULL	NULL	0	0	0	0	0	0	0	0	0	0	1.22460653645756	0	0	0	0	0	0	0	NULL	0
975	01010000200A0D0000B27E68D2ED9918C1344E71AF57E84141	BLF08050257	09/28/08 14:52	0	0	0	30.2106698112484	0	NULL	NULL	0	NULL	0	NULL	0	0	0	0	0	0	0	NULL	NULL	NULL	NULL	NULL	0	NULL	NULL	0	0	0	0	0	0	0	0	0	0	0	0	0	0	0	0	0	0	NULL	0
976	01010000200A0D0000B088D77FD29218C154B9C7D260ED4141	BLF08050258	09/28/08 15:02	0	0	0	0	0	NULL	NULL	0	NULL	0	NULL	0	0	0	0	0	0	0	NULL	NULL	NULL	NULL	NULL	0	NULL	NULL	0	0	0	0	0	0	0	0	0	0	2.58242028954132	0	0	0	0	0	0	0	NULL	0
977	01010000200A0D0000A8973DC3818C18C12960E2AB4EF24141	BLF08050259	09/28/08 15:12	0	0	0	0	0	NULL	NULL	0	NULL	0	NULL	0	0	0	0	0	0	0	NULL	NULL	NULL	NULL	NULL	0	NULL	NULL	0	0	0	0	0	0	0	0	0	0	0	0	0	0	0	0	0	0	NULL	0
978	01010000200A0D0000178D025CD87818C1A647EA2515014241	BLF08050262	09/28/08 15:43	0	0	0	0	0	NULL	NULL	0	NULL	0	NULL	0	0	0	0	0	0	0	NULL	NULL	NULL	NULL	NULL	0	NULL	NULL	0	0	0	0	0	0	0	0	0	0	0	0	0	0	0	0	0	0	NULL	0
979	01010000200A0D0000EAF2D6955C7218C191E4C0DDFE054241	BLF08050263	09/28/08 15:53	0	0	0	0	0	NULL	NULL	79.7566221584639	NULL	0	NULL	0	0	0	0	0	0	0	NULL	NULL	NULL	NULL	NULL	0	NULL	NULL	0	0	0	0	0	0	0	0	0	0	0	0	0	0	0	0	0	0	NULL	0
980	01010000200A0D00008F306DD3106B18C1B568E252130B4241	BLF08050264	09/28/08 16:04	0	0	0	0	0	NULL	NULL	0	NULL	0	NULL	0	0	0	0	0	0	0	NULL	NULL	NULL	NULL	NULL	0	NULL	NULL	0	0	0	0	0	0	0	0	0	0	0	0	0	0	0	0	0	0	NULL	0
981	01010000200A0D0000F45643B6646418C1466A8C4B20104241	BLF08050265	09/28/08 16:14	0	0	0	0	0	NULL	NULL	1.2975190685573	NULL	0	NULL	0	0	0	0	0	0	0	NULL	NULL	NULL	NULL	NULL	0	NULL	NULL	0	0	0	0	0	0	0	0	0	0	0	0	0	0	0	0	0	0	NULL	0
982	01010000200A0D0000B3BF2638265E18C1D34DFF0509154241	BLF08050266	09/28/08 16:24	0	0	0	0	0	NULL	NULL	0	NULL	0	NULL	0	0	0	0	0	0	0	NULL	NULL	NULL	NULL	NULL	0	NULL	NULL	0	0	0	0	7.77256266791836	0	0	0	0	0	1.29542711131973	0	0	0	0	0	0	0	NULL	0
983	01010000200A0D0000BAB7ACE0E65718C19D0ADB06F4194241	BLF08050267	09/28/08 16:35	0	0	0	0	0	NULL	NULL	3.80179176878839	NULL	0	NULL	0	0	0	0	0	0	0	NULL	NULL	NULL	NULL	NULL	0	NULL	NULL	0	0	0	0	0	0	0	0	0	0	0	0	0	0	0	3.80179176878839	0	0	NULL	0
984	01010000200A0D0000757A0907BA5018C133707777FF1E4241	BLF08050268	09/28/08 16:45	0	0	0	0	0	NULL	NULL	17.7476295889959	NULL	0	NULL	0	0	0	0	0	0	0	NULL	NULL	NULL	NULL	NULL	0	NULL	NULL	0	0	0	0	0	0	0	0	0	0	0	0	0	0	0	0	0	0	NULL	0
985	01010000200A0D00005ECCFAB4B74918C1DB7CF20911244241	BLF08050269	09/28/08 16:55	0	0	0	0	0	NULL	NULL	2.50138064917152	NULL	0	NULL	0	0	0	0	0	0	0	NULL	NULL	NULL	NULL	NULL	0	NULL	NULL	0	0	0	0	0	0	0	0	0	0	0	0	0	0	0	0	0	0	NULL	0
986	01010000200A0D00004E8C9DABBB4218C199EF95FB32294241	BLF08050270	09/28/08 17:06	0	0	0	0	0	NULL	NULL	1.39455430046684	NULL	0	NULL	0	0	0	0	0	0	0	NULL	NULL	NULL	NULL	NULL	0	NULL	NULL	0	0	0	0	0	0	0	0	0	0	0	0	0	0	0	1.39455430046684	0	0	NULL	0
987	01010000200A0D0000E387690144CC17C15E316640082B4241	BLF08050271	09/28/08 17:57	0	0	0	0	0	NULL	NULL	0	NULL	0	NULL	0	0	0	0	0	0	0	NULL	NULL	NULL	NULL	NULL	0	NULL	NULL	0	0	0	0	0	0	0	0	0	0	0	0	0	0	0	1.46189326277542	0	0	NULL	0
988	01010000200A0D0000DDFEA0CC9CE017C12D299BDCDE184241	BLF08050275	09/28/08 18:38	0	0	0	0	0	NULL	NULL	1.36823034365523	NULL	0	NULL	0	0	0	0	0	0	0	NULL	NULL	NULL	NULL	NULL	0	NULL	NULL	0	0	0	0	0	0	0	0	0	0	0	0	0	0	0	0	0	0	NULL	0
989	01010000200A0D0000B065C17649EA17C1FC48819978114241	BLF08050276	09/28/08 18:54	0	0	0	0	0	NULL	NULL	0	NULL	0	NULL	0	0	0	0	0	0	0	NULL	NULL	NULL	NULL	NULL	0	NULL	NULL	0	0	0	0	0	0	0	0	0	0	1.34517470585275	0	0	0	0	0	0	0	NULL	0
990	01010000200A0D0000A48FBCF9D6F017C1C221DEA3B80C4241	BLF08050277	09/28/08 19:04	0	0	0	0	0	NULL	NULL	0	NULL	0	NULL	0	0	0	0	0	0	0	NULL	NULL	NULL	NULL	NULL	0	NULL	NULL	0	0	0	0	0	0	0	0	0	0	0	0	0	0	0	0	0	0	NULL	0
991	01010000200A0D000035ECDFEB57F717C1180D7DFCFE074241	BLF08050278	09/28/08 19:14	0	0	0	0	0	NULL	NULL	0	NULL	0	NULL	0	0	0	0	0	0	0	NULL	NULL	NULL	NULL	NULL	0	NULL	NULL	0	0	0	0	0	0	0	0	0	0	0	0	0	0	0	0	0	0	NULL	0
992	01010000200A0D0000C39A7C8B4A0418C152B7FB1454FE4141	BLF08050280	09/28/08 19:35	0	0	0	0	0	NULL	NULL	0	NULL	0	NULL	0	0	0	0	0	0	0	NULL	NULL	NULL	NULL	NULL	0	NULL	NULL	0	0	0	0	0	0	0	0	0	0	0	0	0	0	0	0	0	0	NULL	0
993	01010000200A0D000000C2B93517C71AC113070E6804DC4141	BLF08050282	09/30/08 09:38	0	0	0	0	0	NULL	NULL	2.78908614966136	NULL	0	NULL	0	5.57817229932271	0	0	0	0	0	NULL	NULL	NULL	NULL	NULL	0	NULL	NULL	0	0	0	0	0	0	0	0	0	0	1.39454307483068	0	0	0	0	0	0	0	NULL	0
994	01010000200A0D00006F5BEDA832CD1AC1A9961C196ED74141	BLF08050283	09/30/08 09:48	0	0	0	0	0	NULL	NULL	0	NULL	0	NULL	0	0	0	0	0	0	0	NULL	NULL	NULL	NULL	NULL	0	NULL	NULL	0	0	0	0	0	0	0	0	0	0	1.35542547319668	0	0	0	0	0	0	0	NULL	0
995	01010000200A0D0000CD1B6DA875271AC129A7BE2E07CC4141	BLF08050285	09/30/08 10:56	0	0	0	0	1.36171314270793	NULL	NULL	0	NULL	0	NULL	0	0	0	0	0	0	0	NULL	NULL	NULL	NULL	NULL	0	NULL	NULL	0	0	0	0	0	0	0	0	0	0	0	0	0	0	0	6.80856571353965	0	0	NULL	0
996	01010000200A0D0000D48DB0B0D9201AC1940954C3B1D04141	BLF08050286	09/30/08 11:06	0	0	0	0	0	NULL	NULL	0	NULL	0	NULL	0	0	0	0	0	0	0	NULL	NULL	NULL	NULL	NULL	0	NULL	NULL	0	0	0	0	0	0	0	0	0	0	0	0	0	0	0	0	0	0	NULL	0
997	01010000200A0D000039058CE0D2191AC10361570990D54141	BLF08050287	09/30/08 11:17	0	2.56463575382411	0	0	0	NULL	NULL	0	NULL	0	NULL	0	2.56463575382411	0	0	0	0	0	NULL	NULL	NULL	NULL	NULL	0	NULL	NULL	0	0	0	0	0	0	0	0	0	0	0	0	0	0	0	0	0	0	NULL	0
998	01010000200A0D00001557D847EA121AC180277F1D8BDA4141	BLF08050288	09/30/08 11:27	0	1.25873634219002	0	0	0	NULL	NULL	0	NULL	0	NULL	0	0	0	0	0	0	0	NULL	NULL	NULL	NULL	NULL	0	NULL	NULL	0	0	0	0	0	0	0	0	0	0	1.25873634219002	0	0	0	0	0	0	0	NULL	0
999	01010000200A0D00008F974D27EE0C1AC17DA882A3D2DF4141	BLF08050289	09/30/08 11:38	0	0	0	0	0	NULL	NULL	0	NULL	0	NULL	0	0	0	0	0	0	0	NULL	NULL	NULL	NULL	NULL	0	NULL	NULL	0	0	0	0	0	0	0	0	0	0	0	0	0	0	0	0	0	0	NULL	0
1000	01010000200A0D0000650AE77DCA061AC13E2AD0B1C0E44141	BLF08050290	09/30/08 11:48	0	0	0	0	1.29545980170711	NULL	NULL	0	NULL	0	NULL	0	0	0	0	0	0	0	NULL	NULL	NULL	NULL	NULL	0	NULL	NULL	0	0	0	0	0	0	0	0	0	0	0	0	0	0	0	0	0	0	NULL	0
1001	01010000200A0D00000FA816C731001AC1C02F714DADE94141	BLF08050291	09/30/08 11:59	0	0	0	0	0	NULL	NULL	0	NULL	0	NULL	0	3.89536681533859	0	0	0	0	0	NULL	NULL	NULL	NULL	NULL	0	NULL	NULL	0	0	0	0	0	0	0	0	0	0	0	0	0	0	0	0	0	0	NULL	0
1002	01010000200A0D000024EC41D281F919C1A49C64E98FEE4141	BLF08050292	09/30/08 12:09	0	0	0	0	0	NULL	NULL	14.3464304418994	NULL	0	NULL	0	0	0	0	0	0	0	NULL	NULL	NULL	NULL	NULL	0	NULL	NULL	0	0	0	0	0	0	0	0	0	0	0	0	0	0	0	0	0	0	NULL	0
1003	01010000200A0D0000597EC3BFFAE519C1EAE5C7F442FD4141	BLF08050295	09/30/08 12:40	0	0	0	0	0	NULL	NULL	0	NULL	0	NULL	0	0	0	0	0	0	0	NULL	NULL	NULL	NULL	NULL	0	NULL	NULL	0	0	0	0	0	0	0	0	0	0	0	0	0	0	0	0	0	0	NULL	0
1004	01010000200A0D000062F19583B8DF19C11CC9128F1F024241	BLF08050296	09/30/08 12:50	0	1.30223391962643	0	0	0	NULL	NULL	0	NULL	0	NULL	0	0	0	0	0	0	0	NULL	NULL	NULL	NULL	NULL	0	NULL	NULL	0	0	0	0	0	0	0	0	0	0	0	0	0	0	0	0	0	0	NULL	0
1005	01010000200A0D0000409E2D7397D819C149B54D05FB064241	BLF08050297	09/30/08 13:00	0	0	0	0	0	NULL	NULL	0	NULL	0	NULL	0	0	0	0	0	0	0	NULL	NULL	NULL	NULL	NULL	0	NULL	NULL	0	0	0	0	0	0	0	0	0	0	0	0	0	0	0	0	0	0	NULL	0
1006	01010000200A0D0000C44E7CD034D119C16D24BE85E90B4241	BLF08050298	09/30/08 13:11	0	0	0	0	0	NULL	NULL	0	NULL	0	NULL	0	0	0	0	0	0	0	NULL	NULL	NULL	NULL	NULL	0	NULL	NULL	0	0	0	0	0	0	0	0	0	0	0	0	0	0	0	1.29852721354545	0	0	NULL	0
1007	01010000200A0D0000427C1B7168CB19C13CE4B1C1CF104241	BLF08050299	09/30/08 13:21	0	0	0	0	0	NULL	NULL	0	NULL	0	NULL	0	0	0	0	0	0	0	NULL	NULL	NULL	NULL	NULL	0	NULL	NULL	0	0	0	0	0	0	0	0	0	0	1.30548802275444	0	0	0	0	0	0	0	NULL	0
1008	01010000200A0D0000C620834989C519C1FC6C0F1FB4154241	BLF08050300	09/30/08 13:31	0	0	0	0	0	NULL	NULL	0	NULL	0	NULL	0	0	0	0	0	0	0	NULL	NULL	NULL	NULL	NULL	0	NULL	NULL	0	0	0	0	0	0	0	0	0	0	0	0	0	0	0	0	0	0	NULL	0
1009	01010000200A0D0000348230791ABF19C18B788396901A4241	BLF08050301	09/30/08 13:41	0	0	0	0	0	NULL	NULL	0	NULL	0	NULL	0	0	0	0	0	0	0	NULL	NULL	NULL	NULL	NULL	0	NULL	NULL	0	0	0	0	0	0	0	0	0	0	0	0	0	0	0	1.27852920555002	0	0	NULL	0
1010	01010000200A0D0000891A2AB097B119C18C2BFA9884244241	BLF08050303	09/30/08 14:02	0	1.32469742486956	0	0	0	NULL	NULL	6.62348712434778	NULL	0	NULL	0	0	0	0	0	0	0	NULL	NULL	NULL	NULL	NULL	0	NULL	NULL	0	0	0	0	0	0	0	0	0	0	0	0	0	0	0	0	0	0	NULL	0
1011	01010000200A0D00005C890101F7A419C1D7BC6779422E4241	BLF08050305	09/30/08 14:23	0	0	0	0	0	NULL	NULL	0	NULL	0	NULL	0	0	0	0	0	0	0	NULL	NULL	NULL	NULL	NULL	0	NULL	NULL	0	0	0	0	0	0	0	0	0	0	0	0	0	0	0	0	0	0	NULL	0
1012	01010000200A0D0000C3DE54C7D1D619C10A5BC4F1E7354241	BLF08050306	09/30/08 14:55	0	0	0	0	0	NULL	NULL	1.34884661481331	NULL	0	NULL	0	0	0	0	0	0	0	NULL	NULL	NULL	NULL	NULL	0	NULL	NULL	0	0	0	0	0	0	0	0	0	0	0	0	0	0	0	0	0	0	NULL	0
1013	01010000200A0D0000012A4B3557E319C161A22422492C4241	BLF08050308	09/30/08 15:16	0	0	0	0	0	NULL	NULL	0	NULL	0	NULL	0	0	0	0	0	0	0	NULL	NULL	NULL	NULL	NULL	0	NULL	NULL	0	0	0	0	4.04550536179953	0	0	0	0	0	0	0	0	0	0	0	0	0	NULL	0
1014	01010000200A0D00002F18217CE0E919C18B55206089274241	BLF08050309	09/30/08 15:26	0	0	0	0	1.35218861467623	NULL	NULL	0	NULL	0	NULL	0	0	0	0	0	0	0	NULL	NULL	NULL	NULL	NULL	0	NULL	NULL	0	0	0	0	0	0	0	0	0	0	0	0	0	0	0	0	0	0	NULL	0
1015	01010000200A0D0000226B106E2BF019C1C4E1F91ACD224241	BLF08050310	09/30/08 15:37	0	0	0	0	0	NULL	NULL	0	NULL	0	NULL	0	0	0	0	0	0	0	NULL	NULL	NULL	NULL	NULL	0	NULL	NULL	0	0	0	0	0	0	0	0	0	0	0	0	1.3452541909307	0	0	0	0	0	NULL	0
1016	01010000200A0D000085C99A81DFF519C19898FAB7F51D4241	BLF08050311	09/30/08 15:47	0	0	0	0	0	NULL	NULL	0	NULL	0	NULL	0	0	0	0	0	0	0	NULL	NULL	NULL	NULL	NULL	0	NULL	NULL	0	0	0	0	0	0	0	0	0	0	0	0	0	0	0	0	0	0	NULL	0
1017	01010000200A0D00004B28DA7EC90F1AC153755793400B4241	BLF08050315	09/30/08 16:28	0	0	0	0	0	NULL	NULL	0	NULL	0	NULL	0	0	0	0	0	0	0	NULL	NULL	NULL	NULL	NULL	0	NULL	NULL	0	0	0	0	0	0	0	0	0	0	1.37300149122608	0	0	0	0	0	0	0	NULL	0
1018	01010000200A0D00003B8EC90BB9151AC137FA133EA2064241	BLF08050316	09/30/08 16:38	0	0	0	0	0	NULL	NULL	0	NULL	0	NULL	0	0	0	0	0	0	0	NULL	NULL	NULL	NULL	NULL	0	NULL	NULL	0	0	0	0	0	0	0	0	0	0	0	0	0	0	0	1.35448764711045	0	0	NULL	0
1019	01010000200A0D00004AE0DD6F081C1AC164C604EEE6014241	BLF08050317	09/30/08 16:49	0	0	0	0	0	NULL	NULL	0	NULL	0	NULL	0	0	0	0	0	0	0	NULL	NULL	NULL	NULL	NULL	0	NULL	NULL	0	0	0	0	0	0	0	0	0	0	1.33469240177058	0	0	0	0	0	0	0	NULL	0
1020	01010000200A0D00002AA458D478221AC11CF87CD01DFD4141	BLF08050318	09/30/08 18:55	0	0	0	0	0	NULL	NULL	0	NULL	0	NULL	0	0	0	0	0	0	0	NULL	NULL	NULL	NULL	NULL	0	NULL	NULL	0	0	0	0	0	0	0	0	0	0	0	0	0	0	0	1.39378661847428	0	0	NULL	0
1021	01010000200A0D0000B720FA63762C1AC181668DE8F2F34141	BLF08050320	09/30/08 19:16	0	0	0	0	0	NULL	NULL	0	NULL	0	NULL	0	4.13276733845979	0	0	0	0	0	NULL	NULL	NULL	NULL	NULL	0	NULL	NULL	0	0	0	0	0	0	0	0	0	0	1.37758911281993	0	0	0	0	4.13276733845979	0	0	NULL	0
1022	01010000200A0D00005974E2845C341AC19EE9BB9654EF4141	BLF08050321	09/30/08 19:26	0	0	0	0	0	NULL	NULL	0	NULL	0	NULL	0	0	0	0	0	0	0	NULL	NULL	NULL	NULL	NULL	0	NULL	NULL	0	0	0	0	0	0	0	0	0	0	0	0	0	0	0	2.56712563721617	0	0	NULL	0
1023	01010000200A0D0000B47C60772B3B1AC1995E9FBB5EEA4141	BLF08050322	09/30/08 19:36	0	0	0	0	0	NULL	NULL	0	NULL	0	NULL	0	2.47531043679467	0	0	0	0	0	NULL	NULL	NULL	NULL	NULL	0	NULL	NULL	0	0	0	0	0	0	0	0	0	0	0	0	0	0	0	0	0	0	NULL	0
1024	01010000200A0D000086361E98DF411AC1CE01D11A31E54141	BLF08050323	09/30/08 19:47	0	0	0	0	0	NULL	NULL	0	NULL	0	NULL	0	0	0	0	0	0	0	NULL	NULL	NULL	NULL	NULL	0	NULL	NULL	0	0	0	0	0	0	0	0	0	0	0	0	0	0	0	0	0	0	NULL	0
1025	01010000200A0D00009A382B8350491AC1DA3EAFD0C0DF4141	BLF08050324	09/30/08 19:57	0	0	0	0	0	NULL	NULL	0	NULL	0	NULL	0	0	0	0	0	0	0	NULL	NULL	NULL	NULL	NULL	0	NULL	NULL	0	0	0	0	0	0	0	0	0	0	2.45960038967796	0	0	0	0	0	0	0	NULL	0
1026	01010000200A0D00003296D26DFA4F1AC1FE2CE56B7ADA4141	BLF08050325	09/30/08 20:08	0	0	0	0	0	NULL	NULL	0	NULL	0	NULL	0	0	0	0	0	0	0	NULL	NULL	NULL	NULL	NULL	0	NULL	NULL	0	0	0	0	0	0	0	0	0	0	0	0	0	0	0	0	0	0	NULL	0
1027	01010000200A0D00006AF28D5891561AC12609766F41D54141	BLF08050326	09/30/08 20:18	0	0	0	0	0	NULL	NULL	0	NULL	0	NULL	0	0	0	0	0	0	0	NULL	NULL	NULL	NULL	NULL	0	NULL	NULL	0	0	0	0	0	0	0	0	0	0	1.23143848826733	0	0	0	0	2.46287697653465	0	0	NULL	0
1028	01010000200A0D00009CB3D91F92CB0CC1BC5905212C974141	BLF08050328	10/01/08 18:03	0	0	0	0	1.41328043797233	NULL	NULL	91.8632284682016	NULL	0	NULL	0	0	16.959365255668	0	0	0	0	NULL	NULL	NULL	NULL	NULL	0	NULL	NULL	0	0	0	0	0	0	0	0	0	0	0	0	0	0	0	0	0	0	NULL	0
1029	01010000200A0D0000ACA084B767080DC16CDA9534709A4141	BLF08050329	10/01/08 18:14	0	0	0	0	0	NULL	NULL	13.0229774577907	NULL	0	NULL	0	0	0	0	0	0	0	NULL	NULL	NULL	NULL	NULL	0	NULL	NULL	0	0	0	0	0	0	0	0	0	0	0	0	0	0	0	11.5759799624807	0	0	NULL	0
1030	01010000200A0D0000983BA12257720DC18AC7255A1AA04141	BLF08050331	10/01/08 18:36	0	0	0	0	0	NULL	NULL	16.5291052281397	NULL	0	NULL	0	0	0	0	0	0	0	NULL	NULL	NULL	NULL	NULL	0	NULL	NULL	0	0	0	0	0	0	0	0	0	0	0	0	3.30582104562794	0	0	0	0	0	NULL	0
1031	01010000200A0D000031D75E0A12A30DC1043C9E53B3A24141	BLF08050332	10/01/08 18:46	0	0	0	0	0	NULL	NULL	1.6030846633559	NULL	0	NULL	0	0	0	0	0	0	0	NULL	NULL	NULL	NULL	NULL	0	NULL	NULL	0	0	0	0	0	0	0	0	0	0	0	0	0	0	0	0	0	0	NULL	0
1032	01010000200A0D0000E298734E08D50DC14BD1FBAE75A54141	BLF08050333	10/01/08 18:57	0	0	0	0	0	NULL	NULL	1.66017568588798	NULL	0	NULL	0	0	0	0	0	0	0	NULL	NULL	NULL	NULL	NULL	0	NULL	NULL	0	0	0	0	0	0	0	0	0	0	0	0	0	0	0	0	0	0	NULL	0
1033	01010000200A0D0000F93FC2C4C69317C18925F7A5C4244241	BLF08050335	10/02/08 10:16	0	0	0	0	0	NULL	NULL	1.28014279164863	NULL	0	NULL	0	0	0	0	0	0	0	NULL	NULL	NULL	NULL	NULL	0	NULL	NULL	0	0	0	0	0	0	0	0	0	0	0	0	0	0	0	0	0	0	NULL	0
1034	01010000200A0D0000EBCE46C77D9A17C155C657FABF1F4241	BLF08050336	10/02/08 10:26	0	0	0	0	0	NULL	NULL	0	NULL	0	NULL	0	0	0	0	0	0	0	NULL	NULL	NULL	NULL	NULL	0	NULL	NULL	0	0	0	0	0	0	0	0	0	0	0	0	0	0	0	0	0	0	NULL	0
1035	01010000200A0D0000E89699E9BCA717C18067C015D8154241	BLF08050338	10/02/08 10:47	0	0	0	0	0	NULL	NULL	0	NULL	0	NULL	0	0	0	0	0	0	0	NULL	NULL	NULL	NULL	NULL	0	NULL	NULL	0	0	0	0	0	0	0	0	0	0	0	0	0	0	0	1.28340648461268	0	0	NULL	0
1036	01010000200A0D00003BBB664BD8C317C152DB78E639024241	BLF08050342	10/02/08 11:28	0	0	0	0	0	NULL	NULL	0	NULL	0	NULL	0	0	0	0	0	0	0	NULL	NULL	NULL	NULL	NULL	0	NULL	NULL	0	0	0	0	0	0	0	0	0	0	0	0	0	0	0	0	0	0	NULL	0
1037	01010000200A0D00006C2EADB9FECF17C157D60A88B5F84141	BLF08050344	10/02/08 11:48	0	0	0	0	0	NULL	NULL	0	NULL	0	NULL	0	0	0	0	0	0	0	NULL	NULL	NULL	NULL	NULL	0	NULL	NULL	0	0	0	0	0	0	0	0	0	0	1.31615469196654	0	0	0	0	1.31615469196654	0	0	NULL	0
1038	01010000200A0D000081DF1D5FF4D617C14A12F82CC4F34141	BLF08050345	10/02/08 11:58	0	0	0	0	0	NULL	NULL	0	NULL	0	NULL	0	0	0	0	0	0	0	NULL	NULL	NULL	NULL	NULL	0	NULL	NULL	0	0	0	0	0	0	0	0	0	0	0	0	0	0	0	0	0	0	NULL	0
1039	01010000200A0D00006DD705AC03F117C1CDC61ED620E04141	BLF08050349	10/02/08 12:40	0	0	0	0	0	NULL	NULL	0	NULL	0	NULL	0	0	0	0	0	0	0	NULL	NULL	NULL	NULL	NULL	0	NULL	NULL	0	0	0	0	0	0	0	0	0	0	0	0	0	0	0	0	0	0	NULL	0
1040	01010000200A0D000050BB1B9FC2FD17C114AAE4327BD64141	BLF08050351	10/02/08 13:01	0	0	0	0	0	NULL	NULL	0	NULL	0	NULL	0	0	0	0	0	0	0	NULL	NULL	NULL	NULL	NULL	0	NULL	NULL	0	0	0	0	0	0	0	0	0	0	1.36406278261373	0	0	0	0	0	0	0	NULL	0
1041	01010000200A0D0000DDB99065E90318C1EC0110EEBFD14141	BLF08050352	10/02/08 13:11	0	0	0	0	0	NULL	NULL	0	NULL	0	NULL	0	0	0	0	0	0	0	NULL	NULL	NULL	NULL	NULL	0	NULL	NULL	0	0	0	0	0	0	0	0	0	0	0	0	0	0	0	2.72606039700682	0	0	NULL	0
1042	01010000200A0D0000215042443B0A18C11E68B6ED0CCD4141	BLF08050353	10/02/08 13:22	0	0	0	0	1.34882017526188	NULL	NULL	0	NULL	0	NULL	0	0	0	0	0	0	0	NULL	NULL	NULL	NULL	NULL	0	NULL	NULL	0	0	0	0	0	0	0	0	0	0	0	0	0	0	0	0	0	0	NULL	0
1043	01010000200A0D0000C4894276E71018C13B0E976151C84141	BLF08050354	10/02/08 13:32	0	0	0	0	0	NULL	NULL	0	NULL	0	NULL	0	0	0	0	0	0	0	NULL	NULL	NULL	NULL	NULL	0	NULL	NULL	0	0	0	0	0	0	0	0	0	0	1.3387624716901	0	0	0	0	0	0	0	NULL	0
1044	01010000200A0D000066859D254B4318C1A27D8A81FECE4141	BLF08050359	10/02/08 14:39	0	0	0	0	1.41214582678773	NULL	NULL	0	NULL	0	NULL	0	0	0	0	0	0	0	NULL	NULL	NULL	NULL	NULL	0	NULL	NULL	0	0	0	0	0	0	0	0	0	0	0	0	0	0	0	0	0	0	NULL	0
1045	01010000200A0D00001E968077158715C10D22277727804241	BLF08050369	10/03/08 09:59	0	0	0	0	0	NULL	NULL	0	NULL	0	NULL	0	0	0	0	0	0	0	NULL	NULL	NULL	NULL	NULL	0	NULL	NULL	0	0	0	0	0	0	0	0	0	0	0	0	0	0	0	0	0	0	NULL	0
1046	01010000200A0D000018CACF3ECA9315C1F67E377751764241	BLF08050371	10/03/08 10:20	0	0	0	0	0	NULL	NULL	0	NULL	0	NULL	0	0	0	0	0	0	0	NULL	NULL	NULL	NULL	NULL	0	NULL	NULL	0	0	0	0	0	0	0	0	0	0	0	0	0	0	0	0	0	0	NULL	0
1047	01010000200A0D0000EB6672943B9B15C1E1A62E943B714241	BLF08050372	10/03/08 10:31	0	0	0	0	1.29724316783797	NULL	NULL	1.29724316783797	NULL	0	NULL	0	0	0	0	0	0	0	NULL	NULL	NULL	NULL	NULL	0	NULL	NULL	0	0	0	0	0	0	0	0	0	0	0	0	0	0	0	0	0	0	NULL	0
1048	01010000200A0D00005C8A6EE72FB515C18EA301F9855D4241	BLF08050376	10/03/08 11:12	0	0	0	0	0	NULL	NULL	1.29291133725564	NULL	0	NULL	0	0	0	0	0	0	0	NULL	NULL	NULL	NULL	NULL	0	NULL	NULL	0	0	0	0	0	0	0	0	0	0	0	0	0	0	0	0	0	0	NULL	0
1049	01010000200A0D00005CA95A3A99BC15C1BA8A23DE80584241	BLF08050377	10/03/08 11:23	0	0	0	0	0	NULL	NULL	2.60509292554068	NULL	0	NULL	0	0	0	0	0	0	0	NULL	NULL	NULL	NULL	NULL	0	NULL	NULL	0	0	0	0	0	0	0	0	0	0	0	0	0	0	0	0	0	0	NULL	0
1050	01010000200A0D0000EF5DD3E1B4C315C1E25E3A1D94534241	BLF08050378	10/03/08 11:33	0	0	0	0	1.2786562977796	NULL	NULL	0	NULL	0	NULL	0	0	0	0	0	0	0	NULL	NULL	NULL	NULL	NULL	0	NULL	NULL	0	0	0	0	0	0	0	0	0	0	1.2786562977796	0	0	0	0	1.2786562977796	0	0	NULL	0
1051	01010000200A0D00002E1A6070ABD815C1CFD3553268444241	BLF08050381	10/03/08 12:05	0	0	0	0	0	NULL	NULL	0	NULL	0	NULL	0	0	0	0	0	2.70307106805247	0	NULL	NULL	NULL	NULL	NULL	0	NULL	NULL	0	0	0	0	0	0	0	0	0	0	0	0	0	0	0	0	0	0	NULL	0
1052	01010000200A0D0000D3FA6425C4EB15C19D466ACE0B364241	BLF08050384	10/03/08 12:36	0	0	0	0	0	NULL	NULL	0	NULL	0	NULL	0	0	0	0	0	0	0	NULL	NULL	NULL	NULL	NULL	0	NULL	NULL	0	0	0	0	0	0	0	0	0	0	0	0	0	0	0	0	0	0	NULL	0
1053	01010000200A0D00006145EC1712F915C1D30282993E2C4241	BLF08050386	10/03/08 12:57	0	0	0	0	0	NULL	NULL	0	NULL	0	NULL	0	0	0	0	0	0	0	NULL	NULL	NULL	NULL	NULL	0	NULL	NULL	0	0	0	0	0	0	0	0	0	0	0	0	0	0	0	1.29086928376897	0	0	NULL	0
1054	01010000200A0D0000026054C2C7FF15C1230F0BC057274241	BLF08050387	10/03/08 13:07	0	0	0	0	0	NULL	NULL	0	NULL	0	NULL	0	0	0	0	0	0	0	NULL	NULL	NULL	NULL	NULL	0	NULL	NULL	0	0	0	0	0	0	0	0	0	0	0	0	0	0	0	0	0	0	NULL	0
1055	01010000200A0D000069431D82050616C1A666F86DB3224241	BLF08050388	10/03/08 13:17	0	0	0	0	0	NULL	NULL	0	NULL	0	NULL	0	0	0	0	0	0	0	NULL	NULL	NULL	NULL	NULL	0	NULL	NULL	0	0	0	0	0	0	0	0	0	0	0	0	0	0	0	1.36486358625307	0	0	NULL	0
1056	01010000200A0D0000F9A3A454AD5615C1F48C278CAD754241	BLF08050392	10/04/08 10:55	0	0	0	0	0	NULL	NULL	0	NULL	0	NULL	0	0	0	0	0	0	0	NULL	NULL	NULL	NULL	NULL	0	NULL	NULL	0	0	0	0	0	0	0	0	0	0	0	0	0	0	0	0	0	0	NULL	0
1057	01010000200A0D0000F938BF709F5D15C152E76701F9704241	BLF08050393	10/04/08 11:06	0	0	0	0	0	NULL	NULL	0	NULL	0	NULL	0	0	0	0	0	0	0	NULL	NULL	NULL	NULL	NULL	0	NULL	NULL	0	0	0	0	0	0	0	0	0	0	0	0	0	0	0	0	0	0	NULL	0
1058	01010000200A0D00002E5F56FC3F7015C131C3D1DE95624241	BLF08050396	10/04/08 11:36	0	0	0	0	0	NULL	NULL	1.34069123449912	NULL	0	NULL	0	0	0	0	0	0	0	NULL	NULL	NULL	NULL	NULL	0	NULL	NULL	0	0	0	0	0	0	0	0	0	0	0	0	0	0	0	0	0	0	NULL	0
1059	01010000200A0D0000244E6454D57D15C1B311913309594241	BLF08050398	10/04/08 11:57	0	0	0	0	0	NULL	NULL	1.13201956039822	NULL	0	NULL	0	0	0	0	0	0	0	NULL	NULL	NULL	NULL	NULL	0	NULL	NULL	0	0	0	0	0	0	0	0	0	0	0	0	0	0	0	0	0	0	NULL	0
1060	01010000200A0D00004898C8D8B78C15C10D19FFE7C84E4241	BLF08050400	10/04/08 12:19	0	0	0	0	0	NULL	NULL	0	NULL	0	NULL	0	0	0	0	0	0	0	NULL	NULL	NULL	NULL	NULL	0	NULL	NULL	0	0	0	0	0	0	0	0	0	0	0	0	0	0	0	0	1.31674446475959	0	NULL	0
1061	01010000200A0D000008EEB7BDD8A315C1EFD9922926404241	BLF08050403	10/04/08 12:51	0	0	0	0	0	NULL	NULL	0	NULL	0	NULL	0	0	0	0	0	0	0	NULL	NULL	NULL	NULL	NULL	0	NULL	NULL	0	0	0	0	0	0	0	0	0	0	0	0	0	0	0	1.30767561018589	0	0	NULL	0
1062	01010000200A0D000090FEE592E5AE15C1511C413347364241	BLF08050405	10/04/08 13:11	0	0	0	0	0	NULL	NULL	0	NULL	0	NULL	0	0	0	0	0	0	0	NULL	NULL	NULL	NULL	NULL	0	NULL	NULL	0	0	0	0	0	0	0	0	0	0	1.28943715685053	0	0	0	0	0	0	0	NULL	0
1063	01010000200A0D00003F56B640FEBC15C1BD62F1AD4E2C4241	BLF08050407	10/04/08 13:32	0	0	0	0	0	NULL	NULL	0	NULL	0	NULL	0	2.60714690360514	0	0	0	0	0	NULL	NULL	NULL	NULL	NULL	0	NULL	NULL	0	0	0	0	0	0	0	0	0	0	0	0	0	0	0	0	0	0	NULL	0
1064	01010000200A0D000010B8E9EED7C915C1B4B175B78A224241	BLF08050409	10/04/08 13:52	0	0	0	0	0	NULL	NULL	0	NULL	0	NULL	0	0	0	0	0	0	0	NULL	NULL	NULL	NULL	NULL	0	NULL	NULL	0	0	0	0	0	0	0	0	0	0	1.31804823000366	0	0	0	0	0	0	0	NULL	0
1065	01010000200A0D000034D9BB4D68E513C191F666157A7C4241	BLF08050411	10/05/08 10:22	0	0	0	0	1.34299689224986	NULL	NULL	0	NULL	0	NULL	0	0	0	0	0	0	0	NULL	NULL	NULL	NULL	NULL	0	NULL	NULL	0	0	0	0	0	0	0	0	0	0	0	0	0	0	0	0	0	0	NULL	0
1066	01010000200A0D00005928F25864EB13C134FC11A5BA774241	BLF08050412	10/05/08 10:32	0	0	0	0	1.34049817513195	NULL	NULL	0	NULL	0	NULL	0	0	0	0	0	0	0	NULL	NULL	NULL	NULL	NULL	0	NULL	NULL	0	0	0	0	0	0	0	0	0	0	0	0	0	0	0	0	0	0	NULL	0
1067	01010000200A0D0000638A9F1C33FF13C19B55E2A44B694241	BLF08050415	10/05/08 11:03	0	0	0	0	0	NULL	NULL	0	NULL	0	NULL	0	0	0	0	0	0	0	NULL	NULL	NULL	NULL	NULL	0	NULL	NULL	0	0	0	0	0	0	0	0	0	0	1.31260295625102	0	0	0	0	0	0	0	NULL	0
1068	01010000200A0D00008465270CFE0614C11840E66474644241	BLF08050416	10/05/08 11:13	0	0	0	0	0	NULL	NULL	10.8209581107095	NULL	0	NULL	0	0	0	0	0	0	0	NULL	NULL	NULL	NULL	NULL	0	NULL	NULL	0	0	0	0	0	0	0	0	0	0	0	0	0	0	0	2.70523952767737	0	0	NULL	0
1069	01010000200A0D00008D2D1C8D884814C1756D154922344241	BLF08050426	10/05/08 12:56	0	0	0	0	0	NULL	NULL	2.54386540368978	NULL	0	NULL	0	0	0	0	0	0	0	NULL	NULL	NULL	NULL	NULL	0	NULL	NULL	0	0	0	0	0	0	0	0	0	0	0	0	0	0	0	0	0	0	NULL	0
1070	01010000200A0D00004D6B6EC9935614C18B151BD1342A4241	BLF08050428	10/05/08 13:17	0	0	0	0	0	NULL	NULL	6.60495949386734	NULL	0	NULL	0	0	0	0	0	0	0	NULL	NULL	NULL	NULL	NULL	0	NULL	NULL	0	0	0	0	0	0	0	0	0	0	0	0	0	0	0	0	0	0	NULL	0
1071	01010000200A0D0000499337F8DB6314C12BD2DC3550204241	BLF08050430	10/05/08 13:37	0	0	0	0	0	NULL	NULL	1.25960449952148	NULL	0	NULL	0	0	0	0	0	0	0	NULL	NULL	NULL	NULL	NULL	0	NULL	NULL	0	0	0	0	0	0	0	0	0	0	0	0	0	0	0	0	0	0	NULL	0
1072	01010000200A0D0000808C58FAC66A14C11C8EEEE84B1B4241	BLF08050431	10/05/08 13:48	0	0	0	0	0	NULL	NULL	0	NULL	0	NULL	0	0	0	0	0	0	0	NULL	NULL	NULL	NULL	NULL	0	NULL	NULL	0	0	0	0	0	0	0	0	0	0	0	0	0	0	0	0	0	0	NULL	0
1073	01010000200A0D0000C53840F448AF14C17DB1F81676154241	BLF08050432	10/05/08 14:22	0	0	0	0	0	NULL	NULL	7.16228711095917	NULL	0	NULL	0	0	0	0	0	0	0	NULL	NULL	NULL	NULL	NULL	0	NULL	NULL	0	0	0	0	0	0	0	0	0	0	0	0	0	0	0	0	0	0	NULL	0
1074	01010000200A0D00008A6852B162A814C1AD4F0A11F6194241	BLF08050433	10/05/08 14:32	0	0	0	0	0	NULL	NULL	2.70052272291544	NULL	0	NULL	0	0	0	0	0	0	0	NULL	NULL	NULL	NULL	NULL	0	NULL	NULL	0	0	0	0	0	0	0	0	0	0	0	0	0	0	0	0	0	0	NULL	0
1075	01010000200A0D0000095C695AD29B14C17E1E6BCE66234241	BLF08050435	10/05/08 14:53	0	0	0	0	0	NULL	NULL	1.43204464284291	NULL	0	NULL	0	0	0	0	0	0	0	NULL	NULL	NULL	NULL	NULL	0	NULL	NULL	0	0	0	0	0	0	0	0	0	0	0	0	0	0	0	0	0	0	NULL	0
1076	01010000200A0D0000535CBD33568E14C19CA56696562C4241	BLF08050437	10/05/08 15:13	0	0	0	0	0	NULL	NULL	2.61575594621912	NULL	0	NULL	0	0	0	0	0	0	0	NULL	NULL	NULL	NULL	NULL	0	NULL	NULL	0	0	0	0	0	0	0	0	0	0	1.30787797310956	0	0	0	0	0	0	0	NULL	0
1077	01010000200A0D000062FC69B2C28814C1D1FB53A94D314241	BLF08050438	10/05/08 15:24	0	1.34357318578316	0	0	0	NULL	NULL	1.34357318578316	NULL	0	NULL	0	0	0	0	0	0	0	NULL	NULL	NULL	NULL	NULL	0	NULL	NULL	0	0	0	0	0	0	0	0	0	0	0	0	0	0	0	0	0	0	NULL	0
1078	01010000200A0D000075514875426E14C13C430DC164444241	BLF08050442	10/05/08 16:05	0	0	0	0	0	NULL	NULL	5.46201553188325	NULL	0	NULL	0	0	0	0	0	0	0	NULL	NULL	NULL	NULL	NULL	0	NULL	NULL	0	0	0	0	0	0	0	0	0	0	0	0	0	0	0	0	0	0	NULL	0
1079	01010000200A0D00006C7DD6AEAD4714C101698A567A604241	BLF08050448	10/05/08 17:07	0	0	0	0	0	NULL	NULL	0	NULL	0	NULL	0	0	0	0	0	0	0	NULL	NULL	NULL	NULL	NULL	0	NULL	NULL	0	0	0	0	0	0	0	0	0	0	0	0	0	0	0	0	0	0	NULL	0
1080	01010000200A0D0000AD2EED7453CC0CC1139365E7A59D4141	BLF08050459	10/06/08 16:51	0	0	0	0	0	NULL	NULL	0	NULL	0	NULL	0	0	1.3190959725527	0	0	0	0	NULL	NULL	NULL	NULL	NULL	0	NULL	NULL	0	0	0	0	0	0	0	0	0	0	0	0	0	0	0	1.3190959725527	0	0	NULL	0
1081	01010000200A0D0000B5339CB1CBF20CC10D2E06EBFAA14141	BLF08050460	10/06/08 17:02	0	0	0	0	0	NULL	NULL	28.2728401617916	NULL	0	NULL	0	0	0	0	0	0	0	NULL	NULL	NULL	NULL	NULL	0	NULL	NULL	0	0	0	0	0	0	0	0	0	0	0	0	0	0	0	0	0	0	NULL	0
1082	01010000200A0D0000550FD1D218150DC11C492E368EA54141	BLF08050461	10/06/08 17:12	0	0	0	0	0	NULL	NULL	314.782532581084	NULL	0	NULL	0	0	0	0	0	0	0	NULL	NULL	NULL	NULL	NULL	0	NULL	NULL	0	0	0	0	0	0	0	0	0	0	0	0	0	0	0	0	0	0	NULL	0
1083	01010000200A0D00002A86F59EE33B0DC1AA963B5A02AA4141	BLF08050462	10/06/08 17:22	0	0	0	0	0	NULL	NULL	0	NULL	0	NULL	0	0	0	0	0	0	0	NULL	NULL	NULL	NULL	NULL	0	NULL	NULL	0	0	0	0	0	0	0	0	0	0	0	0	0	0	0	1.30605556056239	0	0	NULL	0
1084	01010000200A0D00002EDDDC8245630DC18CDD827F64AE4141	BLF08050463	10/06/08 17:33	0	0	0	0	0	NULL	NULL	0	NULL	0	NULL	0	55.082078749121	0	0	0	0	0	NULL	NULL	NULL	NULL	NULL	0	NULL	NULL	0	0	0	0	0	0	0	0	0	0	0	0	0	0	0	0	0	0	NULL	0
1085	01010000200A0D000055A69C3FB7A30DC1FBD7DBFE97B54141	BLF08050465	10/06/08 17:53	0	0	0	0	0	NULL	NULL	0	NULL	0	NULL	0	0	0	0	0	0	0	NULL	NULL	NULL	NULL	NULL	0	NULL	NULL	0	0	0	0	0	0	0	0	0	0	0	0	0	0	0	1.34281369333541	0	0	NULL	0
1086	01010000200A0D0000FD238F2433CB0DC1542746DBCDB94141	BLF08050466	10/06/08 18:03	0	0	0	0	0	NULL	NULL	0	NULL	0	NULL	0	0	0	0	0	0	0	NULL	NULL	NULL	NULL	NULL	0	NULL	NULL	0	0	0	0	0	0	0	0	0	0	0	0	0	0	0	2.65633336128555	0	0	NULL	0
1087	01010000200A0D00003FE966FE63F50DC1036478AC18BE4141	BLF08050467	10/06/08 18:14	0	0	0	0	0	NULL	NULL	0	NULL	0	NULL	0	0	0	0	0	0	0	NULL	NULL	NULL	NULL	NULL	0	NULL	NULL	0	0	0	0	0	0	0	0	0	0	0	0	0	0	0	0	0	0	NULL	0
1088	01010000200A0D0000C5E689A30C9915C13CBB7A81501A4241	BLF08050474	10/07/08 09:57	0	0	0	0	0	NULL	NULL	0	NULL	0	NULL	0	0	0	0	0	0	0	NULL	NULL	NULL	NULL	NULL	0	NULL	NULL	0	0	0	0	0	0	0	0	0	0	0	0	0	0	0	1.39653399817427	0	0	NULL	0
1089	01010000200A0D00002EC7AABF989315C163B9BF09E01E4241	BLF08050475	10/07/08 10:08	0	0	0	0	0	NULL	NULL	1.42676793251069	NULL	0	NULL	0	0	0	0	0	0	0	NULL	NULL	NULL	NULL	NULL	0	NULL	NULL	0	0	0	0	0	0	0	0	0	0	0	0	0	0	0	0	0	0	NULL	0
1090	01010000200A0D0000BC8E8E3B407A15C1156C29BE71314241	BLF08050479	10/07/08 10:49	0	0	0	0	0	NULL	NULL	1.32198874592315	NULL	0	NULL	0	0	0	0	0	0	0	NULL	NULL	NULL	NULL	NULL	0	NULL	NULL	0	0	0	0	0	0	0	0	0	0	0	0	0	0	0	0	0	0	NULL	0
1091	01010000200A0D00006FDF9776665F15C126640B5AD7454241	BLF08050483	10/07/08 11:34	0	0	0	0	0	NULL	NULL	0	NULL	0	NULL	0	0	0	0	0	0	0	NULL	NULL	NULL	NULL	NULL	0	NULL	NULL	0	0	0	0	0	0	0	0	0	0	0	0	0	0	0	0	4.13297430376616	0	NULL	0
1092	01010000200A0D000028CF00CAE35115C1402DAAE1004F4241	BLF08050485	10/07/08 11:55	0	0	0	0	0	NULL	NULL	1.35010256569669	NULL	0	NULL	0	0	0	0	0	0	0	NULL	NULL	NULL	NULL	NULL	0	NULL	NULL	0	0	0	0	0	0	0	0	0	0	0	0	0	0	0	0	0	0	NULL	0
1093	01010000200A0D0000F61F1DFD2D3E15C1488D249EFD5C4241	BLF08050488	10/07/08 12:26	0	0	0	0	0	NULL	NULL	0	NULL	0	NULL	0	0	0	0	0	0	0	NULL	NULL	NULL	NULL	NULL	0	NULL	NULL	0	0	0	0	0	0	0	0	0	0	1.27500916259592	0	0	0	0	0	0	0	NULL	0
1094	01010000200A0D0000DF25AAA628D814C1A4EF172B4A7C4241	BLF08050497	10/07/08 14:11	0	0	0	0	1.32859384159289	NULL	NULL	0	NULL	0	NULL	0	0	0	0	0	0	0	NULL	NULL	NULL	NULL	NULL	0	NULL	NULL	0	0	0	0	0	0	0	0	0	0	0	0	0	0	0	0	0	0	NULL	0
1095	01010000200A0D0000CB47CA1941F914C1CF997FDCEE634241	BLF08050502	10/07/08 15:03	0	0	0	0	1.34264197088639	NULL	NULL	0	NULL	0	NULL	0	0	0	0	0	0	0	NULL	NULL	NULL	NULL	NULL	0	NULL	NULL	0	0	0	0	0	0	0	0	0	0	0	0	0	0	0	0	0	0	NULL	0
1096	01010000200A0D000085B0D92DA91915C16BBDA7F5314B4241	BLF08050507	10/07/08 15:54	0	0	0	1.23019555141413	0	NULL	NULL	0	NULL	0	NULL	0	0	0	0	0	0	0	NULL	NULL	NULL	NULL	NULL	0	NULL	NULL	0	0	0	0	0	0	0	0	0	0	0	0	0	0	0	0	0	0	NULL	0
1097	01010000200A0D00005748ED12D22015C1BC3FC1C2F6454241	BLF08050508	10/07/08 16:05	0	1.23468019710808	0	0	0	NULL	NULL	0	NULL	0	NULL	0	0	0	0	0	0	0	NULL	NULL	NULL	NULL	NULL	0	NULL	NULL	0	0	0	0	0	0	0	0	0	0	0	0	0	0	0	0	0	0	NULL	0
1098	01010000200A0D0000102DC221D93515C17D7B283AFE364241	BLF08050511	10/07/08 16:35	0	0	0	0	0	NULL	NULL	0	NULL	0	NULL	0	0	0	0	0	0	0	NULL	NULL	NULL	NULL	NULL	0	NULL	NULL	0	0	0	0	0	0	0	0	0	0	0	0	0	0	0	0	0	0	NULL	0
1099	01010000200A0D0000A445A3837F4215C1BB1448E5502D4241	BLF08050513	10/07/08 16:56	0	0	0	0	0	NULL	NULL	0	NULL	0	NULL	0	0	0	0	0	0	0	NULL	NULL	NULL	NULL	NULL	0	NULL	NULL	0	0	0	0	0	0	0	0	0	0	0	0	0	0	0	6.59816766020234	0	0	NULL	0
1100	01010000200A0D0000DD40186F5A4915C1B26C42687C284241	BLF08050514	10/07/08 17:06	0	0	0	0	0	NULL	NULL	1.30120012384056	NULL	0	NULL	0	0	0	0	0	0	0	NULL	NULL	NULL	NULL	NULL	0	NULL	NULL	0	0	0	0	0	0	0	0	0	0	1.30120012384056	0	0	0	0	0	0	0	NULL	0
1101	01010000200A0D00000920B251AF4F15C1B95AF17994234241	BLF08050515	10/07/08 17:17	0	0	0	0	0	NULL	NULL	0	NULL	0	NULL	0	0	0	0	0	0	0	NULL	NULL	NULL	NULL	NULL	0	NULL	NULL	0	0	0	0	0	0	0	0	0	0	0	0	0	0	1.24428939989435	0	0	0	NULL	0
1102	01010000200A0D000052D6104E075615C19F196EAF761E4241	BLF08050516	10/07/08 17:27	0	0	0	0	0	NULL	NULL	0	NULL	0	NULL	0	0	0	0	0	0	0	NULL	NULL	NULL	NULL	NULL	0	NULL	NULL	0	0	0	0	0	0	0	0	0	0	0	0	0	0	0	0	0	0	NULL	0
1103	01010000200A0D0000619EE6652A2415C1D11AF2A900184241	BLF08050517	10/07/08 17:59	0	0	0	0	0	NULL	NULL	1.56905810374259	NULL	0	NULL	0	0	0	0	0	0	0	NULL	NULL	NULL	NULL	NULL	0	NULL	NULL	0	0	0	0	0	0	0	0	0	0	0	0	0	0	0	0	0	0	NULL	0
1104	01010000200A0D0000630873A4C21D15C131647FF4151C4241	BLF08050518	10/07/08 18:09	0	0	0	0	0	NULL	NULL	0	NULL	0	NULL	0	0	0	0	0	0	0	NULL	NULL	NULL	NULL	NULL	0	NULL	NULL	0	0	0	0	0	0	0	0	0	0	0	0	0	0	0	0	0	0	NULL	0
1105	01010000200A0D0000646B8FAE6C0B15C1D95C086151294241	BLF08050521	10/07/08 18:40	0	0	0	0	0	NULL	NULL	0	NULL	0	NULL	0	0	0	0	0	0	0	NULL	NULL	NULL	NULL	NULL	0	NULL	NULL	0	0	0	0	0	0	0	0	0	0	0	0	0	0	0	0	0	0	NULL	0
1106	01010000200A0D0000D1FE6F6B89EE14C1E729843ACF3E4241	BLF08050526	10/08/08 10:30	0	0	0	0	0	NULL	NULL	0	NULL	0	NULL	0	0	0	0	0	0	0	NULL	NULL	NULL	NULL	NULL	0	NULL	NULL	0	0	0	0	0	0	0	0	0	0	0	0	0	0	0	0	0	0	NULL	0
1107	01010000200A0D0000F5FFB92412E014C18D58D2BACA474241	BLF08050528	10/08/08 10:50	0	0	0	0	0	NULL	NULL	0	NULL	0	NULL	0	0	0	0	0	0	0	NULL	NULL	NULL	NULL	NULL	0	NULL	NULL	0	0	0	0	0	0	0	0	0	0	0	0	0	0	0	0	0	0	NULL	0
1108	01010000200A0D0000672A5EBBCCC114C1A1E6D25F815F4241	BLF08050533	10/08/08 11:42	0	1.37584528092756	0	0	0	NULL	NULL	0	NULL	0	NULL	0	0	0	0	0	0	0	NULL	NULL	NULL	NULL	NULL	0	NULL	NULL	0	0	0	0	0	0	0	0	0	0	0	0	0	0	0	0	0	0	NULL	0
1109	01010000200A0D0000AD77C9BDDD9B14C1EADD5EC8F87B4241	BLF08050539	10/08/08 12:43	0	0	0	0	0	NULL	NULL	0	NULL	0	NULL	0	0	0	0	0	0	0	NULL	NULL	NULL	NULL	NULL	0	NULL	NULL	0	0	0	0	0	0	0	0	0	0	0	0	0	0	0	0	0	0	NULL	0
1110	01010000200A0D000035BDCA88178314C1E1611DEC9B614241	BLF08050541	10/08/08 14:03	0	0	0	0	0	NULL	NULL	0	NULL	0	NULL	0	0	0	0	0	0	0	NULL	NULL	NULL	NULL	NULL	0	NULL	NULL	0	0	0	0	0	0	0	0	0	0	0	0	0	0	0	0	6.53857684659422	0	NULL	0
1111	01010000200A0D00002FA858A6288914C1C93AF492C25C4241	BLF08050542	10/08/08 14:13	0	0	0	0	0	NULL	NULL	0	NULL	0	NULL	0	0	0	0	0	0	0	NULL	NULL	NULL	NULL	NULL	0	NULL	NULL	0	0	0	0	0	0	0	0	0	0	0	0	0	0	0	0	1.3108104918305	0	NULL	0
1112	01010000200A0D0000E2D9BC15989714C105194F8439534241	BLF08050544	10/08/08 14:33	0	0	0	0	0	NULL	NULL	0	NULL	0	NULL	0	0	0	0	0	0	0	NULL	NULL	NULL	NULL	NULL	0	NULL	NULL	0	0	0	0	0	0	0	0	0	0	0	0	0	0	0	0	4.02672931933108	0	NULL	0
1113	01010000200A0D000007CB5F8624B214C12A89D549283F4241	BLF08050548	10/08/08 15:15	0	0	0	0	0	NULL	NULL	0	NULL	0	NULL	0	0	0	0	0	0	0	NULL	NULL	NULL	NULL	NULL	0	NULL	NULL	0	0	0	0	0	0	0	0	0	0	0	0	0	0	0	0	5.42872586882986	0	NULL	0
1114	01010000200A0D0000BD6E398AAEB814C1870E80646B3A4241	BLF08050549	10/08/08 15:26	0	0	0	0	0	NULL	NULL	0	NULL	0	NULL	0	0	0	0	0	0	0	NULL	NULL	NULL	NULL	NULL	0	NULL	NULL	0	0	0	0	0	0	0	0	0	0	4.02520655836024	0	0	0	1.34173551945341	0	16.100826233441	0	NULL	0
1115	01010000200A0D00009924E0CBBFC614C10AF168D3FF304241	BLF08050551	10/08/08 15:46	0	0	0	0	0	NULL	NULL	1.3723899146345	NULL	0	NULL	0	0	0	0	0	0	0	NULL	NULL	NULL	NULL	NULL	0	NULL	NULL	0	0	0	0	0	0	0	0	0	0	0	0	0	0	0	0	9.6067294024415	0	NULL	0
1116	01010000200A0D00009B7EAA908BCC14C1AB9A0181562C4241	BLF08050552	10/08/08 15:56	0	0	0	0	0	NULL	NULL	2.72599484464716	NULL	0	NULL	0	0	0	0	0	0	0	NULL	NULL	NULL	NULL	NULL	0	NULL	NULL	0	0	0	0	0	0	0	0	0	0	0	0	0	0	0	0	0	0	NULL	0
1117	01010000200A0D0000DD8494271CD414C13BE46C09D9264241	BLF08050553	10/08/08 16:08	0	0	0	0	0	NULL	NULL	0	NULL	0	NULL	0	0	0	0	0	0	0	NULL	NULL	NULL	NULL	NULL	0	NULL	NULL	0	0	0	0	0	0	0	0	0	0	0	0	0	0	0	0	1.34944104851989	0	NULL	0
1118	01010000200A0D00005D2713C665DA14C1A080379621224241	BLF08050554	10/08/08 16:19	0	0	0	0	0	NULL	NULL	0	NULL	0	NULL	0	0	0	0	0	0	0	NULL	NULL	NULL	NULL	NULL	0	NULL	NULL	0	0	0	0	0	0	0	0	0	0	0	0	0	0	0	1.34434747596805	0	0	NULL	0
1119	01010000200A0D00000B4C411EB13914C1826602A811134241	BLF08050556	10/08/08 17:43	0	0	0	0	0	NULL	NULL	2.79197696173775	NULL	0	NULL	0	0	0	0	0	0	0	NULL	NULL	NULL	NULL	NULL	0	NULL	NULL	0	0	0	0	0	0	0	0	0	0	0	0	0	0	0	0	0	0	NULL	0
1120	01010000200A0D00009C5B5BD3F13214C10CFE2CAF9B174241	BLF08050557	10/08/08 17:54	0	0	0	0	0	NULL	NULL	0	NULL	0	NULL	0	0	0	0	0	0	0	NULL	NULL	NULL	NULL	NULL	0	NULL	NULL	0	0	0	0	0	0	0	0	0	0	0	0	0	0	0	0	4.19047741143273	0	NULL	0
1121	01010000200A0D0000169564CBD82C14C163BBEC1A221C4241	BLF08050558	10/08/08 18:04	0	0	0	0	0	NULL	NULL	2.83504983951928	NULL	0	NULL	0	0	0	0	0	0	0	NULL	NULL	NULL	NULL	NULL	0	NULL	NULL	0	0	0	0	0	0	0	0	0	0	0	0	0	0	0	0	2.83504983951928	0	NULL	0
1122	01010000200A0D0000B0F3ABD3612614C1B226FD68A3204241	BLF08050559	10/08/08 18:14	0	0	0	0	0	NULL	NULL	1.38869475141178	NULL	0	NULL	0	0	0	0	0	0	0	NULL	NULL	NULL	NULL	NULL	0	NULL	NULL	0	0	0	0	0	0	0	0	0	0	0	0	0	0	0	0	0	0	NULL	0
1123	01010000200A0D0000932201AB8D2014C13C9BA8B934254241	BLF08050560	10/08/08 18:24	0	0	0	0	0	NULL	NULL	0	NULL	0	NULL	0	0	0	0	0	0	0	NULL	NULL	NULL	NULL	NULL	0	NULL	NULL	0	0	0	0	0	0	0	0	0	0	0	0	0	0	0	0	0	0	NULL	0
1124	01010000200A0D0000CBD7FC4E921914C1F3C55A63092A4241	BLF08050561	10/08/08 18:35	0	0	0	0	0	NULL	NULL	0	NULL	0	NULL	0	0	0	0	0	0	0	NULL	NULL	NULL	NULL	NULL	0	NULL	NULL	0	0	0	0	0	0	0	0	0	0	0	0	0	0	0	0	0	0	NULL	0
1125	01010000200A0D000070846FD3931214C18DEF80C4262F4241	BLF08050562	10/08/08 18:45	0	0	0	0	0	NULL	NULL	3.75211510325214	NULL	0	NULL	0	0	0	0	0	0	0	NULL	NULL	NULL	NULL	NULL	0	NULL	NULL	0	0	0	0	0	0	0	0	0	0	0	0	0	0	0	0	0	0	NULL	0
1126	01010000200A0D00000CC9443AA07613C1FFD27AE818754241	BLF08050566	10/09/08 10:04	0	0	0	0	0	NULL	NULL	0	NULL	0	NULL	0	0	0	0	0	0	0	NULL	NULL	NULL	NULL	NULL	0	NULL	NULL	0	0	0	0	0	0	0	0	0	0	0	0	0	0	0	0	6.48375501205375	0	NULL	0
1127	01010000200A0D0000DD2AE19B417D13C1A57902C629704241	BLF08050567	10/09/08 10:14	0	0	0	0	0	NULL	NULL	0	NULL	0	NULL	0	0	0	0	0	0	0	NULL	NULL	NULL	NULL	NULL	0	NULL	NULL	0	0	0	0	0	0	0	0	0	0	0	0	0	0	0	0	1.26685160478408	0	NULL	0
1128	01010000200A0D000068A72BD4B98313C1244B67AE186B4241	BLF08050568	10/09/08 10:25	0	0	0	0	0	NULL	NULL	0	NULL	0	NULL	0	0	0	0	0	0	0	NULL	NULL	NULL	NULL	NULL	0	NULL	NULL	0	0	0	0	0	0	0	0	0	0	0	0	0	0	0	0	6.37581182143613	0	NULL	0
1129	01010000200A0D00005CC3B347F28913C11E80D93A20664241	BLF08050569	10/09/08 10:35	0	0	0	0	0	NULL	NULL	0	NULL	0	NULL	0	0	0	0	0	0	0	NULL	NULL	NULL	NULL	NULL	0	NULL	NULL	0	0	0	0	0	0	0	0	0	0	0	0	0	0	0	0	15.61576926599	0	NULL	0
1130	01010000200A0D00006449E895AB9813C1B88CD0C6DF5B4241	BLF08050571	10/09/08 10:56	0	0	0	0	0	NULL	NULL	0	NULL	0	NULL	0	0	0	0	0	0	0	NULL	NULL	NULL	NULL	NULL	0	NULL	NULL	0	0	0	0	0	0	0	0	0	0	0	0	0	0	0	0	11.8854882892103	0	NULL	0
1131	01010000200A0D0000C4DE0C4055A613C15306D5F078524241	BLF08050573	10/09/08 11:17	0	0	0	0	0	NULL	NULL	0	NULL	0	NULL	0	0	0	0	0	0	0	NULL	NULL	NULL	NULL	NULL	0	NULL	NULL	0	0	0	0	0	0	0	0	0	0	0	0	0	0	0	0	1.3540029458883	0	NULL	0
1132	01010000200A0D0000CEBA59A55BB313C1B2969ECB1A494241	BLF08050575	10/09/08 11:37	0	0	0	0	0	NULL	NULL	0	NULL	0	NULL	0	0	0	0	0	0	0	NULL	NULL	NULL	NULL	NULL	0	NULL	NULL	0	0	0	0	0	0	0	0	0	0	0	0	0	0	0	0	1.33354745985047	0	NULL	0
1133	01010000200A0D0000201EF1AE01BA13C15D48F02A5E444241	BLF08050576	10/09/08 11:48	0	0	0	0	0	NULL	NULL	0	NULL	0	NULL	0	0	0	0	0	0	0	NULL	NULL	NULL	NULL	NULL	0	NULL	NULL	0	0	0	0	0	0	0	0	0	0	0	0	0	0	0	0	0	0	NULL	0
1134	01010000200A0D000069641FF39CD313C1C69459ACC2314241	BLF08050580	10/09/08 12:29	0	0	0	0	0	NULL	NULL	0	NULL	0	NULL	0	0	0	0	0	0	0	NULL	NULL	NULL	NULL	NULL	0	NULL	NULL	0	0	0	0	0	0	0	0	0	0	0	0	0	0	0	0	1.37680938923163	0	NULL	0
1135	01010000200A0D0000536AD81B7EE013C13568238962284241	BLF08050582	10/09/08 12:50	0	0	0	0	0	NULL	NULL	0	NULL	0	NULL	0	0	0	0	0	0	0	NULL	NULL	NULL	NULL	NULL	0	NULL	NULL	0	0	0	0	0	0	0	0	0	0	0	0	1.37427920323534	0	0	0	8.24567521941206	0	NULL	0
1136	01010000200A0D0000E348BAB906EE13C1AD5F54120C1F4241	BLF08050584	10/09/08 13:10	0	0	0	0	0	NULL	NULL	0	NULL	0	NULL	0	0	0	0	0	0	0	NULL	NULL	NULL	NULL	NULL	0	NULL	NULL	0	0	0	0	0	0	0	0	0	0	0	0	0	0	0	0	2.70227594504947	0	NULL	0
1137	01010000200A0D00004C771D86DC1514C13A1CB4E251174241	BLF08050588	10/09/08 14:01	0	0	0	0	0	NULL	NULL	0	NULL	0	NULL	0	0	0	0	0	0	0	NULL	NULL	NULL	NULL	NULL	0	NULL	NULL	0	0	0	0	0	0	0	0	0	0	4.04778123117764	0	0	0	0	1.34926041039255	0	0	NULL	0
1138	01010000200A0D0000865D8341400F14C11B10983A041C4241	BLF08050589	10/09/08 14:11	0	0	0	0	0	NULL	NULL	1.33874891209625	NULL	0	NULL	0	0	0	0	0	0	0	NULL	NULL	NULL	NULL	NULL	0	NULL	NULL	0	0	0	0	0	0	0	0	0	0	0	0	0	0	0	0	0	0	NULL	0
1139	01010000200A0D0000AB071F3CCE0114C12558B27993254241	BLF08050591	10/09/08 14:32	0	0	0	0	0	NULL	NULL	0	NULL	0	NULL	0	0	0	0	0	0	0	NULL	NULL	NULL	NULL	NULL	0	NULL	NULL	0	0	0	0	0	0	0	0	0	0	1.31610732133664	0	0	0	0	0	0	0	NULL	0
1140	01010000200A0D0000AE7F20F068FB13C153D580A0602A4241	BLF08050592	10/09/08 14:42	0	0	0	0	0	NULL	NULL	0	NULL	0	NULL	0	0	0	0	0	0	0	NULL	NULL	NULL	NULL	NULL	0	NULL	NULL	0	0	0	0	0	0	0	0	0	0	0	0	0	0	0	0	1.30134593786083	0	NULL	0
1141	01010000200A0D000005620E52A0F413C1250180AA3C2F4241	BLF08050593	10/09/08 14:52	0	0	0	0	0	NULL	NULL	0	NULL	0	NULL	0	0	0	0	0	0	0	NULL	NULL	NULL	NULL	NULL	0	NULL	NULL	0	0	0	0	0	0	0	0	0	0	1.32897120222585	0	0	0	0	0	0	0	NULL	0
1142	01010000200A0D0000B144B23D35EE13C15E0A4DABFF334241	BLF08050594	10/09/08 15:03	0	0	0	0	0	NULL	NULL	0	NULL	0	NULL	0	0	0	0	0	0	0	NULL	NULL	NULL	NULL	NULL	0	NULL	NULL	0	0	0	0	0	0	0	0	0	0	0	0	0	0	0	0	6.45815059133159	0	NULL	0
1143	01010000200A0D000065B9D13354E313C1B6CF1875AC514241	BLF08050600	10/09/08 16:10	0	0	0	0	0	NULL	NULL	0	NULL	0	NULL	0	0	0	0	0	0	0	NULL	NULL	NULL	NULL	NULL	0	NULL	NULL	0	0	0	0	0	0	0	0	0	0	0	0	0	0	0	0	0	0	NULL	0
1144	01010000200A0D0000172F5010F0DC13C1B8BA2A0477564241	BLF08050601	10/09/08 16:20	0	0	0	0	0	NULL	NULL	0	NULL	0	NULL	0	0	0	0	0	0	0	NULL	NULL	NULL	NULL	NULL	0	NULL	NULL	0	0	0	0	0	0	0	0	0	0	0	0	0	0	0	0	1.33290876498407	0	NULL	0
1145	01010000200A0D0000F5C0CE4724C913C11FC95495C1644241	BLF08050604	10/09/08 16:51	0	0	0	0	0	NULL	NULL	0	NULL	0	NULL	0	0	0	0	0	0	0	NULL	NULL	NULL	NULL	NULL	0	NULL	NULL	0	0	0	0	0	0	0	0	0	0	0	0	0	0	0	0	1.32697974494225	0	NULL	0
1146	01010000200A0D00009CBCC106153513C1C0464C0DB3784241	BLF08050609	10/09/08 18:17	0	0	0	0	0	NULL	NULL	0	NULL	0	NULL	0	0	0	0	0	0	0	NULL	NULL	NULL	NULL	NULL	0	NULL	NULL	0	0	0	0	0	0	0	0	0	0	0	0	0	0	0	0	1.38757815886441	0	NULL	0
1147	01010000200A0D00001236EB55F34713C12E175F08FF6A4241	BLF08050612	10/09/08 18:47	0	0	0	0	0	NULL	NULL	0	NULL	0	NULL	0	0	0	0	0	0	0	NULL	NULL	NULL	NULL	NULL	0	NULL	NULL	0	0	0	0	0	0	0	0	0	0	0	0	0	0	0	1.36953888492956	0	0	NULL	0
1148	01010000200A0D00004AC32E24105C13C1AFCB28ECCF5C4241	BLF08050615	10/10/08 09:58	0	0	0	0	0	NULL	NULL	0	NULL	0	NULL	0	0	0	0	0	0	0	NULL	NULL	NULL	NULL	NULL	0	NULL	NULL	0	0	0	0	0	0	0	0	0	0	0	0	0	0	0	0	1.34422579564732	0	NULL	0
1149	01010000200A0D0000D59F88040B7A13C1669F388346464241	BLF08050620	10/10/08 10:47	0	0	0	0	0	NULL	NULL	0	NULL	0	NULL	0	0	0	0	0	0	0	NULL	NULL	NULL	NULL	NULL	0	NULL	NULL	0	0	0	0	0	0	0	0	0	0	0	0	0	0	0	0	14.9575479703088	0	NULL	0
1150	01010000200A0D000031E2372F9F8C13C1D9EB0D5E40384241	BLF08050623	10/10/08 11:18	0	0	0	0	0	NULL	NULL	0	NULL	0	NULL	0	0	0	0	0	0	0	NULL	NULL	NULL	NULL	NULL	0	NULL	NULL	0	0	0	0	0	0	0	0	0	0	1.36564210000141	0	0	0	0	0	0	0	NULL	0
1151	01010000200A0D000070E04BED559413C1E7D033DEA4334241	BLF08050624	10/10/08 11:28	0	0	0	0	0	NULL	NULL	0	NULL	0	NULL	0	0	0	0	0	0	0	NULL	NULL	NULL	NULL	NULL	0	NULL	NULL	0	0	0	0	0	0	0	0	0	0	0	0	0	0	0	0	5.45807179640861	0	NULL	0
1152	01010000200A0D00002F6E6E04C3AC13C1C18406B59E254241	BLF08050627	10/10/08 11:58	0	0	0	0	0	NULL	NULL	0	NULL	0	NULL	0	0	0	0	0	0	0	NULL	NULL	NULL	NULL	NULL	0	NULL	NULL	0	0	0	0	0	0	0	0	0	0	0	0	0	0	0	0	1.32519267475103	0	NULL	0
1153	01010000200A0D0000E2F6383325BB13C1FE0381B245174241	BLF08050630	10/10/08 12:29	0	0	0	0	0	NULL	NULL	0	NULL	0	NULL	0	0	0	0	0	0	0	NULL	NULL	NULL	NULL	NULL	0	NULL	NULL	0	0	0	0	0	0	0	0	0	0	0	0	0	0	0	0	0	0	NULL	0
1154	01010000200A0D000091C9209DD73212C173B4571192594241	BLF08050636	10/11/08 10:55	0	0	0	0	0	NULL	NULL	0	NULL	0	NULL	0	0	0	0	0	0	0	NULL	NULL	NULL	NULL	NULL	0	NULL	NULL	0	0	0	0	0	0	0	0	0	0	0	0	0	0	0	1.32625062822734	0	0	NULL	0
1155	01010000200A0D000083F89633FF4712C1E22A713F214B4241	BLF08050639	10/11/08 11:27	0	0	0	0	0	NULL	NULL	0	NULL	0	NULL	0	0	0	0	0	0	0	NULL	NULL	NULL	NULL	NULL	0	NULL	NULL	0	0	0	0	0	0	0	0	0	0	0	0	0	0	0	1.3388065704245	0	0	NULL	0
1156	01010000200A0D00008706BB6B716812C1A1CA6C7EF6324241	BLF08050644	10/11/08 12:19	0	0	0	0	0	NULL	NULL	0	NULL	0	NULL	0	0	0	0	0	0	0	NULL	NULL	NULL	NULL	NULL	0	NULL	NULL	0	0	0	0	0	0	0	0	0	0	0	0	0	0	0	0	1.32919251648941	0	NULL	0
1157	01010000200A0D0000CD30620D6F7C12C1EA8615B084244241	BLF08050647	10/11/08 12:49	0	0	0	0	2.58856773729005	NULL	NULL	0	NULL	0	NULL	0	0	0	0	0	0	0	NULL	NULL	NULL	NULL	NULL	0	NULL	NULL	0	0	0	0	0	0	0	0	0	0	0	0	0	0	0	0	2.58856773729005	0	NULL	0
1158	01010000200A0D00005F7F09F3F09712C1405C525D89104241	BLF08050651	10/11/08 14:12	0	0	0	0	0	NULL	NULL	0	NULL	0	NULL	0	0	0	0	0	0	0	NULL	NULL	NULL	NULL	NULL	0	NULL	NULL	0	0	0	0	0	0	0	0	0	0	0	0	0	0	0	0	0	0	NULL	0
1159	01010000200A0D000079CDACA3A5C112C1B1C754946E1E4241	BLF08050657	10/11/08 15:37	0	0	0	0	0	NULL	NULL	0	NULL	0	NULL	0	0	0	0	0	0	0	NULL	NULL	NULL	NULL	NULL	0	NULL	NULL	0	0	0	0	0	0	0	0	0	0	0	0	0	0	0	0	0	0	NULL	0
1160	01010000200A0D0000F7EBCE42ACBB12C1CF3FD12457224241	BLF08050658	10/11/08 15:47	0	0	0	0	0	NULL	NULL	0	NULL	0	NULL	0	0	0	0	0	0	0	NULL	NULL	NULL	NULL	NULL	0	NULL	NULL	0	0	0	0	0	0	0	0	0	0	0	0	0	0	0	0	0	0	NULL	0
1161	01010000200A0D0000BBFE0FEC64B612C14079E90C51264241	BLF08050659	10/11/08 15:57	0	0	0	0	0	NULL	NULL	0	NULL	0	NULL	0	0	0	0	0	0	0	NULL	NULL	NULL	NULL	NULL	0	NULL	NULL	0	0	0	0	0	0	0	0	0	0	0	0	0	0	0	0	0	0	NULL	0
1162	01010000200A0D000079E4436F5D9912C1D8AEC67B213B4241	BLF08050664	10/11/08 16:49	0	0	0	0	0	NULL	NULL	0	NULL	0	NULL	0	0	0	0	0	0	0	NULL	NULL	NULL	NULL	NULL	0	NULL	NULL	0	0	0	0	0	0	0	0	0	0	0	0	0	0	0	0	1.50276129878337	0	NULL	0
1163	01010000200A0D0000FDBE4C4DBC8D12C1BBF8116393434241	BLF08050666	10/11/08 17:10	0	0	0	0	0	NULL	NULL	0	NULL	0	NULL	0	0	0	0	0	0	0	NULL	NULL	NULL	NULL	NULL	0	NULL	NULL	0	0	0	0	0	0	0	0	0	0	0	0	0	0	0	0	3.01528861370695	0	NULL	0
1164	01010000200A0D00001522DC53242913C1B162C5F3062A4241	BLF08050693	10/12/08 12:45	0	0	0	0	0	NULL	NULL	0	NULL	0	NULL	0	0	0	0	0	0	0	NULL	NULL	NULL	NULL	NULL	0	NULL	NULL	0	0	0	0	0	0	0	0	0	0	0	0	0	0	0	0	2.59681432175622	0	NULL	0
1165	01010000200A0D0000D555FAB7033E13C15F013B60061B4241	BLF08050696	10/12/08 13:17	0	0	0	0	0	NULL	NULL	0	NULL	0	NULL	0	0	0	0	0	0	0	NULL	NULL	NULL	NULL	NULL	0	NULL	NULL	0	0	0	0	0	0	0	0	0	0	1.31229664837348	0	0	0	0	0	7.87377989024089	0	NULL	0
1166	01010000200A0D000026ABF3B263FD12C1D0E94D6F571E4241	BLF08050703	10/12/08 14:49	0	0	0	0	0	NULL	NULL	0	NULL	0	NULL	0	0	0	0	0	0	0	NULL	NULL	NULL	NULL	NULL	0	NULL	NULL	0	0	0	0	0	0	0	0	0	0	0	0	0	0	0	0	0	0	NULL	0
1167	01010000200A0D00003CFB5135A7D612C10E450DDC6B3A4241	BLF08050709	10/12/08 15:51	0	0	0	0	0	NULL	NULL	0	NULL	0	NULL	0	0	0	0	0	0	0	NULL	NULL	NULL	NULL	NULL	0	NULL	NULL	0	0	0	0	0	0	0	0	0	0	0	0	0	0	0	0	0	0	NULL	0
1168	01010000200A0D0000BF95D59A39CF12C1688A709DC73F4241	BLF08050710	10/12/08 16:03	0	0	0	0	0	NULL	NULL	0	NULL	0	NULL	0	0	0	0	0	0	0	NULL	NULL	NULL	NULL	NULL	0	NULL	NULL	0	0	0	0	0	0	0	0	0	0	1.25037324177483	0	0	0	0	0	0	0	NULL	0
1169	01010000200A0D0000F3D6616A838A12C1036FFD21E5704241	BLF08050720	10/12/08 17:46	0	0	0	0	0	NULL	NULL	0	NULL	0	NULL	0	0	0	0	0	0	0	NULL	NULL	NULL	NULL	NULL	0	NULL	NULL	0	0	0	0	0	0	0	0	0	0	0	0	0	0	0	0	0	0	NULL	0
1170	01010000200A0D0000364FCCFC44CB0EC11CD923AC05B14141	NII10020597	09/09/10 16:59	0	0	0	0	0	NULL	NULL	6.68860206383741	NULL	0	NULL	0	0	0	0	0	0	0	NULL	NULL	NULL	NULL	NULL	0	NULL	NULL	0	0	0	0	0	0	0	0	0	0	0	0	0	0	0	0	0	0	NULL	0
1171	01010000200A0D00005D24D5317B080FC1B99420D347B44141	NII10020598	09/09/10 17:10	0	0	0	0	0	NULL	NULL	9.35205212223367	NULL	0	NULL	0	0	0	0	0	0	0	NULL	NULL	NULL	NULL	NULL	0	NULL	NULL	0	0	0	0	0	0	0	0	0	0	0	0	0	0	0	0	0	0	NULL	0
1172	01010000200A0D0000F878302934460FC13D6FC3B785B74141	NII10020599	09/09/10 17:20	0	0	0	0	0	NULL	NULL	1.29437090876232	NULL	0	NULL	0	0	0	0	0	0	0	NULL	NULL	NULL	NULL	NULL	0	NULL	NULL	0	0	0	0	0	0	0	0	0	0	0	0	0	0	0	0	0	0	NULL	0
1173	01010000200A0D00000AB33FE0F3840FC14EEB0BACDBBA4141	NII10020600	09/09/10 17:31	0	0	0	0	0	NULL	NULL	18.2951601964275	NULL	0	NULL	0	0	0	0	0	0	0	NULL	NULL	NULL	NULL	NULL	0	NULL	NULL	0	0	0	0	0	0	0	0	0	0	0	0	0	0	0	0	0	0	NULL	0
1174	01010000200A0D0000A0FBB2F86EC40FC1C423FD7F3DBE4141	NII10020601	09/09/10 17:42	0	0	0	0	0	NULL	NULL	6.64317450410015	NULL	0	NULL	0	0	0	0	0	0	0	NULL	NULL	NULL	NULL	NULL	0	NULL	NULL	0	0	0	0	0	0	0	0	0	0	0	0	0	0	0	0	0	0	NULL	0
1175	01010000200A0D0000091C5070D40110C176DDFD2198C14141	NII10020602	09/09/10 17:52	0	0	0	0	0	NULL	NULL	8.99322678453292	NULL	0	NULL	0	0	0	0	0	0	0	NULL	NULL	NULL	NULL	NULL	0	NULL	NULL	0	0	0	0	0	0	0	0	0	0	0	0	0	0	0	6.42373341752351	0	0	NULL	0
1176	01010000200A0D00008DF916A15C2310C14200002124C54141	NII10020603	09/09/10 18:03	0	0	0	0	0	NULL	NULL	27.7188462665347	NULL	0	NULL	0	0	0	0	0	0	0	NULL	NULL	NULL	NULL	NULL	0	NULL	NULL	0	0	0	0	0	0	0	0	0	0	0	0	0	0	0	0	0	0	NULL	0
1177	01010000200A0D00001B3E215BA84510C1D32AB3A0D9C84141	NII10020604	09/09/10 18:15	0	0	0	0	0	NULL	NULL	0	NULL	0	NULL	0	0	0	0	0	0	0	NULL	NULL	NULL	NULL	NULL	0	NULL	NULL	0	0	0	0	0	0	0	0	0	0	0	0	0	0	0	0	0	0	NULL	0
1178	01010000200A0D0000790611715B6510C183CC0F3732CC4141	NII10020605	09/09/10 18:26	0	0	0	0	0	NULL	NULL	145.567412082875	NULL	0	NULL	0	0	0	0	0	0	0	NULL	NULL	NULL	NULL	NULL	0	NULL	NULL	0	0	0	0	0	0	0	0	0	0	1.32334010984432	0	0	0	0	0	0	0	NULL	0
1179	01010000200A0D0000715DB4CF5ACE10C1CF0D20527BD74141	NII10020608	09/09/10 19:01	0	0	0	0	0	NULL	NULL	0	NULL	0	NULL	0	0	0	0	0	0	0	NULL	NULL	NULL	NULL	NULL	0	NULL	NULL	0	0	0	0	0	0	0	0	0	0	0	0	0	0	0	0	0	0	NULL	0
1180	01010000200A0D00009112EA60DCED10C1E02A837EDBDA4141	NII10020609	09/09/10 19:12	0	0	0	0	0	NULL	NULL	2.67883318725745	NULL	0	NULL	0	0	0	0	0	0	0	NULL	NULL	NULL	NULL	NULL	0	NULL	NULL	0	0	0	0	0	0	0	0	0	0	0	0	0	0	0	0	0	0	NULL	0
1181	01010000200A0D000097AA67F0FD0C11C13AC50B8A3CDE4141	NII10020610	09/09/10 19:22	0	0	0	0	0	NULL	NULL	3.93866465267346	NULL	0	NULL	0	0	0	0	0	0	0	NULL	NULL	NULL	NULL	NULL	0	NULL	NULL	0	0	0	0	0	0	0	0	0	0	0	0	0	0	0	0	0	0	NULL	0
1182	01010000200A0D00006245E9A8472C11C1F46A403591E14141	NII10020611	09/09/10 19:33	0	0	0	0	0	NULL	NULL	1.28402446335451	NULL	0	NULL	0	0	0	0	0	0	0	NULL	NULL	NULL	NULL	NULL	0	NULL	NULL	0	0	0	0	0	0	0	0	0	0	0	0	0	0	0	0	0	0	NULL	0
1183	01010000200A0D0000167756FBCB6A11C150ECF1D462E84141	NII10020613	09/09/10 19:54	0	0	0	0	0	NULL	NULL	0	NULL	0	NULL	0	0	0	0	0	0	0	NULL	NULL	NULL	NULL	NULL	0	NULL	NULL	0	0	0	0	0	0	0	0	0	0	0	0	0	0	0	0	0	0	NULL	0
1184	01010000200A0D0000311801207E8B11C1F64F8FEFE4EB4141	NII10020614	09/09/10 20:05	0	0	0	0	0	NULL	NULL	1.29934876068517	NULL	0	NULL	0	0	0	0	0	0	0	NULL	NULL	NULL	NULL	NULL	0	NULL	NULL	0	0	0	0	0	0	0	0	0	0	0	0	0	0	0	0	0	0	NULL	0
1185	01010000200A0D0000A557B33034D311C1D728F7DEB5F34141	NII10020616	09/09/10 20:30	0	0	0	0	0	NULL	NULL	0	NULL	0	NULL	0	0	0	0	0	0	0	NULL	NULL	NULL	NULL	NULL	0	NULL	NULL	0	0	0	0	0	0	0	0	0	0	0	0	0	0	0	0	0	0	NULL	0
1186	01010000200A0D00000EC6CF428CC413C1004BC51990104241	NII10020617	09/10/10 08:05	0	0	0	0	0	NULL	NULL	2.61176481860263	NULL	0	NULL	0	0	0	0	0	0	0	NULL	NULL	NULL	NULL	NULL	0	NULL	NULL	0	0	0	0	0	0	0	0	0	0	0	0	0	0	0	0	0	0	NULL	0
1187	01010000200A0D0000730D3CE3F1BC13C1C76CF6B02C164241	NII10020618	09/10/10 08:17	0	0	0	0	0	NULL	NULL	0	NULL	0	NULL	0	0	0	0	0	0	0	NULL	NULL	NULL	NULL	NULL	0	NULL	NULL	0	0	0	0	0	0	0	0	0	0	0	0	0	0	0	0	0	0	NULL	0
1188	01010000200A0D000064C6CC13BCAE13C1648BA9518E204241	NII10020620	09/10/10 08:39	0	0	0	0	0	NULL	NULL	5.2260250931188	NULL	0	NULL	0	0	0	0	0	0	0	NULL	NULL	NULL	NULL	NULL	0	NULL	NULL	0	0	0	0	0	0	0	0	0	0	0	0	0	0	0	0	0	0	NULL	0
1189	01010000200A0D0000F6C1FC3772A713C1D9EED3369E254241	NII10020621	09/10/10 08:50	0	0	0	0	0	NULL	NULL	0	NULL	0	NULL	0	0	0	0	0	0	0	NULL	NULL	NULL	NULL	NULL	0	NULL	NULL	0	0	0	0	0	0	0	0	0	0	0	0	0	0	0	0	0	0	NULL	0
1190	01010000200A0D0000F0BE2848C2A013C10E62DAAAB22A4241	NII10020622	09/10/10 09:01	0	0	0	0	0	NULL	NULL	0	NULL	0	NULL	0	0	0	0	0	0	0	NULL	NULL	NULL	NULL	NULL	0	NULL	NULL	0	0	0	0	0	0	0	0	0	0	0	0	0	0	0	0	0	0	NULL	0
1191	01010000200A0D0000D0090F47CF9913C13CAB075A9D2F4241	NII10020623	09/10/10 09:11	0	0	0	0	0	NULL	NULL	1.30687360698123	NULL	0	NULL	0	0	0	0	0	0	0	NULL	NULL	NULL	NULL	NULL	0	NULL	NULL	0	0	0	0	0	0	0	0	0	0	0	0	0	0	0	0	0	0	NULL	0
1192	01010000200A0D00009EC0BB5FF69213C1C1C59797B5344241	NII10020624	09/10/10 09:22	0	0	0	0	0	NULL	NULL	0	NULL	0	NULL	0	0	0	0	0	0	0	NULL	NULL	NULL	NULL	NULL	0	NULL	NULL	0	0	0	0	0	0	0	0	0	0	0	0	0	0	0	0	0	0	NULL	0
1193	01010000200A0D0000E802E2EF2A8C13C163060703A3394241	NII10020625	09/10/10 09:33	0	0	0	0	0	NULL	NULL	0	NULL	0	NULL	0	0	0	0	0	0	0	NULL	NULL	NULL	NULL	NULL	0	NULL	NULL	0	0	0	0	0	0	0	0	0	0	0	0	0	0	0	0	0	0	NULL	0
1194	01010000200A0D0000B6B78851398513C1EF3159388C3E4241	NII10020626	09/10/10 09:43	0	0	0	0	0	NULL	NULL	0	NULL	0	NULL	0	0	0	0	0	0	0	NULL	NULL	NULL	NULL	NULL	0	NULL	NULL	0	0	0	0	0	0	0	0	0	0	0	0	0	0	0	0	0	0	NULL	0
1195	01010000200A0D0000774A3554AF7713C15A327F1661484241	NII10020628	09/10/10 10:04	0	0	0	0	0	NULL	NULL	0	NULL	0	NULL	0	0	0	0	0	0	0	NULL	NULL	NULL	NULL	NULL	0	NULL	NULL	0	0	0	0	0	0	0	0	0	0	0	0	0	0	0	0	0	0	NULL	0
1196	01010000200A0D0000A185EDB5D57013C118B54A105D4D4241	NII10020629	09/10/10 10:14	0	0	0	0	0	NULL	NULL	0	NULL	0	NULL	0	0	0	0	0	0	0	NULL	NULL	NULL	NULL	NULL	0	NULL	NULL	0	0	0	0	1.2358837602309	0	0	0	0	0	0	0	0	0	0	0	0	0	NULL	0
1197	01010000200A0D0000CB02D56EBE6213C109A1229BB1574241	NII10020631	09/10/10 10:36	0	0	0	0	1.31497786183436	NULL	NULL	0	NULL	0	NULL	0	0	0	0	0	0	0	NULL	NULL	NULL	NULL	NULL	0	NULL	NULL	0	0	0	0	0	0	1.31497786183436	0	0	0	0	0	0	0	0	0	0	0	NULL	0
1198	01010000200A0D0000B6497B16045C13C19B6F3A73995C4241	NII10020632	09/10/10 10:47	0	0	0	0	0	NULL	NULL	2.52255841614056	NULL	0	NULL	0	0	0	0	0	0	0	NULL	NULL	NULL	NULL	NULL	0	NULL	NULL	0	0	0	0	0	0	0	0	0	0	0	0	0	0	0	0	0	0	NULL	0
1199	01010000200A0D00001DE32C46FE5413C1B6F8B501B7614241	NII10020633	09/10/10 10:57	0	0	0	0	0	NULL	NULL	3.91760811915892	NULL	0	NULL	0	0	0	0	0	0	0	NULL	NULL	NULL	NULL	NULL	0	NULL	NULL	0	0	0	0	0	0	0	0	0	0	0	0	0	0	0	0	0	0	NULL	0
1200	01010000200A0D00004CBFD82D424313C1C7A73EB29A6E4241	NII10020636	09/10/10 11:28	0	0	0	0	0	NULL	NULL	0	NULL	0	NULL	0	0	0	0	0	0	0	NULL	NULL	NULL	NULL	NULL	0	NULL	NULL	0	0	0	0	0	0	0	0	0	0	0	0	0	0	0	0	0	0	NULL	0
1201	01010000200A0D0000D034A442DE3B13C1807D8B36F2734241	NII10020637	09/10/10 11:39	0	0	0	0	0	NULL	NULL	0	NULL	0	NULL	0	0	0	0	0	0	0	NULL	NULL	NULL	NULL	NULL	0	NULL	NULL	0	0	0	0	0	0	0	0	0	0	0	0	0	0	0	0	0	0	NULL	0
1202	01010000200A0D0000D421291EE46F13C159B74813F2794241	NII10020639	09/10/10 12:09	0	0	0	0	0	NULL	NULL	1.33274873732776	NULL	0	NULL	0	0	0	0	0	0	0	NULL	NULL	NULL	NULL	NULL	0	NULL	NULL	0	0	0	0	0	0	0	0	0	0	0	0	0	0	0	7.99649242396654	0	0	NULL	0
1203	01010000200A0D0000B44D5B17107713C190BD3289E4744241	NII10020640	09/10/10 12:20	0	0	0	0	0	NULL	NULL	0	NULL	0	NULL	0	0	0	0	0	0	0	NULL	NULL	NULL	NULL	NULL	0	NULL	NULL	0	0	0	0	0	0	0	0	0	0	0	0	0	0	0	0	0	0	NULL	0
1204	01010000200A0D000001B86348757E13C1F664FC83816F4241	NII10020641	09/10/10 12:31	0	0	0	0	1.30413671227369	NULL	NULL	0	NULL	0	NULL	0	0	0	0	0	0	0	NULL	NULL	NULL	NULL	NULL	0	NULL	NULL	0	0	0	0	0	0	0	0	0	0	0	0	0	0	0	0	0	0	NULL	0
1205	01010000200A0D00000EA2C5FC808513C1442E62F15A6A4241	NII10020642	09/10/10 12:42	0	0	0	0	0	NULL	NULL	0	NULL	0	NULL	0	0	0	0	0	0	0	NULL	NULL	NULL	NULL	NULL	0	NULL	NULL	0	0	0	0	0	0	0	0	0	0	0	0	0	0	0	0	0	0	NULL	0
1206	01010000200A0D00000B3CA55D328C13C18730563878654241	NII10020643	09/10/10 12:53	0	0	0	0	0	NULL	NULL	0	NULL	0	NULL	0	0	0	0	0	0	0	NULL	NULL	NULL	NULL	NULL	0	NULL	NULL	0	0	0	0	0	0	0	0	0	0	0	0	0	0	0	0	0	0	NULL	0
1207	01010000200A0D000019701157C09213C136177C2DA9604241	NII10020644	09/10/10 13:03	0	0	0	0	0	NULL	NULL	1.19654310423505	NULL	0	NULL	0	0	0	0	0	0	0	NULL	NULL	NULL	NULL	NULL	0	NULL	NULL	0	0	0	0	0	0	0	0	0	0	0	0	0	0	0	7.17925862541028	0	0	NULL	0
1208	01010000200A0D0000AE16B45A569A13C109DA2CFC595B4241	NII10020645	09/10/10 13:14	0	0	0	0	0	NULL	NULL	0	NULL	0	NULL	0	0	0	0	0	0	0	NULL	NULL	NULL	NULL	NULL	0	NULL	NULL	0	0	0	0	0	0	0	0	0	0	0	0	0	0	0	1.2863918777941	0	0	NULL	0
1209	01010000200A0D0000E9B03ECDE9A013C18B70137857564241	NII10020646	09/10/10 13:25	0	0	0	0	0	NULL	NULL	0	NULL	0	NULL	0	0	0	0	0	0	0	NULL	NULL	NULL	NULL	NULL	0	NULL	NULL	0	0	0	0	0	0	0	0	0	0	0	0	0	0	0	0	0	0	NULL	0
1210	01010000200A0D000043CDE4810CA813C113C9202B3A514241	NII10020647	09/10/10 13:35	0	0	0	0	0	NULL	NULL	0	NULL	0	NULL	0	0	0	0	0	0	0	NULL	NULL	NULL	NULL	NULL	0	NULL	NULL	0	0	0	0	0	0	0	0	0	0	0	0	0	0	0	0	0	0	NULL	0
1211	01010000200A0D00009F4D98ACD0AE13C1C42F1B9D574C4241	NII10020648	09/10/10 13:46	0	0	0	0	0	NULL	NULL	0	NULL	0	NULL	0	0	0	0	0	0	0	NULL	NULL	NULL	NULL	NULL	0	NULL	NULL	0	0	0	0	0	0	0	0	0	0	0	0	0	0	0	0	0	0	NULL	0
1212	01010000200A0D0000A4FD3C81BDB513C19E88D12F3E474241	NII10020649	09/10/10 13:57	0	0	0	0	0	NULL	NULL	0	NULL	0	NULL	0	0	0	0	0	0	0	NULL	NULL	NULL	NULL	NULL	0	NULL	NULL	0	0	0	0	0	0	0	0	0	0	0	0	0	0	0	0	0	0	NULL	0
1213	01010000200A0D0000A13A8D3298BD13C17F8E45B9BD414241	NII10020650	09/10/10 14:08	0	0	0	0	0	NULL	NULL	0	NULL	0	NULL	0	0	0	0	0	0	0	NULL	NULL	NULL	NULL	NULL	0	NULL	NULL	0	0	0	0	0	0	0	0	0	0	0	0	0	0	0	0	0	0	NULL	0
1214	01010000200A0D0000FEC6E42C6BC413C1DA149DE5B63C4241	NII10020651	09/10/10 14:19	0	0	0	0	0	NULL	NULL	2.557143079457	NULL	0	NULL	0	0	0	0	0	0	0	NULL	NULL	NULL	NULL	NULL	0	NULL	NULL	0	0	0	0	0	0	0	0	0	0	0	0	0	0	0	0	0	0	NULL	0
1215	01010000200A0D00007EA70EB07ECB13C1D4E0DCA796374241	NII10020652	09/10/10 14:30	0	0	0	0	0	NULL	NULL	0	NULL	0	NULL	0	0	0	0	0	0	0	NULL	NULL	NULL	NULL	NULL	0	NULL	NULL	0	0	0	0	0	0	0	0	0	0	0	0	0	0	0	0	0	0	NULL	0
1216	01010000200A0D0000F83987AD8ED213C1512ACCD384324241	NII10020653	09/10/10 14:41	0	0	0	0	0	NULL	NULL	0	NULL	0	NULL	0	0	0	0	0	0	0	NULL	NULL	NULL	NULL	NULL	0	NULL	NULL	0	0	0	0	0	0	0	0	0	0	0	0	0	0	0	0	0	0	NULL	0
1217	01010000200A0D0000AD149CAAE4DF13C1E1FC0300D4284241	NII10020655	09/10/10 15:01	0	0	0	0	0	NULL	NULL	2.59069750179262	NULL	0	NULL	0	0	0	0	0	0	0	NULL	NULL	NULL	NULL	NULL	0	NULL	NULL	0	0	0	1.29534875089631	0	0	0	0	0	0	0	0	0	0	0	0	0	0	NULL	0
1218	01010000200A0D00004ABFE1941CFC13C12B6F82DAED3F4241	NII10020669	09/10/10 17:48	0	0	0	0	0	NULL	NULL	0	NULL	0	NULL	0	0	0	0	0	0	0	NULL	NULL	NULL	NULL	NULL	0	NULL	NULL	0	0	0	0	0	0	0	0	0	0	0	0	0	0	0	0	0	0	NULL	0
1219	01010000200A0D0000E86B130561E713C115206FB50D4F4241	NII10020672	09/10/10 18:20	0	0	0	0	0	NULL	NULL	0	NULL	0	NULL	0	0	0	0	0	0	0	NULL	NULL	NULL	NULL	NULL	0	NULL	NULL	0	0	0	0	0	0	0	0	0	0	0	0	0	0	0	0	0	0	NULL	0
1220	01010000200A0D0000667F0CB2ADE013C1A460160501544241	NII10020673	09/10/10 18:31	0	0	0	0	0	NULL	NULL	0	NULL	0	NULL	0	0	0	0	0	0	0	NULL	NULL	NULL	NULL	NULL	0	NULL	NULL	0	0	0	0	0	0	0	0	0	0	0	0	0	0	0	0	0	0	NULL	0
1221	01010000200A0D00006FDAFCDBB4D213C14264FE0B195E4241	NII10020675	09/10/10 18:53	0	0	0	0	0	NULL	NULL	0	NULL	0	NULL	0	0	0	0	0	0	0	NULL	NULL	NULL	NULL	NULL	0	NULL	NULL	0	0	0	0	0	0	0	0	0	0	1.34151784127859	0	0	0	0	0	0	0	NULL	0
1222	01010000200A0D0000B504FA710ECC13C164937008E7624241	NII10020676	09/10/10 19:03	0	0	0	0	0	NULL	NULL	0	NULL	0	NULL	0	0	0	0	0	0	0	NULL	NULL	NULL	NULL	NULL	0	NULL	NULL	0	0	0	0	0	0	0	0	0	0	0	0	0	0	0	0	0	0	NULL	0
1223	01010000200A0D000091063C1A2EDF13C1E46A7FED1A294241	NII10020681	09/11/10 08:14	0	0	0	0	0	NULL	NULL	0	NULL	0	NULL	0	0	0	0	0	0	0	NULL	NULL	NULL	NULL	NULL	0	NULL	NULL	0	0	0	0	0	0	0	0	0	0	0	0	0	0	0	0	0	0	NULL	0
1224	01010000200A0D0000AC68272818E613C1E5B0130722244241	NII10020682	09/11/10 08:24	0	0	0	0	0	NULL	NULL	2.62035760528274	NULL	0	NULL	0	0	0	0	0	0	0	NULL	NULL	NULL	NULL	NULL	0	NULL	NULL	0	0	0	0	0	0	0	0	0	0	0	0	0	0	0	0	0	0	NULL	0
1225	01010000200A0D0000A2B756F2C7EC13C1EE95E4EB411F4241	NII10020683	09/11/10 08:35	0	0	0	0	0	NULL	NULL	5.341085570694	NULL	0	NULL	0	0	0	0	0	0	0	NULL	NULL	NULL	NULL	NULL	0	NULL	NULL	0	0	0	0	0	0	0	0	0	0	0	0	0	0	0	0	0	0	NULL	0
1226	01010000200A0D0000C2641FBC78F313C14F5A9BEC781A4241	NII10020684	09/11/10 08:45	0	0	0	0	0	NULL	NULL	2.598247962089	NULL	0	NULL	0	0	0	0	0	0	0	NULL	NULL	NULL	NULL	NULL	0	NULL	NULL	0	0	0	0	0	0	0	0	0	0	0	0	0	0	0	1.2991239810445	0	0	NULL	0
1227	01010000200A0D00006F1A66BA45FA13C1BAD189358B154241	NII10020685	09/11/10 08:55	0	0	0	0	0	NULL	NULL	0	NULL	0	NULL	0	0	0	0	0	0	0	NULL	NULL	NULL	NULL	NULL	0	NULL	NULL	0	0	0	0	0	0	0	0	0	0	0	0	0	0	0	0	0	0	NULL	0
1228	01010000200A0D00006DF21802390714C121CD139C8B0F4241	NII10020686	09/11/10 09:09	0	0	0	0	0	NULL	NULL	3.9512361771594	NULL	0	NULL	0	0	0	0	0	0	0	NULL	NULL	NULL	NULL	NULL	0	NULL	NULL	0	0	0	0	0	0	0	0	0	0	0	0	0	0	0	0	0	0	NULL	0
1229	01010000200A0D000050F5E31FDA3814C118D990D6F6124241	NII10020687	09/11/10 09:27	0	0	0	0	0	NULL	NULL	0	NULL	0	NULL	0	0	0	0	0	0	0	NULL	NULL	NULL	NULL	NULL	0	NULL	NULL	0	0	0	0	0	0	0	0	0	0	0	0	0	0	0	1.29399545771366	0	0	NULL	0
1230	01010000200A0D0000D038461E2C2C14C1FA5BA26FFF1C4241	NII10020689	09/11/10 09:47	0	0	0	0	0	NULL	NULL	0	NULL	0	NULL	0	0	0	0	0	0	0	NULL	NULL	NULL	NULL	NULL	0	NULL	NULL	0	0	0	0	0	0	0	0	0	0	0	0	0	0	0	2.58634819018202	0	0	NULL	0
1231	01010000200A0D0000892CC0CE622514C174C623EFF4214241	NII10020690	09/11/10 09:58	0	0	0	0	0	NULL	NULL	1.27774831340046	NULL	0	NULL	0	0	0	0	0	0	0	NULL	NULL	NULL	NULL	NULL	0	NULL	NULL	0	0	0	0	0	0	0	0	0	0	1.27774831340046	0	0	0	0	0	0	0	NULL	0
1232	01010000200A0D0000B69C073B221E14C179031E5428274241	NII10020691	09/11/10 10:08	0	0	0	0	0	NULL	NULL	3.70161732092257	NULL	0	NULL	0	0	0	0	0	0	0	NULL	NULL	NULL	NULL	NULL	0	NULL	NULL	0	0	0	0	0	0	0	0	0	0	0	0	0	0	0	0	0	0	NULL	0
1233	01010000200A0D00008F0F7492B01614C1AA1005246B2C4241	NII10020692	09/11/10 10:19	0	0	0	0	0	NULL	NULL	3.78666308926216	NULL	0	NULL	0	0	0	0	0	0	0	NULL	NULL	NULL	NULL	NULL	0	NULL	NULL	0	0	0	0	0	0	0	0	0	0	0	0	0	0	0	0	0	0	NULL	0
1234	01010000200A0D00003CFB32A0C00F14C15E38FF7A8E314241	NII10020693	09/11/10 10:30	0	0	0	0	0	NULL	NULL	3.41290735818426	NULL	0	NULL	0	0	0	0	0	0	0	NULL	NULL	NULL	NULL	NULL	0	NULL	NULL	0	0	0	0	0	0	0	0	0	0	0	0	0	0	0	0	0	0	NULL	0
1235	01010000200A0D0000DF8C0E79FE0714C1FF63329C3D374241	NII10020694	09/11/10 10:41	0	0	0	0	0	NULL	NULL	2.54322188262488	NULL	0	NULL	0	0	0	0	0	0	0	NULL	NULL	NULL	NULL	NULL	0	NULL	NULL	0	0	0	0	0	0	0	0	0	0	0	0	0	0	0	0	0	0	NULL	0
1236	01010000200A0D00005D75D736E60014C170E8B20F4F3C4241	NII10020695	09/11/10 10:52	0	0	0	0	0	NULL	NULL	1.26760798916499	NULL	0	NULL	0	0	0	0	0	0	0	NULL	NULL	NULL	NULL	NULL	0	NULL	NULL	0	0	3.80282396749497	0	0	0	0	0	0	0	0	0	0	0	0	0	0	0	NULL	0
1237	01010000200A0D0000CFD443A10DFA13C186453A8E63414241	NII10020696	09/11/10 11:02	0	0	0	0	0	NULL	NULL	2.43619346169571	NULL	0	NULL	0	0	0	0	0	0	0	NULL	NULL	NULL	NULL	NULL	0	NULL	NULL	0	0	0	0	0	0	0	0	0	0	0	0	1.21809673084785	0	0	2.43619346169571	0	0	NULL	0
1238	01010000200A0D00003A94A14CBFF213C14117B878A7464241	NII10020697	09/11/10 11:13	0	0	0	0	0	NULL	NULL	1.27783653230681	NULL	0	NULL	0	0	0	0	0	0	0	NULL	NULL	NULL	NULL	NULL	0	NULL	NULL	0	0	0	0	0	0	0	0	0	0	0	0	0	0	0	0	0	0	NULL	0
1239	01010000200A0D0000964B89B1EEEB13C1885FAED4AE4B4241	NII10020698	09/11/10 11:24	0	0	0	0	0	NULL	NULL	1.13406449407185	NULL	0	NULL	0	0	0	0	0	0	0	NULL	NULL	NULL	NULL	NULL	0	NULL	NULL	0	0	0	0	0	0	0	0	0	0	2.2681289881437	0	0	0	0	0	0	0	NULL	0
1240	01010000200A0D0000FA60DE9B3FE413C119C9CBEC52514241	NII10020699	09/11/10 11:35	0	0	0	0	0	NULL	NULL	2.49134110869766	NULL	0	NULL	0	0	0	0	0	0	0	NULL	NULL	NULL	NULL	NULL	0	NULL	NULL	0	0	0	0	0	0	0	0	0	0	0	0	0	0	0	0	0	0	NULL	0
1241	01010000200A0D000076913AF01EDD13C13504F7F877564241	NII10020700	09/11/10 11:46	0	0	0	0	0	NULL	NULL	2.54700820741285	NULL	0	NULL	0	0	0	0	0	0	0	NULL	NULL	NULL	NULL	NULL	0	NULL	NULL	0	0	0	3.82051231111928	0	0	0	0	0	0	0	0	0	0	0	0	0	0	NULL	0
1242	01010000200A0D000034C7A7A458D613C118777CC27C5B4241	NII10020701	09/11/10 11:56	0	0	0	0	0	NULL	NULL	0	NULL	0	NULL	0	0	0	0	0	0	0	NULL	NULL	NULL	NULL	NULL	0	NULL	NULL	0	0	0	0	0	0	0	0	0	0	0	0	0	0	0	1.28293739205953	0	0	NULL	0
1243	01010000200A0D0000A68A845336CF13C163EB7B3C97604241	NII10020702	09/11/10 12:07	0	0	0	0	0	NULL	NULL	0	NULL	0	NULL	0	0	0	0	0	0	0	NULL	NULL	NULL	NULL	NULL	0	NULL	NULL	0	0	0	0	0	0	0	0	0	0	0	0	0	0	0	1.29291073550067	0	0	NULL	0
1244	01010000200A0D0000E4C809096CC813C1CDAA0A0290654241	NII10020703	09/11/10 12:17	0	0	0	0	0	NULL	NULL	0	NULL	0	NULL	0	0	0	0	0	0	0	NULL	NULL	NULL	NULL	NULL	0	NULL	NULL	0	0	0	0	0	0	0	0	0	0	0	0	0	0	0	0	0	0	NULL	0
1245	01010000200A0D00008B3BCCC2FFC013C1B05B4E06F16A4241	NII10020704	09/11/10 12:28	0	0	0	0	0	NULL	NULL	1.28214279646574	NULL	0	NULL	0	0	0	0	0	0	0	NULL	NULL	NULL	NULL	NULL	0	NULL	NULL	0	0	0	0	0	0	0	0	0	0	0	0	0	0	0	1.28214279646574	0	0	NULL	0
1246	01010000200A0D000073C57A3A42BA13C14BD904CAF06F4241	NII10020705	09/11/10 12:39	0	0	0	0	0	NULL	NULL	1.28202451666235	NULL	0	NULL	0	0	0	0	0	0	0	NULL	NULL	NULL	NULL	NULL	0	NULL	NULL	0	0	0	0	0	0	0	0	0	0	0	0	0	0	0	0	0	0	NULL	0
1247	01010000200A0D0000ABEC8CC751B313C16D85381BED744241	NII10020706	09/11/10 12:49	0	0	0	0	0	NULL	NULL	5.14241817748813	NULL	0	NULL	0	0	0	0	0	0	0	NULL	NULL	NULL	NULL	NULL	0	NULL	NULL	0	0	0	0	0	0	0	0	0	0	0	0	0	0	0	0	0	0	NULL	0
1248	01010000200A0D000016F10612D3AD13C1FAE0B67A757D4241	NII10020707	09/11/10 13:08	0	0	0	0	0	NULL	NULL	3.80055458556	NULL	0	NULL	0	0	0	0	0	0	0	NULL	NULL	NULL	NULL	NULL	0	NULL	NULL	0	0	0	0	0	0	0	0	0	0	0	0	0	0	0	0	0	0	NULL	0
1249	01010000200A0D0000F5355598E1E413C1796EF3F26C7C4241	NII10020708	09/11/10 13:25	0	0	0	0	0	NULL	NULL	1.36001116867495	NULL	0	NULL	0	0	0	0	0	0	0	NULL	NULL	NULL	NULL	NULL	0	NULL	NULL	0	0	0	0	0	0	0	0	0	0	0	0	0	0	0	0	0	0	NULL	0
1250	01010000200A0D000062875882A0EB13C1192903C9BC774241	NII10020709	09/11/10 13:35	0	0	0	0	0	NULL	NULL	0	NULL	0	NULL	0	0	0	0	0	0	0	NULL	NULL	NULL	NULL	NULL	0	NULL	NULL	0	0	6.66412425514341	0	0	0	0	0	0	0	0	0	0	0	0	0	0	0	NULL	0
1251	01010000200A0D00001C10433767F213C1F53FE112E5724241	NII10020710	09/11/10 13:46	0	0	0	0	0	NULL	NULL	5.34719612067946	NULL	0	NULL	0	0	0	0	0	0	0	NULL	NULL	NULL	NULL	NULL	0	NULL	NULL	0	0	0	0	0	0	0	0	0	0	0	0	0	0	0	0	0	0	NULL	0
1252	01010000200A0D00008CB832B216F913C11674F843136E4241	NII10020711	09/11/10 13:56	0	0	0	0	0	NULL	NULL	0	NULL	0	NULL	0	0	0	0	0	0	0	NULL	NULL	NULL	NULL	NULL	0	NULL	NULL	0	0	0	0	0	0	0	0	0	0	1.21118718740135	0	0	0	0	0	0	0	NULL	0
1253	01010000200A0D0000818C9220240014C1A327E736CD684241	NII10020712	09/11/10 14:08	0	0	0	0	0	NULL	NULL	2.66302338981487	NULL	0	NULL	0	0	0	0	0	0	0	NULL	NULL	NULL	NULL	NULL	0	NULL	NULL	0	0	0	0	0	0	0	0	0	0	0	0	0	0	0	0	0	0	NULL	0
1254	01010000200A0D0000FA951C2CF30614C1BC538878FC634241	NII10020713	09/11/10 14:18	0	0	0	0	0	NULL	NULL	0	NULL	0	NULL	0	0	0	0	0	0	0	NULL	NULL	NULL	NULL	NULL	0	NULL	NULL	0	0	0	0	0	0	0	0	0	0	0	0	0	0	0	1.24447574932009	0	0	NULL	0
1255	01010000200A0D0000181730B2EE0D14C1D4942135BB5E4241	NII10020714	09/11/10 14:29	0	0	0	0	0	NULL	NULL	1.32983646988828	NULL	0	NULL	0	0	0	0	0	0	0	NULL	NULL	NULL	NULL	NULL	0	NULL	NULL	0	0	0	0	0	0	0	0	0	0	0	0	0	0	0	0	0	0	NULL	0
1256	01010000200A0D00007460702BF21414C113C2B62CBA594241	NII10020715	09/11/10 14:40	0	0	0	0	0	NULL	NULL	0	NULL	0	NULL	0	0	0	0	0	0	0	NULL	NULL	NULL	NULL	NULL	0	NULL	NULL	0	0	0	0	0	0	0	0	0	0	0	0	0	0	0	0	0	0	NULL	0
1257	01010000200A0D0000E805F554CB1B14C11CAB69D0D4544241	NII10020716	09/11/10 14:51	0	0	0	0	1.21486686275344	NULL	NULL	0	NULL	0	NULL	0	1.21486686275344	0	0	0	0	0	NULL	NULL	NULL	NULL	NULL	0	NULL	NULL	0	0	0	0	0	0	0	0	0	0	0	0	0	0	0	0	0	0	NULL	0
1258	01010000200A0D0000E664163EC92214C11CD138B78A4F4241	NII10020717	09/11/10 15:02	0	0	0	0	0	NULL	NULL	1.32381284812828	NULL	0	NULL	0	0	0	0	0	0	0	NULL	NULL	NULL	NULL	NULL	0	NULL	NULL	0	0	0	0	0	0	0	0	0	0	0	0	0	0	0	0	0	0	NULL	0
1259	01010000200A0D00005C5FAA2DAC2914C14E4453DA9B4A4241	NII10020718	09/11/10 15:13	0	0	0	0	0	NULL	NULL	1.30696413038106	NULL	0	NULL	0	0	0	0	0	0	0	NULL	NULL	NULL	NULL	NULL	0	NULL	NULL	0	0	0	15.6835695645728	0	0	0	0	0	0	0	0	0	0	0	7.84178478228638	0	0	NULL	0
1260	01010000200A0D0000B995B802983014C1D222E7B4AC454241	NII10020719	09/11/10 15:23	0	0	0	0	0	NULL	NULL	3.8896837892651	NULL	0	NULL	0	0	0	0	0	0	0	NULL	NULL	NULL	NULL	NULL	0	NULL	NULL	0	0	0	0	0	0	0	0	0	0	0	0	0	0	0	0	0	0	NULL	0
1261	01010000200A0D0000DE4496435A3714C173069DB5BA404241	NII10020720	09/11/10 15:34	0	0	0	0	0	NULL	NULL	11.6330241998508	NULL	0	NULL	0	0	0	0	0	0	0	NULL	NULL	NULL	NULL	NULL	0	NULL	NULL	0	0	0	0	0	0	0	0	0	0	0	0	0	0	0	0	0	0	NULL	0
1262	01010000200A0D0000245915E6163E14C1CE2DEA85C63B4241	NII10020721	09/11/10 15:44	0	0	0	0	0	NULL	NULL	0	NULL	0	NULL	0	0	0	0	0	0	0	NULL	NULL	NULL	NULL	NULL	0	NULL	NULL	0	0	0	0	0	0	0	0	0	0	0	0	0	0	0	0	0	0	NULL	0
1263	01010000200A0D0000F16724EDCE4414C120B873E0E0364241	NII10020722	09/11/10 15:55	0	0	0	0	0	NULL	NULL	0	NULL	0	NULL	0	0	0	0	0	0	0	NULL	NULL	NULL	NULL	NULL	0	NULL	NULL	0	0	0	0	0	0	0	0	0	0	0	0	0	0	0	0	0	0	NULL	0
1264	01010000200A0D00002C9C33D7824B14C16A9913ED12324241	NII10020723	09/11/10 16:05	0	0	0	0	0	NULL	NULL	9.15203629421693	NULL	0	NULL	0	0	0	0	0	0	0	NULL	NULL	NULL	NULL	NULL	0	NULL	NULL	0	0	0	0	0	0	0	0	0	0	0	0	0	0	0	0	0	0	NULL	0
1265	01010000200A0D0000D5343EC9165214C1A2E1BBA1252D4241	NII10020724	09/11/10 16:16	0	0	0	0	0	NULL	NULL	3.99752440419727	NULL	0	NULL	0	0	0	0	0	0	0	NULL	NULL	NULL	NULL	NULL	0	NULL	NULL	0	0	0	0	0	0	0	0	0	0	0	0	0	0	0	0	0	0	NULL	0
1266	01010000200A0D00001FB121F85F5914C1F69658E90E284241	NII10020725	09/11/10 16:27	0	0	0	0	0	NULL	NULL	2.74234738642853	NULL	0	NULL	0	0	0	0	0	0	0	NULL	NULL	NULL	NULL	NULL	0	NULL	NULL	0	0	0	0	0	0	0	0	0	0	0	0	0	0	0	0	0	0	NULL	0
1267	01010000200A0D0000F810104ECD5F14C19BDAF71A5A234241	NII10020726	09/11/10 16:38	0	1.29095877114429	0	0	0	NULL	NULL	20.6553403383086	NULL	0	NULL	0	0	0	0	0	0	0	NULL	NULL	NULL	NULL	NULL	0	NULL	NULL	0	0	0	0	0	0	0	0	0	0	0	0	0	0	0	0	0	0	NULL	0
1268	01010000200A0D000060F34BB76A6614C16DCFB350691E4241	NII10020727	09/11/10 16:49	0	0	0	0	0	NULL	NULL	1.37888587865582	NULL	0	NULL	0	0	0	0	0	0	0	NULL	NULL	NULL	NULL	NULL	0	NULL	NULL	0	0	0	0	0	0	0	0	0	0	1.37888587865582	0	0	0	0	2.75777175731164	0	0	NULL	0
1269	01010000200A0D000072A4BE09E16C14C1EE457623BB194241	NII10020728	09/11/10 16:59	0	1.36431291241921	0	0	0	NULL	NULL	5.45725164967683	NULL	0	NULL	0	0	0	0	0	0	0	NULL	NULL	NULL	NULL	NULL	0	NULL	NULL	0	0	0	0	0	0	0	0	0	0	0	0	0	0	0	2.72862582483841	0	0	NULL	0
1270	01010000200A0D0000E8F1F3207D8214C1D277584658124241	NII10020729	09/11/10 17:19	0	0	0	0	0	NULL	NULL	5.43727944349159	NULL	0	NULL	0	0	0	0	0	0	0	NULL	NULL	NULL	NULL	NULL	0	NULL	NULL	0	0	0	0	0	0	0	0	0	0	0	0	0	0	0	0	0	0	NULL	0
1271	01010000200A0D00005162660F7AAE14C1630413057F154241	NII10020730	09/11/10 17:35	0	0	0	0	0	NULL	NULL	1.32536404545458	NULL	0	NULL	0	0	0	0	0	0	0	NULL	NULL	NULL	NULL	NULL	0	NULL	NULL	0	0	0	0	5.30145618181832	0	0	0	0	0	0	0	0	0	0	1.32536404545458	0	0	NULL	0
1272	01010000200A0D00005229D2005DA814C1C75CA0B2671A4241	NII10020731	09/11/10 17:45	0	0	0	0	0	NULL	NULL	21.1480341402859	NULL	0	NULL	0	0	0	0	0	0	0	NULL	NULL	NULL	NULL	NULL	0	NULL	NULL	0	0	0	0	0	0	0	0	0	0	0	0	0	0	0	1.32175213376787	0	0	NULL	0
1273	01010000200A0D0000AF4DE149C1A114C16C2B45DC3F1F4241	NII10020732	09/11/10 17:56	0	0	0	0	0	NULL	NULL	1.29958241376181	NULL	0	NULL	0	0	0	0	0	0	0	NULL	NULL	NULL	NULL	NULL	0	NULL	NULL	0	0	0	0	0	0	0	0	0	0	0	0	0	0	0	0	0	0	NULL	0
1274	01010000200A0D00008C2E62EBE79A14C1127F8DCD29244241	NII10020733	09/11/10 18:06	0	0	0	0	0	NULL	NULL	1.33304136961586	NULL	0	NULL	0	0	0	0	0	0	0	NULL	NULL	NULL	NULL	NULL	0	NULL	NULL	0	0	2.66608273923173	0	0	0	0	0	0	0	0	0	0	0	0	0	0	0	NULL	0
1275	01010000200A0D00008AB203CB449414C19F07DE97F4284241	NII10020734	09/11/10 18:17	0	0	0	0	0	NULL	NULL	0	NULL	0	NULL	0	0	0	0	0	0	0	NULL	NULL	NULL	NULL	NULL	0	NULL	NULL	0	0	0	0	0	0	0	0	0	0	0	0	0	0	0	0	0	0	NULL	0
1276	01010000200A0D0000FDBA2F6C3B8D14C1A99B1D56F82D4241	NII10020735	09/11/10 18:27	0	0	0	0	0	NULL	NULL	4.07122800991262	NULL	0	NULL	0	0	0	0	0	0	0	NULL	NULL	NULL	NULL	NULL	0	NULL	NULL	0	0	0	0	0	0	0	0	0	0	0	0	0	0	0	0	0	0	NULL	0
1277	01010000200A0D000037E9CCF1C48614C16B69F169C3324241	NII10020736	09/11/10 18:38	0	0	0	0	0	NULL	NULL	7.75461971983051	NULL	0	NULL	0	0	0	0	0	0	0	NULL	NULL	NULL	NULL	NULL	0	NULL	NULL	0	0	0	0	0	0	0	0	0	0	0	0	0	0	0	0	0	0	NULL	0
1278	01010000200A0D0000A32C04A6B27E14C1E6E309C299384241	NII10020737	09/11/10 18:51	0	0	0	0	0	NULL	NULL	3.92577633260425	NULL	0	NULL	0	3.92577633260425	0	0	0	0	0	NULL	NULL	NULL	NULL	NULL	0	NULL	NULL	0	0	0	0	0	0	0	0	0	0	0	0	0	0	0	0	0	0	NULL	0
1279	01010000200A0D0000599E640DFA7714C1E74095F8A03D4241	NII10020738	09/11/10 19:02	0	0	0	0	0	NULL	NULL	6.58934412888289	NULL	0	NULL	0	0	0	0	0	0	0	NULL	NULL	NULL	NULL	NULL	0	NULL	NULL	0	0	0	0	0	0	0	0	0	0	0	0	0	0	0	0	0	0	NULL	0
1280	01010000200A0D0000FD2F2C15E87014C1A375F549A7424241	NII10020739	09/11/10 19:12	0	0	0	0	0	NULL	NULL	9.18011963216246	NULL	0	NULL	0	0	0	0	0	0	0	NULL	NULL	NULL	NULL	NULL	0	NULL	NULL	0	0	0	0	0	0	0	0	0	0	0	0	0	0	0	0	0	0	NULL	0
1281	01010000200A0D00008E727136186A14C1B65BCA7091474241	NII10020740	09/11/10 19:23	0	0	0	0	0	NULL	NULL	36.9433812569152	NULL	0	NULL	0	0	0	0	0	0	0	NULL	NULL	NULL	NULL	NULL	0	NULL	NULL	0	0	0	0	0	0	0	0	0	0	0	0	0	0	0	0	0	0	NULL	0
1282	01010000200A0D0000F0769472146314C13A983E60A14C4241	NII10020741	09/11/10 19:33	0	0	0	0	0	NULL	NULL	38.361599798723	NULL	0	NULL	0	0	0	0	0	0	0	NULL	NULL	NULL	NULL	NULL	0	NULL	NULL	0	0	0	0	0	0	0	0	0	0	0	0	0	0	0	0	0	0	NULL	0
1283	01010000200A0D00006FB09AA27D5C14C10A4E7576AE514241	NII10020742	09/11/10 19:44	0	0	0	0	1.22251116573188	NULL	NULL	2.44502233146376	NULL	0	NULL	0	0	0	0	0	0	0	NULL	NULL	NULL	NULL	NULL	0	NULL	NULL	0	0	0	0	0	0	0	0	0	0	0	0	0	0	0	0	0	0	NULL	0
1284	01010000200A0D0000094602B4075514C15641879EEB564241	NII10020743	09/11/10 19:55	0	0	0	0	0	NULL	NULL	8.09977493522226	NULL	0	NULL	0	0	0	0	0	0	0	NULL	NULL	NULL	NULL	NULL	0	NULL	NULL	0	0	0	0	0	0	0	0	0	0	0	0	0	0	0	0	0	0	NULL	0
1285	01010000200A0D00009486E1B1654D14C1FF709ABF885C4241	NII10020744	09/11/10 20:07	0	0	0	0	0	NULL	NULL	16.6941770173872	NULL	0	NULL	0	0	0	0	0	0	0	NULL	NULL	NULL	NULL	NULL	0	NULL	NULL	0	0	0	0	0	0	0	0	0	0	0	0	0	0	0	0	0	0	NULL	0
1286	01010000200A0D00004FEC46CF834614C1A033D94797614241	NII10020745	09/11/10 20:17	0	0	0	0	0	NULL	NULL	7.63026384874912	NULL	0	NULL	0	0	0	0	0	0	0	NULL	NULL	NULL	NULL	NULL	0	NULL	NULL	0	0	0	0	0	0	0	0	0	0	0	0	0	0	0	0	0	0	NULL	0
1287	01010000200A0D0000DB45CEDB993F14C157BE74DCA8664241	NII10020746	09/11/10 20:28	0	0	0	0	0	NULL	NULL	29.5254967588443	NULL	0	NULL	0	0	0	0	0	0	0	NULL	NULL	NULL	NULL	NULL	0	NULL	NULL	0	0	0	0	0	0	0	0	0	0	0	0	0	0	0	0	0	0	NULL	0
1288	01010000200A0D0000E41298B5193714C1457B1B727B6C4241	NII10020747	09/11/10 20:41	0	0	0	0	0	NULL	NULL	5.15382433189315	NULL	0	NULL	0	0	0	0	0	0	0	NULL	NULL	NULL	NULL	NULL	0	NULL	NULL	0	0	0	0	0	0	0	0	0	0	0	0	0	0	0	0	0	0	NULL	0
1289	01010000200A0D000081EF52649B3014C154F2B13086714241	NII10020748	09/11/10 20:51	0	0	0	0	0	NULL	NULL	12.5001760079345	NULL	0	NULL	0	0	0	0	0	0	0	NULL	NULL	NULL	NULL	NULL	0	NULL	NULL	0	0	0	0	0	0	0	0	0	0	0	0	0	0	0	0	0	0	NULL	0
1290	01010000200A0D00003F0EFC7DA12914C1473D4D6FB6764241	NII10020749	09/11/10 21:02	0	0	0	0	0	NULL	NULL	0	NULL	0	NULL	0	0	0	0	0	0	0	NULL	NULL	NULL	NULL	NULL	0	NULL	NULL	0	0	0	0	0	0	0	0	0	0	0	0	0	0	0	0	0	0	NULL	0
1291	01010000200A0D0000B3F4E66750E214C18B40E542801B4241	NII10020750	09/12/10 08:18	0	0	0	0	0	NULL	NULL	0	NULL	0	NULL	0	0	0	0	0	0	0	NULL	NULL	NULL	NULL	NULL	0	NULL	NULL	0	0	0	0	0	0	0	0	0	0	0	0	0	0	0	0	0	0	NULL	0
1292	01010000200A0D0000141C614C6FDB14C1DBBEF7EA9F204241	NII10020751	09/12/10 08:29	0	0	0	0	0	NULL	NULL	0	NULL	0	NULL	0	0	0	0	0	0	0	NULL	NULL	NULL	NULL	NULL	0	NULL	NULL	0	0	0	0	0	0	0	0	0	0	0	0	0	0	0	0	0	0	NULL	0
1293	01010000200A0D0000A93B05F584D414C136A4D54697254241	NII10020752	09/12/10 08:40	0	0	0	0	0	NULL	NULL	0	NULL	0	NULL	0	0	0	0	0	0	0	NULL	NULL	NULL	NULL	NULL	0	NULL	NULL	0	0	0	0	0	0	0	0	0	0	0	0	0	0	0	0	0	0	NULL	0
1294	01010000200A0D00009A4633F1ACCD14C17352074CA02A4241	NII10020753	09/12/10 08:51	0	0	0	0	0	NULL	NULL	0	NULL	0	NULL	0	0	0	0	0	0	0	NULL	NULL	NULL	NULL	NULL	0	NULL	NULL	0	0	0	2.47516551584651	0	0	0	0	0	0	0	0	0	0	0	0	0	0	NULL	0
1295	01010000200A0D0000EDDE67DCCAC614C1AAA0A657D12F4241	NII10020754	09/12/10 09:01	0	0	0	0	0	NULL	NULL	0	NULL	0	NULL	0	0	0	0	0	0	0	NULL	NULL	NULL	NULL	NULL	0	NULL	NULL	0	0	0	3.94177654232257	0	0	0	0	0	0	0	0	0	0	0	0	0	0	NULL	0
1296	01010000200A0D00002E1CE2E7FABF14C106F57D15C1344241	NII10020755	09/12/10 09:12	0	1.26770875309698	0	0	0	NULL	NULL	0	NULL	0	NULL	0	0	0	0	0	0	0	NULL	NULL	NULL	NULL	NULL	0	NULL	NULL	0	0	0	0	0	0	0	0	0	0	0	0	0	0	0	0	0	0	NULL	0
1297	01010000200A0D00006A3C579307B914C15E9BDA8CD5394241	NII10020756	09/12/10 09:23	0	0	0	0	0	NULL	NULL	0	NULL	0	NULL	0	0	0	0	0	0	0	NULL	NULL	NULL	NULL	NULL	0	NULL	NULL	0	0	0	0	0	0	0	0	0	0	0	0	0	0	0	0	0	0	NULL	0
1298	01010000200A0D0000602CDCA1FEB114C1CF420C07F33E4241	NII10020757	09/12/10 09:33	0	0	0	0	0	NULL	NULL	0	NULL	0	NULL	0	0	0	0	0	0	0	NULL	NULL	NULL	NULL	NULL	0	NULL	NULL	0	0	0	0	0	0	0	0	0	0	0	0	0	0	0	0	0	0	NULL	0
1299	01010000200A0D0000CF0A02DC25AB14C1A258625BFA434241	NII10020758	09/12/10 09:44	0	0	0	0	0	NULL	NULL	0	NULL	0	NULL	0	0	0	0	0	0	0	NULL	NULL	NULL	NULL	NULL	0	NULL	NULL	0	0	0	0	1.30367471459362	0	0	0	0	0	1.30367471459362	0	0	0	0	0	0	0	NULL	0
1300	01010000200A0D0000642710517BA414C17176D6B2EA484241	NII10020759	09/12/10 09:54	0	0	0	0	1.27904447977474	NULL	NULL	0	NULL	0	NULL	0	0	0	0	0	0	0	NULL	NULL	NULL	NULL	NULL	0	NULL	NULL	0	0	0	0	0	0	0	0	0	0	0	0	0	0	0	0	0	0	NULL	0
1301	01010000200A0D00008FE3A5301F9D14C1333F16DA3C4E4241	NII10020760	09/12/10 10:05	0	0	0	0	0	NULL	NULL	0	NULL	0	NULL	0	0	0	0	0	0	0	NULL	NULL	NULL	NULL	NULL	0	NULL	NULL	0	0	0	0	0	0	0	0	0	0	0	0	0	0	0	1.31334102686705	0	0	NULL	0
1302	01010000200A0D00007A4AA181719614C1A834B5012E534241	NII10020761	09/12/10 10:16	0	0	0	0	0	NULL	NULL	1.3255197988448	NULL	0	NULL	0	0	0	0	0	0	0	NULL	NULL	NULL	NULL	NULL	0	NULL	NULL	0	0	1.3255197988448	0	0	0	0	0	0	0	0	0	0	0	0	0	0	0	NULL	0
1303	01010000200A0D000020533AED8A8F14C174F41E16FF574241	NII10020762	09/12/10 10:26	0	0	0	0	0	NULL	NULL	0	NULL	0	NULL	0	0	0	0	0	0	0	NULL	NULL	NULL	NULL	NULL	0	NULL	NULL	0	0	0	0	3.94649854022476	0	0	0	0	0	0	0	0	0	0	0	0	0	NULL	0
1304	01010000200A0D00003DD9F70B2B8914C1503569B3D75C4241	NII10020763	09/12/10 10:37	0	0	0	0	0	NULL	NULL	0	NULL	0	NULL	0	0	0	0	0	0	0	NULL	NULL	NULL	NULL	NULL	0	NULL	NULL	0	0	0	0	0	0	0	0	0	0	0	0	0	0	0	0	0	0	NULL	0
1305	01010000200A0D00000AB4FEF28E8214C1B54A161CAC614241	NII10020764	09/12/10 10:47	0	0	0	0	0	NULL	NULL	0	NULL	0	NULL	0	0	0	0	0	0	0	NULL	NULL	NULL	NULL	NULL	0	NULL	NULL	0	0	0	0	0	0	0	0	0	0	0	0	0	0	0	0	0	0	NULL	0
1306	01010000200A0D00003A37B328E07B14C1760DCBAA70664241	NII10020765	09/12/10 10:57	0	0	0	0	0	NULL	NULL	2.64480047823854	NULL	0	NULL	0	0	0	0	0	0	0	NULL	NULL	NULL	NULL	NULL	0	NULL	NULL	0	0	0	0	0	0	0	0	0	0	0	0	0	0	0	0	0	0	NULL	0
1307	01010000200A0D00002AD916318E7514C178DC56614A6B4241	NII10020766	09/12/10 11:08	0	0	0	0	0	NULL	NULL	1.38837251115504	NULL	0	NULL	0	0	0	0	0	0	0	NULL	NULL	NULL	NULL	NULL	0	NULL	NULL	0	0	0	0	0	0	0	0	0	0	0	0	0	0	0	0	0	0	NULL	0
1308	01010000200A0D0000DB848D5EE46F14C13F16FA2CFD6F4241	NII10020767	09/12/10 11:18	0	0	0	0	0	NULL	NULL	0	NULL	0	NULL	0	0	0	0	0	0	0	NULL	NULL	NULL	NULL	NULL	0	NULL	NULL	0	0	0	0	0	0	0	0	0	0	0	0	0	0	0	0	0	0	NULL	0
1309	01010000200A0D000076BF71E95A6814C14715D8CFFC744241	NII10020768	09/12/10 11:29	0	0	0	0	0	NULL	NULL	0	NULL	0	NULL	0	0	0	0	0	0	0	NULL	NULL	NULL	NULL	NULL	0	NULL	NULL	0	0	0	0	0	0	0	0	0	0	0	0	0	0	0	0	0	0	NULL	0
1310	01010000200A0D0000BF7B49A6A16114C1DD7191E7CD794241	NII10020769	09/12/10 11:39	0	0	0	0	0	NULL	NULL	0	NULL	0	NULL	0	0	0	0	0	0	0	NULL	NULL	NULL	NULL	NULL	0	NULL	NULL	0	0	0	0	0	0	0	0	0	0	0	0	0	0	0	0	0	0	NULL	0
1311	01010000200A0D0000FC4459205D6014C1F3006B8D41814241	NII10020770	09/12/10 11:57	0	0	0	0	1.36321670060113	NULL	NULL	2.72643340120226	NULL	0	NULL	0	0	0	0	0	0	0	NULL	NULL	NULL	NULL	NULL	0	NULL	NULL	0	0	0	0	0	0	0	0	0	0	0	0	0	0	0	0	0	0	NULL	0
1312	01010000200A0D0000B2E271CA6B9514C1E30BB6F202804241	NII10020771	09/12/10 12:16	0	0	0	0	0	NULL	NULL	0	NULL	0	NULL	0	0	0	0	0	0	0	NULL	NULL	NULL	NULL	NULL	0	NULL	NULL	0	0	0	0	0	0	0	0	0	0	0	0	0	0	0	0	0	0	NULL	0
1313	01010000200A0D0000F104526E699C14C19336B1C0FA7A4241	NII10020772	09/12/10 12:27	0	0	0	0	0	NULL	NULL	0	NULL	0	NULL	0	0	0	0	0	0	0	NULL	NULL	NULL	NULL	NULL	0	NULL	NULL	0	0	0	0	0	0	0	0	0	0	0	0	0	0	0	0	0	0	NULL	0
1314	01010000200A0D0000B3717BD6D1A214C1ED7BC1D013764241	NII10020773	09/12/10 12:37	0	0	0	0	0	NULL	NULL	0	NULL	0	NULL	0	0	0	0	0	0	0	NULL	NULL	NULL	NULL	NULL	0	NULL	NULL	0	0	0	0	0	0	0	0	0	0	0	0	0	0	0	0	0	0	NULL	0
1315	01010000200A0D00008B011A6BB9A914C120D42F643C714241	NII10020774	09/12/10 12:48	0	0	0	0	0	NULL	NULL	0	NULL	0	NULL	0	0	0	0	0	0	0	NULL	NULL	NULL	NULL	NULL	0	NULL	NULL	0	0	0	0	0	0	0	0	0	0	0	0	0	0	0	0	0	0	NULL	0
1316	01010000200A0D000016C84A131BB714C15DEFE3F679674241	NII10020776	09/12/10 13:10	0	0	0	0	0	NULL	NULL	2.73631208192272	NULL	0	NULL	0	0	0	0	0	0	0	NULL	NULL	NULL	NULL	NULL	0	NULL	NULL	0	0	0	0	0	0	0	0	0	0	0	0	0	0	0	0	0	0	NULL	0
1317	01010000200A0D00002E98239954BD14C17B98259FC4624241	NII10020777	09/12/10 13:20	0	0	0	0	0	NULL	NULL	0	NULL	0	NULL	0	0	0	0	0	0	0	NULL	NULL	NULL	NULL	NULL	0	NULL	NULL	0	0	1.30401544664317	0	0	0	0	0	0	0	0	0	0	0	0	0	0	0	NULL	0
1318	01010000200A0D00006B7C3B011AC414C1996BBEC6CF5D4241	NII10020778	09/12/10 13:31	0	0	0	0	0	NULL	NULL	0	NULL	0	NULL	0	0	0	0	0	0	0	NULL	NULL	NULL	NULL	NULL	0	NULL	NULL	0	0	0	0	0	0	0	0	0	0	0	0	0	0	0	0	0	0	NULL	0
1319	01010000200A0D0000F9433991D0CA14C128B90653EB584241	NII10020779	09/12/10 13:42	0	0	0	0	0	NULL	NULL	0	NULL	0	NULL	0	0	0	0	0	0	0	NULL	NULL	NULL	NULL	NULL	0	NULL	NULL	0	0	0	0	0	0	0	0	0	0	0	0	0	0	0	0	0	0	NULL	0
1320	01010000200A0D00000427E3591DD214C191CB18BBB5534241	NII10020780	09/12/10 13:53	0	0	0	0	0	NULL	NULL	8.0615610536549	NULL	0	NULL	0	0	0	0	0	0	0	NULL	NULL	NULL	NULL	NULL	0	NULL	NULL	0	0	0	0	0	0	0	0	0	0	0	0	0	0	0	0	0	0	NULL	0
1321	01010000200A0D000085304A2F3BDF14C16B072EDFFC494241	NII10020782	09/12/10 14:15	0	0	0	0	0	NULL	NULL	1.34395558907738	NULL	0	NULL	0	0	0	0	0	0	0	NULL	NULL	NULL	NULL	NULL	0	NULL	NULL	0	0	0	0	0	0	0	0	0	0	0	0	0	0	0	0	0	0	NULL	0
1322	01010000200A0D0000DE6543A174E614C1806796D3AB444241	NII10020783	09/12/10 14:26	0	0	0	0	0	NULL	NULL	0	NULL	0	NULL	0	0	0	0	0	0	0	NULL	NULL	NULL	NULL	NULL	0	NULL	NULL	0	0	0	0	0	0	0	0	0	0	0	0	0	0	0	0	0	0	NULL	0
1323	01010000200A0D00008BB81F1640ED14C1DA0D7E2AD73F4241	NII10020784	09/12/10 14:37	0	0	0	0	0	NULL	NULL	1.35500963172406	NULL	0	NULL	0	0	0	0	0	0	0	NULL	NULL	NULL	NULL	NULL	0	NULL	NULL	0	0	0	0	0	0	0	0	0	0	0	0	0	0	0	1.35500963172406	0	0	NULL	0
1324	01010000200A0D00000D0237C89DF314C15F8B621E1D3B4241	NII10020785	09/12/10 14:47	0	0	0	0	0	NULL	NULL	0	NULL	0	NULL	0	0	0	0	0	0	0	NULL	NULL	NULL	NULL	NULL	0	NULL	NULL	0	0	0	1.35843440029439	0	0	0	0	0	0	0	0	0	0	0	0	0	1.35843440029439	NULL	0
1325	01010000200A0D0000A0DDFDF6BC0015C1C333A45898314241	NII10020787	09/12/10 15:08	0	0	0	0	0	NULL	NULL	2.55057611748701	NULL	0	NULL	0	0	0	0	0	0	0	NULL	NULL	NULL	NULL	NULL	0	NULL	NULL	0	0	0	0	0	0	0	0	0	0	0	0	0	0	0	0	0	0	NULL	0
1326	01010000200A0D0000B4AEAA38D30715C1AA76021A882C4241	NII10020788	09/12/10 15:19	0	0	0	0	0	NULL	NULL	1.32815171114775	NULL	0	NULL	0	0	0	0	0	0	0	NULL	NULL	NULL	NULL	NULL	0	NULL	NULL	0	0	0	0	0	0	0	0	0	0	0	0	0	0	0	0	0	0	NULL	0
1327	01010000200A0D0000D19596A3710E15C109677534B5274241	NII10020789	09/12/10 15:29	0	0	0	0	0	NULL	NULL	2.63570809085919	NULL	0	NULL	0	0	0	0	0	0	0	NULL	NULL	NULL	NULL	NULL	0	NULL	NULL	0	0	0	0	0	0	0	0	0	0	0	0	0	0	0	0	0	0	NULL	0
1328	01010000200A0D0000F948CA9AE81415C1320800A7D0224241	NII10020790	09/12/10 15:39	0	0	0	0	0	NULL	NULL	0	NULL	0	NULL	0	0	0	0	0	0	0	NULL	NULL	NULL	NULL	NULL	0	NULL	NULL	0	0	0	0	0	0	0	0	0	0	0	0	0	0	0	0	0	0	NULL	0
1329	01010000200A0D0000B040CA00771B15C11F4D7041221E4241	NII10020791	09/12/10 15:50	0	0	0	0	0	NULL	NULL	0	NULL	0	NULL	0	0	0	0	0	0	0	NULL	NULL	NULL	NULL	NULL	0	NULL	NULL	0	0	0	0	0	0	0	0	0	0	0	0	0	0	0	0	0	0	NULL	0
1330	01010000200A0D0000D9F8EB32AB2815C1A674258F90154241	NII10020792	09/12/10 16:09	0	0	0	0	0	NULL	NULL	0	NULL	0	NULL	0	0	0	0	0	0	0	NULL	NULL	NULL	NULL	NULL	0	NULL	NULL	0	0	0	0	0	0	0	0	0	0	0	0	0	0	0	0	0	0	NULL	0
1331	01010000200A0D00009AB519ECC95D15C1196803E362194241	NII10020793	09/12/10 16:30	0	0	0	0	0	NULL	NULL	0	NULL	0	NULL	0	0	0	0	0	0	0	NULL	NULL	NULL	NULL	NULL	0	NULL	NULL	0	0	0	0	2.64401857204497	0	0	0	0	0	0	0	0	0	0	2.64401857204497	0	0	NULL	0
1332	01010000200A0D0000482016BA3E5715C126D9C5D06A1E4241	NII10020794	09/12/10 16:41	0	0	0	0	0	NULL	NULL	0	NULL	0	NULL	0	0	0	0	0	0	0	NULL	NULL	NULL	NULL	NULL	0	NULL	NULL	0	0	0	0	0	0	0	0	0	0	0	0	0	0	0	0	0	0	NULL	0
1333	01010000200A0D0000BA0B0B207A5015C14573B4FB49234241	NII10020795	09/12/10 16:51	0	0	0	0	0	NULL	NULL	0	NULL	0	NULL	0	0	0	0	0	0	0	NULL	NULL	NULL	NULL	NULL	0	NULL	NULL	0	0	0	0	0	0	0	0	0	0	0	0	0	0	0	0	0	0	NULL	0
1334	01010000200A0D00008C1F86EF2F4415C1D07334BF492C4241	NII10020796	09/12/10 17:11	0	0	0	0	0	NULL	NULL	0	NULL	0	NULL	0	0	0	0	0	0	0	NULL	NULL	NULL	NULL	NULL	0	NULL	NULL	0	0	0	0	0	0	0	0	0	0	0	0	0	0	0	0	0	0	NULL	0
1335	01010000200A0D000010C4E09A573D15C1F11974F950314241	NII10020797	09/12/10 17:21	0	0	0	0	0	NULL	NULL	7.59966527711895	NULL	0	NULL	0	0	0	0	0	0	0	NULL	NULL	NULL	NULL	NULL	0	NULL	NULL	0	0	0	0	0	0	0	0	0	0	0	0	0	0	0	0	0	0	NULL	0
1336	01010000200A0D00006A9D6D11743615C125E1FD546B364241	NII10020798	09/12/10 17:32	0	0	0	0	0	NULL	NULL	1.30042815079378	NULL	0	NULL	0	0	0	0	0	0	0	NULL	NULL	NULL	NULL	NULL	0	NULL	NULL	0	0	0	0	0	0	0	0	0	0	0	0	0	0	0	0	0	0	NULL	0
1337	01010000200A0D00003EB72FF1AF2F15C14F46990B643B4241	NII10020799	09/12/10 17:43	0	0	0	0	0	NULL	NULL	0	NULL	0	NULL	0	0	0	0	0	0	0	NULL	NULL	NULL	NULL	NULL	0	NULL	NULL	0	0	0	0	0	0	0	0	0	0	0	0	0	0	0	0	0	0	NULL	0
1338	01010000200A0D0000BC6E1ED79A2815C178BADC0782404241	NII10020800	09/12/10 17:54	0	0	0	0	0	NULL	NULL	0	NULL	0	NULL	0	0	0	0	0	0	0	NULL	NULL	NULL	NULL	NULL	0	NULL	NULL	0	0	0	0	0	0	0	0	0	0	0	0	0	0	0	0	0	0	NULL	0
1339	01010000200A0D000011D06DA4C42115C120717F4699454241	NII10020801	09/12/10 18:04	0	0	0	0	0	NULL	NULL	2.31308490538818	NULL	0	NULL	0	0	0	0	0	0	0	NULL	NULL	NULL	NULL	NULL	0	NULL	NULL	0	0	0	0	0	0	0	0	0	0	0	0	0	0	0	0	0	0	NULL	0
1340	01010000200A0D0000A844C2411A1A15C16D4902852B4B4241	NII10020802	09/12/10 18:16	0	0	0	0	1.22692003671436	NULL	NULL	0	NULL	0	NULL	0	0	0	0	0	0	0	NULL	NULL	NULL	NULL	NULL	0	NULL	NULL	0	0	1.22692003671436	0	0	0	0	0	0	0	0	0	0	0	0	0	0	0	NULL	0
1341	01010000200A0D00000A191853BC1215C1ADB4089490504241	NII10020803	09/12/10 18:27	0	0	0	0	0	NULL	NULL	1.26801057194333	NULL	0	NULL	0	0	0	0	0	0	0	NULL	NULL	NULL	NULL	NULL	0	NULL	NULL	0	0	2.53602114388665	0	0	0	0	0	0	0	0	0	0	0	0	1.26801057194333	0	0	NULL	0
1342	01010000200A0D0000190109358E0B15C1C7BFEB50BA554241	NII10020804	09/12/10 18:38	0	0	0	0	0	NULL	NULL	0	NULL	0	NULL	0	0	0	0	0	0	0	NULL	NULL	NULL	NULL	NULL	0	NULL	NULL	0	0	0	0	0	0	0	0	0	0	0	0	0	0	0	1.30128368964179	0	0	NULL	0
1343	01010000200A0D0000E3347A28E70415C1A003DAFB9F5A4241	NII10020805	09/12/10 18:48	0	0	0	0	1.30036717991809	NULL	NULL	0	NULL	0	NULL	0	0	0	0	0	0	0	NULL	NULL	NULL	NULL	NULL	0	NULL	NULL	0	0	0	0	0	0	0	0	0	0	0	0	0	0	0	0	0	0	NULL	0
1344	01010000200A0D000021103D7854FE14C1E62F3420885F4241	NII10020806	09/12/10 18:59	0	0	0	0	0	NULL	NULL	0	NULL	0	NULL	0	0	0	0	0	0	0	NULL	NULL	NULL	NULL	NULL	0	NULL	NULL	0	0	0	0	0	0	0	0	0	0	0	0	0	0	0	0	0	0	NULL	0
1345	01010000200A0D0000F75D469C44F714C110737C0A85644241	NII10020807	09/12/10 19:09	0	0	0	0	0	NULL	NULL	0	NULL	0	NULL	0	0	0	0	0	0	0	NULL	NULL	NULL	NULL	NULL	0	NULL	NULL	0	0	0	0	0	0	0	0	0	0	0	0	0	0	0	0	0	0	NULL	0
1346	01010000200A0D0000122C16E27BF014C161006C7C8C694241	NII10020808	09/12/10 19:20	0	0	0	0	0	NULL	NULL	0	NULL	0	NULL	0	0	0	0	0	0	0	NULL	NULL	NULL	NULL	NULL	0	NULL	NULL	0	0	0	0	0	0	0	0	0	0	0	0	0	0	0	0	0	0	NULL	0
1347	01010000200A0D00003C7054DD8AE914C1197C359A856E4241	NII10020809	09/12/10 19:30	0	0	0	0	0	NULL	NULL	0	NULL	0	NULL	0	0	0	0	0	0	0	NULL	NULL	NULL	NULL	NULL	0	NULL	NULL	0	0	0	0	0	0	0	0	0	0	0	0	0	0	0	0	0	0	NULL	0
1348	01010000200A0D00000627A0429CE214C108D050A5A6734241	NII10020810	09/12/10 19:41	0	0	0	0	0	NULL	NULL	0	NULL	0	NULL	0	0	0	0	0	0	0	NULL	NULL	NULL	NULL	NULL	0	NULL	NULL	0	0	0	0	0	0	0	0	0	0	0	0	0	0	0	0	0	0	NULL	0
1349	01010000200A0D00001DA533481DDC14C188FD53DD8D784241	NII10020811	09/12/10 19:51	0	0	0	0	0	NULL	NULL	0	NULL	0	NULL	0	0	0	0	0	0	0	NULL	NULL	NULL	NULL	NULL	0	NULL	NULL	0	0	0	0	0	0	0	0	0	0	0	0	0	0	0	0	0	0	NULL	0
1350	01010000200A0D00004C89691133D514C1708868507E7D4241	NII10020812	09/12/10 20:02	0	0	0	0	0	NULL	NULL	0	NULL	0	NULL	0	0	0	0	0	0	0	NULL	NULL	NULL	NULL	NULL	0	NULL	NULL	0	0	0	0	0	0	0	0	0	0	0	0	0	0	0	0	0	0	NULL	0
1351	01010000200A0D00002A29AD01FF9815C1952EA46F571A4241	NII10020813	09/13/10 08:16	0	0	0	0	0	NULL	NULL	0	NULL	0	NULL	0	0	0	0	0	0	0	NULL	NULL	NULL	NULL	NULL	0	NULL	NULL	0	0	0	0	6.71851994983659	0	0	0	0	0	0	0	0	0	0	0	0	0	NULL	0
1352	01010000200A0D00005B85960F969215C10528F9E92D1F4241	NII10020814	09/13/10 08:26	0	0	0	0	0	NULL	NULL	0	NULL	0	NULL	0	0	0	0	0	0	0	NULL	NULL	NULL	NULL	NULL	0	NULL	NULL	0	0	0	0	0	0	0	0	0	0	0	0	0	0	0	1.34076550161465	0	0	NULL	0
1353	01010000200A0D00007FA9458DFF8B15C18F2843ECF1234241	NII10020815	09/13/10 08:37	0	0	0	0	1.34323309429211	NULL	NULL	0	NULL	0	NULL	0	0	0	0	0	0	0	NULL	NULL	NULL	NULL	NULL	0	NULL	NULL	0	0	0	0	2.68646618858421	0	0	0	0	0	0	0	0	0	0	0	0	0	NULL	0
1354	01010000200A0D00005620BE9ACA7E15C1D2DBADE6872D4241	NII10020817	09/13/10 08:57	0	0	0	0	0	NULL	NULL	0	NULL	0	NULL	0	0	0	0	0	0	0	NULL	NULL	NULL	NULL	NULL	0	NULL	NULL	0	0	0	0	0	0	0	0	0	0	0	0	0	0	0	0	0	0	NULL	0
1355	01010000200A0D00009B1D67C5727815C1D8E69D724E324241	NII10020818	09/13/10 09:08	0	0	0	0	0	NULL	NULL	0	NULL	0	NULL	0	0	0	0	0	0	0	NULL	NULL	NULL	NULL	NULL	0	NULL	NULL	0	0	0	0	0	0	0	0	0	0	0	0	0	0	0	0	0	0	NULL	0
1356	01010000200A0D00008EE166FBDD7115C19466BFC214374241	NII10020819	09/13/10 09:18	0	0	0	0	0	NULL	NULL	0	NULL	0	NULL	0	0	0	0	0	0	0	NULL	NULL	NULL	NULL	NULL	0	NULL	NULL	0	0	0	0	0	0	0	0	0	0	0	0	0	0	0	0	0	0	NULL	0
1357	01010000200A0D000042C168E9646B15C1870CCFD6CC3B4241	NII10020820	09/13/10 09:28	0	0	0	0	0	NULL	NULL	0	NULL	0	NULL	0	0	0	0	0	0	0	NULL	NULL	NULL	NULL	NULL	0	NULL	NULL	0	0	0	0	0	0	0	0	0	0	0	0	0	0	0	1.33444815659971	0	0	NULL	0
1358	01010000200A0D0000BF55E0C1DD6415C1CF83E14894404241	NII10020821	09/13/10 09:39	0	0	0	0	0	NULL	NULL	1.34316825160697	NULL	0	NULL	0	0	0	0	0	0	0	NULL	NULL	NULL	NULL	NULL	0	NULL	NULL	0	0	0	0	0	0	0	0	0	0	0	0	0	0	0	0	0	0	NULL	0
1359	01010000200A0D00000F5082BF4E5E15C1046B402153454241	NII10020822	09/13/10 09:49	0	0	0	0	0	NULL	NULL	2.70178903448143	NULL	0	NULL	0	0	0	0	0	0	0	NULL	NULL	NULL	NULL	NULL	0	NULL	NULL	0	0	0	0	0	0	0	0	0	0	0	0	0	0	0	1.35089451724071	0	0	NULL	0
1360	01010000200A0D00002704B32DDA5715C15318BEDC174A4241	NII10020823	09/13/10 09:59	0	0	0	0	1.34255051551665	NULL	NULL	2.68510103103329	NULL	0	NULL	0	0	0	0	0	0	0	NULL	NULL	NULL	NULL	NULL	0	NULL	NULL	0	0	0	0	0	0	0	0	0	0	0	0	0	0	0	0	0	0	NULL	0
1361	01010000200A0D000028B2EC0A665115C12F43DB51DB4E4241	NII10020824	09/13/10 10:10	0	0	0	0	1.3451178647324	NULL	NULL	0	NULL	0	NULL	0	0	0	0	0	0	0	NULL	NULL	NULL	NULL	NULL	0	NULL	NULL	0	0	0	0	0	0	0	0	0	0	0	0	0	0	0	0	0	0	NULL	0
1362	01010000200A0D000087A71D2B884A15C1C6D22E26D6534241	NII10020825	09/13/10 10:20	0	0	0	0	0	NULL	NULL	0	NULL	0	NULL	0	0	0	0	0	0	0	NULL	NULL	NULL	NULL	NULL	0	NULL	NULL	0	0	0	0	0	0	0	0	0	0	0	0	0	0	0	0	0	0	NULL	0
1363	01010000200A0D0000FF25AD9A154415C1276598BF9A584241	NII10020826	09/13/10 10:31	0	0	0	0	0	NULL	NULL	0	NULL	0	NULL	0	0	0	0	0	0	0	NULL	NULL	NULL	NULL	NULL	0	NULL	NULL	0	0	0	0	0	0	0	0	0	0	0	0	0	0	0	0	0	0	NULL	0
1364	01010000200A0D0000BB5237ED843D15C17279EDEB655D4241	NII10020827	09/13/10 10:41	0	0	0	0	0	NULL	NULL	0	NULL	0	NULL	0	0	0	0	0	0	0	NULL	NULL	NULL	NULL	NULL	0	NULL	NULL	0	0	0	0	0	0	0	0	0	0	0	0	0	0	0	0	0	0	NULL	0
1365	01010000200A0D000058F7E259543015C1C08CC23209674241	NII10020829	09/13/10 11:02	0	0	0	0	0	NULL	NULL	0	NULL	0	NULL	0	0	0	0	0	0	0	NULL	NULL	NULL	NULL	NULL	0	NULL	NULL	0	0	0	1.33672813870089	0	0	0	0	0	0	0	0	0	0	0	0	0	0	NULL	0
1366	01010000200A0D000010FC5AD8962915C131963AB9D06B4241	NII10020830	09/13/10 11:13	0	0	0	0	0	NULL	NULL	0	NULL	0	NULL	0	0	0	0	0	0	0	NULL	NULL	NULL	NULL	NULL	0	NULL	NULL	0	0	0	0	0	0	0	0	0	0	0	0	0	0	0	0	0	0	NULL	0
1367	01010000200A0D00009B13A8219F2215C1DD3EBBC708714241	NII10020831	09/13/10 11:24	0	0	0	0	0	NULL	NULL	0	NULL	0	NULL	0	0	0	0	0	0	0	NULL	NULL	NULL	NULL	NULL	0	NULL	NULL	0	0	0	0	0	0	0	0	0	0	0	0	0	0	0	0	0	0	NULL	0
1368	01010000200A0D0000C2E01768471C15C16843748BC5754241	NII10020832	09/13/10 11:34	0	0	0	0	0	NULL	NULL	0	NULL	0	NULL	0	0	0	0	0	0	0	NULL	NULL	NULL	NULL	NULL	0	NULL	NULL	0	0	0	0	0	0	0	0	0	0	0	0	0	0	0	1.31374548019404	0	0	NULL	0
1369	01010000200A0D000031287E8B011915C1296D222BFB824241	NII10020835	09/13/10 12:10	0	0	0	0	0	NULL	NULL	0	NULL	0	NULL	0	0	0	0	0	0	0	NULL	NULL	NULL	NULL	NULL	0	NULL	NULL	0	0	0	0	0	0	0	0	0	0	0	0	0	0	0	0	0	0	NULL	0
1370	01010000200A0D000037C51EDC191215C1DF43F03BEA874241	NII10020836	09/13/10 12:20	0	0	0	0	0	NULL	NULL	0	NULL	0	NULL	0	0	0	0	0	0	0	NULL	NULL	NULL	NULL	NULL	0	NULL	NULL	0	0	0	0	0	0	0	0	0	0	0	0	0	0	0	0	0	0	NULL	0
1371	01010000200A0D0000E583B815FF0915C16CA624F10F8D4241	NII10020837	09/13/10 12:31	0	0	0	0	0	NULL	NULL	0	NULL	0	NULL	0	0	0	0	0	0	0	NULL	NULL	NULL	NULL	NULL	0	NULL	NULL	0	0	0	0	0	0	0	0	0	0	0	0	0	0	0	0	0	0	NULL	0
1372	01010000200A0D00008A32D2B8590415C1B30E4207CB914241	NII10020838	09/13/10 12:41	0	0	0	0	0	NULL	NULL	0	NULL	0	NULL	0	0	0	0	0	0	0	NULL	NULL	NULL	NULL	NULL	0	NULL	NULL	0	0	0	0	0	0	0	0	0	0	0	0	0	0	0	0	0	0	NULL	0
1373	01010000200A0D00004AD70C24D5FD14C17C8DE8DC82964241	NII10020839	09/13/10 12:52	0	0	0	0	0	NULL	NULL	0	NULL	0	NULL	0	0	0	0	0	0	0	NULL	NULL	NULL	NULL	NULL	0	NULL	NULL	0	0	0	0	6.71556528023322	0	0	0	0	0	0	0	0	0	0	0	0	0	NULL	0
1374	01010000200A0D00008EC5F1EF5EF714C1C5F0B9C4409B4241	NII10020840	09/13/10 13:02	0	0	0	0	0	NULL	NULL	0	NULL	0	NULL	0	0	0	0	0	0	0	NULL	NULL	NULL	NULL	NULL	0	NULL	NULL	0	0	0	18.7954526373365	0	0	0	0	0	0	0	0	0	0	0	0	0	0	NULL	0
1375	01010000200A0D000035EDCC4A0BF114C1447030260AA04241	NII10020841	09/13/10 13:13	0	0	0	0	0	NULL	NULL	0	NULL	0	NULL	0	0	0	0	0	0	0	NULL	NULL	NULL	NULL	NULL	0	NULL	NULL	0	0	0	0	0	0	0	0	0	0	0	0	0	0	0	0	0	0	NULL	0
1376	01010000200A0D00002DD70F19EFAC14C16A11CDAA25A64241	NII10020843	09/13/10 13:46	0	0	0	0	0	NULL	NULL	0	NULL	0	NULL	0	0	0	0	0	0	0	NULL	NULL	NULL	NULL	NULL	0	NULL	NULL	0	0	0	6.71022569867299	0	0	0	0	0	0	0	0	0	0	0	0	0	0	NULL	0
1377	01010000200A0D000067C754DEE4B214C153A601B268A14241	NII10020844	09/13/10 13:56	0	0	0	0	0	NULL	NULL	21.3521127236069	NULL	0	NULL	0	0	0	0	0	0	0	NULL	NULL	NULL	NULL	NULL	0	NULL	NULL	0	0	14.6795774974797	0	0	0	0	0	0	0	0	0	0	0	0	0	0	0	NULL	0
1378	01010000200A0D0000C59669807EB914C1211E7B19A49C4241	NII10020845	09/13/10 14:06	0	0	0	0	0	NULL	NULL	5.45776219356484	NULL	0	NULL	0	0	0	0	0	0	0	NULL	NULL	NULL	NULL	NULL	0	NULL	NULL	0	0	0	0	0	0	0	0	0	0	0	0	0	0	0	1.36444054839121	0	0	NULL	0
1379	01010000200A0D000076362B03D8BF14C1BB654E79F8974241	NII10020846	09/13/10 14:17	0	0	0	0	0	NULL	NULL	1.33321763702638	NULL	0	NULL	0	0	0	0	0	0	0	NULL	NULL	NULL	NULL	NULL	0	NULL	NULL	0	0	0	0	0	0	0	0	0	0	0	0	0	0	0	0	0	0	NULL	0
1380	01010000200A0D00004F573E4E81C614C109637A892C934241	NII10020847	09/13/10 14:27	0	0	0	0	0	NULL	NULL	0	NULL	0	NULL	0	0	0	0	0	0	0	NULL	NULL	NULL	NULL	NULL	0	NULL	NULL	0	0	0	0	0	0	0	0	0	0	0	0	0	0	0	0	0	0	NULL	0
1381	01010000200A0D00008DD60DCA62CD14C1D19E9EA3278E4241	NII10020848	09/13/10 14:38	0	0	0	0	0	NULL	NULL	0	NULL	0	NULL	0	0	0	0	0	0	0	NULL	NULL	NULL	NULL	NULL	0	NULL	NULL	0	0	0	0	0	0	0	0	0	0	0	0	0	0	0	0	0	0	NULL	0
1382	01010000200A0D00008439F11142D414C1896E054A2F894241	NII10020849	09/13/10 14:48	0	0	0	0	0	NULL	NULL	1.304367817105	NULL	0	NULL	0	0	0	0	0	0	0	NULL	NULL	NULL	NULL	NULL	0	NULL	NULL	0	0	0	0	0	0	0	0	0	0	0	0	0	0	0	0	0	0	NULL	0
1383	01010000200A0D0000DCF822C95ADA14C19A622A425F814241	NII10020851	09/13/10 15:06	0	0	0	0	0	NULL	NULL	0	NULL	0	NULL	0	0	0	0	0	0	0	NULL	NULL	NULL	NULL	NULL	0	NULL	NULL	0	0	0	0	0	0	0	0	0	0	0	0	0	0	0	0	0	0	NULL	0
1384	01010000200A0D000022253EF0519514C16443E9B92D804241	NII10020852	09/13/10 15:23	0	0	0	0	0	NULL	NULL	0	NULL	0	NULL	0	0	0	0	0	0	0	NULL	NULL	NULL	NULL	NULL	0	NULL	NULL	0	0	0	0	0	0	0	0	0	0	0	0	0	0	0	0	0	0	NULL	0
1385	01010000200A0D0000B2DFB36E719C14C107A1220CEC7A4241	NII10020853	09/13/10 15:34	0	0	0	0	0	NULL	NULL	0.858137709992586	NULL	0	NULL	0	0	0	0	0	0	0	NULL	NULL	NULL	NULL	NULL	0	NULL	NULL	0	0	0	0	0	0	0	0	0	0	0	0	0	0	0	0	0	0	NULL	0
1386	01010000200A0D0000707E31973EA714C1EA61A9562B734241	NII10020854	09/13/10 15:50	0	0	0	0	0	NULL	NULL	0	NULL	0	NULL	0	0	0	0	0	0	0	NULL	NULL	NULL	NULL	NULL	0	NULL	NULL	0	0	1.32092368972071	0	0	0	0	0	0	0	0	0	0	0	0	2.64184737944143	0	0	NULL	0
1387	01010000200A0D00008359F7C4BCAD14C163A940DC506E4241	NII10020855	09/13/10 16:01	0	0	0	0	0	NULL	NULL	1.34642006961979	NULL	0	NULL	0	0	0	0	0	0	0	NULL	NULL	NULL	NULL	NULL	0	NULL	NULL	0	0	0	0	0	0	0	0	0	0	0	0	0	0	0	0	0	0	NULL	0
1388	01010000200A0D000012F21C4C6BB414C1561617B47C694241	NII10020856	09/13/10 16:11	0	0	0	0	0	NULL	NULL	2.60817348085249	NULL	0	NULL	0	0	0	0	0	0	0	NULL	NULL	NULL	NULL	NULL	0	NULL	NULL	0	0	0	0	0	0	0	0	0	0	0	0	0	0	0	0	0	0	NULL	0
1389	01010000200A0D00006AF7E9EF11BB14C1EC35EFB08F644241	NII10020857	09/13/10 16:22	0	0	0	0	0	NULL	NULL	10.5823046106771	NULL	0	NULL	0	0	0	0	0	0	0	NULL	NULL	NULL	NULL	NULL	0	NULL	NULL	0	0	0	0	0	0	0	0	0	0	0	0	0	0	0	0	0	0	NULL	0
1390	01010000200A0D0000DC94DFF4ACC114C16C72CF31B55F4241	NII10020858	09/13/10 16:32	0	0	0	0	0	NULL	NULL	2.65884333180929	NULL	0	NULL	0	0	0	0	0	0	0	NULL	NULL	NULL	NULL	NULL	0	NULL	NULL	0	0	0	0	0	0	0	0	0	0	0	0	0	0	0	0	0	0	NULL	0
1391	01010000200A0D000025C0A2DC7AC814C12C13EBA3A65A4241	NII10020859	09/13/10 16:43	0	0	0	0	0	NULL	NULL	5.40686100191663	NULL	0	NULL	0	0	0	0	0	0	0	NULL	NULL	NULL	NULL	NULL	0	NULL	NULL	0	0	0	18.9240135067082	0	0	0	0	0	0	0	0	0	0	0	0	0	0	NULL	0
1392	01010000200A0D0000124955494ACF14C10716E918EA554241	NII10020860	09/13/10 16:54	0	0	0	0	0	NULL	NULL	8.0420268604138	NULL	0	NULL	0	0	0	0	0	0	0	NULL	NULL	NULL	NULL	NULL	0	NULL	NULL	0	0	0	0	0	0	0	0	0	0	0	0	0	0	0	0	0	0	NULL	0
1393	01010000200A0D00008B5EBD76BFD514C1636E6ADB1F514241	NII10020861	09/13/10 17:04	0	0	0	0	0	NULL	NULL	3.96736665572989	NULL	0	NULL	0	0	0	0	0	0	0	NULL	NULL	NULL	NULL	NULL	0	NULL	NULL	0	0	0	0	0	0	0	0	0	0	0	0	0	0	0	0	0	0	NULL	0
1394	01010000200A0D00001466B35D5ADC14C150B0519C484C4241	NII10020862	09/13/10 17:14	0	0	0	0	0	NULL	NULL	2.58261656234581	NULL	0	NULL	0	0	0	0	0	0	0	NULL	NULL	NULL	NULL	NULL	0	NULL	NULL	0	0	0	0	0	0	0	0	0	0	0	0	0	0	0	0	0	0	NULL	0
1395	01010000200A0D00000EE0E1F129E314C1202AC3FE53474241	NII10020863	09/13/10 17:25	0	0	0	0	0	NULL	NULL	0	NULL	0	NULL	0	0	0	0	0	0	0	NULL	NULL	NULL	NULL	NULL	0	NULL	NULL	0	0	0	0	0	0	0	0	0	0	0	0	0	0	0	0	0	0	NULL	0
1396	01010000200A0D000013C8E8BADCE914C1CB86DD4675424241	NII10020864	09/13/10 17:36	0	0	0	0	0	NULL	NULL	5.30863573659983	NULL	0	NULL	0	0	0	0	0	0	0	NULL	NULL	NULL	NULL	NULL	0	NULL	NULL	0	0	0	0	0	0	0	0	0	0	0	0	0	0	0	0	0	0	NULL	0
1397	01010000200A0D0000A3E71A1E4FF014C1DF8A5399A23D4241	NII10020865	09/13/10 17:46	0	0	0	0	0	NULL	NULL	2.661339543647	NULL	0	NULL	0	0	0	0	0	0	0	NULL	NULL	NULL	NULL	NULL	0	NULL	NULL	0	0	0	0	0	0	0	0	0	0	0	0	0	0	0	0	0	0	NULL	0
1398	01010000200A0D0000D50EFEE6D0F614C11973B672D7384241	NII10020866	09/13/10 17:56	0	0	0	0	0	NULL	NULL	1.31747499453027	NULL	0	NULL	0	0	0	0	0	0	0	NULL	NULL	NULL	NULL	NULL	0	NULL	NULL	0	0	0	0	0	0	0	0	0	0	0	0	0	0	0	0	0	0	NULL	0
1399	01010000200A0D000070AF28717BFD14C13C203E9DF7334241	NII10020867	09/13/10 18:07	0	0	0	0	0	NULL	NULL	1.29758407685734	NULL	0	NULL	0	0	0	0	0	0	0	NULL	NULL	NULL	NULL	NULL	0	NULL	NULL	0	0	0	0	0	0	0	0	0	0	0	0	0	0	0	0	0	0	NULL	0
1400	01010000200A0D0000664E34B7BE0415C19A4346FC9F2E4241	NII10020868	09/13/10 18:18	0	0	0	0	0	NULL	NULL	0	NULL	0	NULL	0	0	0	0	0	0	0	NULL	NULL	NULL	NULL	NULL	0	NULL	NULL	0	0	0	0	1.29476874856455	0	0	0	0	0	0	0	0	0	0	0	0	0	NULL	0
1401	01010000200A0D00004177A940C40B15C11519291A97294241	NII10020869	09/13/10 18:28	0	0	0	0	0	NULL	NULL	1.28066146657517	NULL	0	NULL	0	0	0	0	0	0	0	NULL	NULL	NULL	NULL	NULL	0	NULL	NULL	0	0	0	0	0	0	0	0	0	0	0	0	0	0	0	0	0	0	NULL	0
1402	01010000200A0D0000DB374D2EA11215C10D70AF0B82244241	NII10020870	09/13/10 18:39	0	1.263011895707	0	0	0	NULL	NULL	0	NULL	0	NULL	0	0	0	0	0	0	0	NULL	NULL	NULL	NULL	NULL	0	NULL	NULL	0	0	0	0	0	0	0	0	0	0	0	0	0	0	0	0	0	0	NULL	0
1403	01010000200A0D0000E4B7B034A11915C1F52A81CE691F4241	NII10020871	09/13/10 18:49	0	0	0	0	0	NULL	NULL	2.56190861403278	NULL	0	NULL	0	0	0	0	0	0	0	NULL	NULL	NULL	NULL	NULL	0	NULL	NULL	0	0	0	0	0	0	0	0	0	0	0	0	0	0	0	0	0	0	NULL	0
1404	01010000200A0D0000821B5AECB23518C1FC2DD1AA29794241	NII10020873	09/14/10 08:13	0	0	0	0	1.2849197196315	NULL	NULL	1.2849197196315	NULL	0	NULL	0	0	0	0	0	0	0	NULL	NULL	NULL	NULL	NULL	0	NULL	NULL	0	0	0	0	0	0	0	0	0	0	0	0	0	0	0	1.2849197196315	0	0	NULL	0
1405	01010000200A0D0000DA3607771B2F18C1A86207B2287E4241	NII10020874	09/14/10 08:24	0	0	0	0	0	NULL	NULL	0	NULL	0	NULL	0	0	0	0	0	0	0	NULL	NULL	NULL	NULL	NULL	0	NULL	NULL	0	0	0	0	0	0	0	0	0	0	0	0	0	0	0	0	0	0	NULL	0
1406	01010000200A0D00001BE1658A8E2818C1B17F327B02834241	NII10020875	09/14/10 08:35	0	0	0	0	0	NULL	NULL	2.63688027981622	NULL	0	NULL	0	0	0	0	0	0	0	NULL	NULL	NULL	NULL	NULL	0	NULL	NULL	0	0	0	0	0	0	0	0	0	0	0	0	0	0	0	0	0	0	NULL	0
1407	01010000200A0D00004B7249DD202218C17BBA6D32E5874241	NII10020876	09/14/10 08:45	0	0	0	0	0	NULL	NULL	0	NULL	0	NULL	0	0	0	0	0	0	0	NULL	NULL	NULL	NULL	NULL	0	NULL	NULL	0	0	0	0	0	0	0	0	0	0	0	0	0	0	0	0	0	0	NULL	0
1408	01010000200A0D00003EA3C865FD1918C1F1EAA3A6E38D4241	NII10020877	09/14/10 08:58	0	0	0	0	0	NULL	NULL	0	NULL	0	NULL	0	0	0	0	0	0	0	NULL	NULL	NULL	NULL	NULL	0	NULL	NULL	0	0	0	0	0	0	0	0	0	0	0	0	0	0	0	0	0	0	NULL	0
1409	01010000200A0D00009EA76D61841318C153033303CD924241	NII10020878	09/14/10 09:08	0	0	0	0	0	NULL	NULL	2.56148110341806	NULL	0	NULL	0	0	0	0	0	0	0	NULL	NULL	NULL	NULL	NULL	0	NULL	NULL	0	0	0	0	0	0	0	0	0	0	0	0	0	0	0	0	0	0	NULL	0
1410	01010000200A0D0000FD9A4446F30C18C1A36D19C0D9974241	NII10020879	09/14/10 09:19	0	0	0	0	0	NULL	NULL	3.99789915880218	NULL	0	NULL	0	0	0	0	0	0	0	NULL	NULL	NULL	NULL	NULL	0	NULL	NULL	0	0	0	0	0	0	0	0	0	0	0	0	0	0	0	1.33263305293406	0	0	NULL	0
1411	01010000200A0D000010C1A840630618C127FDEF1BA39C4241	NII10020880	09/14/10 09:29	0	0	0	0	0	NULL	NULL	0	NULL	0	NULL	0	0	0	0	0	0	0	NULL	NULL	NULL	NULL	NULL	0	NULL	NULL	0	0	0	0	0	0	0	0	0	0	0	0	0	0	0	0	0	0	NULL	0
1412	01010000200A0D00003FD2F854350018C1E3260BCF64A14241	NII10020881	09/14/10 09:40	0	0	0	0	0	NULL	NULL	3.99562762888371	NULL	0	NULL	0	0	0	0	0	0	0	NULL	NULL	NULL	NULL	NULL	0	NULL	NULL	0	0	0	0	0	0	0	0	0	0	0	0	0	0	0	0	0	0	NULL	0
1413	01010000200A0D00004BE54959B5F917C124BD102C33A64241	NII10020882	09/14/10 09:50	0	0	0	0	0	NULL	NULL	1.31593362311325	NULL	0	NULL	0	0	0	0	0	0	0	NULL	NULL	NULL	NULL	NULL	0	NULL	NULL	0	0	0	0	0	0	1.31593362311325	0	0	0	0	0	0	0	0	0	0	0	NULL	0
1414	01010000200A0D000041A9816042F317C1951338BB0CAB4241	NII10020883	09/14/10 10:01	0	0	0	0	0	NULL	NULL	0	NULL	0	NULL	0	0	0	0	0	0	0	NULL	NULL	NULL	NULL	NULL	0	NULL	NULL	0	0	0	0	0	0	0	0	0	0	0	0	0	0	0	0	0	0	NULL	0
1415	01010000200A0D000049014C79FDEC17C1AEDCEA91D7AF4241	NII10020884	09/14/10 10:11	0	0	0	0	0	NULL	NULL	1.27078041159341	NULL	0	NULL	0	0	0	0	0	0	0	NULL	NULL	NULL	NULL	NULL	0	NULL	NULL	0	0	0	0	0	0	0	0	0	0	0	0	0	0	0	0	0	0	NULL	0
1416	01010000200A0D0000EC28B4B4EBE517C1C50718B614B54241	NII10020885	09/14/10 10:22	0	0	0	0	0	NULL	NULL	1.33233867926844	NULL	0	NULL	0	0	0	0	0	0	0	NULL	NULL	NULL	NULL	NULL	0	NULL	NULL	0	0	0	0	1.33233867926844	0	0	0	0	0	0	0	0	0	0	0	0	0	NULL	0
1417	01010000200A0D000034A2DE659BDF17C1F7053512E3B94241	NII10020886	09/14/10 10:33	0	0	0	0	0	NULL	NULL	0	NULL	0	NULL	0	0	0	0	0	0	0	NULL	NULL	NULL	NULL	NULL	0	NULL	NULL	0	0	0	0	0	0	0	0	0	0	0	0	0	0	0	0	0	0	NULL	0
1418	01010000200A0D0000D321FC422ED917C144112DB5A9BE4241	NII10020887	09/14/10 10:43	0	0	0	0	0	NULL	NULL	1.33435642656904	NULL	0	NULL	0	0	0	0	0	0	0	NULL	NULL	NULL	NULL	NULL	0	NULL	NULL	0	0	0	0	0	0	0	0	0	0	0	0	0	0	0	1.33435642656904	0	0	NULL	0
1419	01010000200A0D00007488D19933BA17C108FB5F2845C74241	NII10020889	09/14/10 11:07	0	0	0	0	0	NULL	NULL	0	NULL	0	NULL	0	0	0	0	0	0	0	NULL	NULL	NULL	NULL	NULL	0	NULL	NULL	0	0	0	0	0	0	0	0	0	0	0	0	0	0	0	0	0	0	NULL	0
1420	01010000200A0D00008A9DD38D899317C1BBFD5E4E87C54241	NII10020890	09/14/10 11:19	0	0	0	0	0	NULL	NULL	2.7171517649008	NULL	0	NULL	0	1.3585758824504	0	0	0	0	0	NULL	NULL	NULL	NULL	NULL	0	NULL	NULL	0	0	0	0	1.3585758824504	0	0	0	0	0	0	0	0	0	0	0	0	0	NULL	0
1421	01010000200A0D000038F16D5ADA9917C1AA7C86B7CBC04241	NII10020891	09/14/10 11:29	0	0	0	0	0	NULL	NULL	0	NULL	0	NULL	0	0	0	0	0	0	0	NULL	NULL	NULL	NULL	NULL	0	NULL	NULL	0	0	0	0	0	0	0	0	0	0	0	0	0	0	0	2.62446264687588	0	0	NULL	0
1422	01010000200A0D0000A39C16DB78A017C1F2B77865F2BB4241	NII10020892	09/14/10 11:40	0	0	0	0	0	NULL	NULL	2.62034163469514	NULL	0	NULL	0	0	0	0	0	0	0	NULL	NULL	NULL	NULL	NULL	0	NULL	NULL	0	0	0	0	0	0	0	0	0	0	0	0	0	0	0	0	0	0	NULL	0
1423	01010000200A0D00008BA38748EEA617C1F4696F0619B74241	NII10020893	09/14/10 11:50	0	0	0	0	0	NULL	NULL	2.67957975184915	NULL	0	NULL	0	0	0	0	0	0	0	NULL	NULL	NULL	NULL	NULL	0	NULL	NULL	0	0	0	0	0	0	0	0	0	0	0	0	0	0	0	0	0	0	NULL	0
1424	01010000200A0D00003FD8289C5FAD17C1B02299A65AB24241	NII10020894	09/14/10 12:01	0	0	0	0	0	NULL	NULL	0	NULL	0	NULL	0	0	0	0	0	0	0	NULL	NULL	NULL	NULL	NULL	0	NULL	NULL	0	0	0	0	0	0	0	0	0	0	0	0	0	0	0	0	0	0	NULL	0
1425	01010000200A0D00008AB757CDB1B317C1C2F4653E8BAD4241	NII10020895	09/14/10 12:11	0	0	0	0	0	NULL	NULL	5.27779912960426	NULL	0	NULL	0	0	0	0	0	0	0	NULL	NULL	NULL	NULL	NULL	0	NULL	NULL	0	0	0	0	0	0	0	0	0	0	0	0	0	0	0	0	0	0	NULL	0
1426	01010000200A0D000063AC8112BCBA17C18924D07E57A84241	NII10020896	09/14/10 12:22	0	0	0	0	0	NULL	NULL	4.01665777365649	NULL	0	NULL	0	0	0	0	0	0	0	NULL	NULL	NULL	NULL	NULL	0	NULL	NULL	0	0	0	0	0	0	0	0	0	0	0	0	0	0	0	0	0	0	NULL	0
1427	01010000200A0D00007295FCFB56C117C109037C087CA34241	NII10020897	09/14/10 12:33	0	0	0	0	0	NULL	NULL	0	NULL	0	NULL	0	0	0	0	0	0	0	NULL	NULL	NULL	NULL	NULL	0	NULL	NULL	0	0	0	0	0	0	0	0	0	0	0	0	0	0	0	1.33125653732528	0	0	NULL	0
1428	01010000200A0D0000C3880213BFC717C131F535BBA89E4241	NII10020898	09/14/10 12:43	0	0	0	0	0	NULL	NULL	1.31206781587734	NULL	0	NULL	0	0	0	0	0	0	0	NULL	NULL	NULL	NULL	NULL	0	NULL	NULL	0	0	0	0	0	0	0	0	0	0	0	0	0	0	0	0	0	0	NULL	0
1429	01010000200A0D0000E9D5738D09CE17C17289BB10C3994241	NII10020899	09/14/10 12:54	0	0	0	0	0	NULL	NULL	5.34545417892137	NULL	0	NULL	0	0	0	0	0	0	0	NULL	NULL	NULL	NULL	NULL	0	NULL	NULL	0	0	0	0	0	0	0	0	0	0	0	0	0	0	0	4.00909063419103	0	0	NULL	0
1430	01010000200A0D00004AD049EFC0D417C1CF76CE8AE6944241	NII10020900	09/14/10 13:04	0	0	0	0	0	NULL	NULL	1.29425069698415	NULL	0	NULL	0	11.6482562728574	0	0	0	0	0	NULL	NULL	NULL	NULL	NULL	0	NULL	NULL	0	0	0	0	0	0	0	0	0	0	0	0	0	0	0	0	0	0	NULL	0
1431	01010000200A0D000079E4A2398CDB17C1EFD6F894DA8F4241	NII10020901	09/14/10 13:15	0	0	0	0	0	NULL	NULL	0	NULL	0	NULL	0	0	0	0	0	0	0	NULL	NULL	NULL	NULL	NULL	0	NULL	NULL	0	0	0	0	0	0	0	0	0	0	0	0	1.35648695182596	0	0	1.35648695182596	0	0	NULL	0
1432	01010000200A0D0000E2E2F3270CE217C13CBDB25EF58A4241	NII10020902	09/14/10 13:26	0	0	0	0	0	NULL	NULL	0	NULL	0	NULL	0	0	0	0	0	0	0	NULL	NULL	NULL	NULL	NULL	0	NULL	NULL	0	0	0	0	4.0846550466798	0	0	0	0	0	0	0	0	0	0	0	0	0	NULL	0
1433	01010000200A0D000068F628DD72E817C1D6F9EE723D864241	NII10020903	09/14/10 13:36	0	0	0	0	0	NULL	NULL	1.34073188982129	NULL	0	NULL	0	0	0	0	0	0	0	NULL	NULL	NULL	NULL	NULL	0	NULL	NULL	0	0	0	0	0	0	0	0	0	0	0	0	0	0	0	0	0	0	NULL	0
1434	01010000200A0D00007579573412EF17C1813B094449814241	NII10020904	09/14/10 13:47	0	0	0	0	0	NULL	NULL	1.31563860338032	NULL	0	NULL	0	0	0	0	0	0	0	NULL	NULL	NULL	NULL	NULL	0	NULL	NULL	0	0	0	0	0	0	0	0	0	0	0	0	0	0	0	0	0	0	NULL	0
1435	01010000200A0D0000F84CBF1BA1F517C184D2FC405C7C4241	NII10020905	09/14/10 13:57	0	0	0	0	0	NULL	NULL	1.24951067391694	NULL	0	NULL	0	0	0	0	0	0	0	NULL	NULL	NULL	NULL	NULL	0	NULL	NULL	0	0	0	0	0	0	0	0	0	0	0	0	0	0	0	1.24951067391694	0	0	NULL	0
1436	01010000200A0D0000B2CA8586F7FA17C1336815D6C0764241	NII10020906	09/14/10 14:10	0	0	0	0	0	NULL	NULL	1.33066598208407	NULL	0	NULL	0	0	0	0	0	0	0	NULL	NULL	NULL	NULL	NULL	0	NULL	NULL	0	0	0	0	0	0	0	0	0	0	0	0	0	0	0	2.66133196416815	0	0	NULL	0
1437	01010000200A0D0000C999E4DC47C117C1DB35ACCBA6764241	NII10020907	09/14/10 14:26	0	0	0	0	1.31892339530103	NULL	NULL	0	NULL	0	NULL	0	0	0	0	0	0	0	NULL	NULL	NULL	NULL	NULL	0	NULL	NULL	0	0	0	0	0	0	0	0	0	0	0	0	0	0	0	0	0	0	NULL	0
1438	01010000200A0D000058543F0CE7BA17C16298669F797B4241	NII10020908	09/14/10 14:37	0	0	0	0	0	NULL	NULL	3.90159478814003	NULL	0	NULL	0	0	0	0	0	0	0	NULL	NULL	NULL	NULL	NULL	0	NULL	NULL	0	0	0	0	0	0	0	0	0	0	0	0	0	0	0	0	0	0	NULL	0
1439	01010000200A0D00002EDFC1C71BB417C178CD9B565E804241	NII10020909	09/14/10 14:47	0	0	0	0	0	NULL	NULL	0	NULL	0	NULL	0	0	0	0	0	0	0	NULL	NULL	NULL	NULL	NULL	0	NULL	NULL	0	0	0	0	0	0	0	0	0	0	0	0	0	0	0	2.59393363985076	0	0	NULL	0
1440	01010000200A0D000071813E00A2AD17C179E6EC4551854241	NII10020910	09/14/10 14:57	0	0	0	0	0	NULL	NULL	0	NULL	0	NULL	0	0	0	0	0	0	0	NULL	NULL	NULL	NULL	NULL	0	NULL	NULL	0	0	0	0	0	0	0	0	0	0	0	0	0	0	0	1.32594840880731	0	0	NULL	0
1441	01010000200A0D0000E25A71F826A717C1BCADE041228A4241	NII10020911	09/14/10 15:08	0	0	0	0	0	NULL	NULL	1.33373152824731	NULL	0	NULL	0	0	0	0	0	0	0	NULL	NULL	NULL	NULL	NULL	0	NULL	NULL	0	0	0	0	12.0035837542258	0	0	0	0	0	0	0	0	0	0	0	0	0	NULL	0
1442	01010000200A0D00006EF296629EA017C16395D0E2F08E4241	NII10020912	09/14/10 15:18	0	0	0	0	0	NULL	NULL	2.73667363051155	NULL	0	NULL	0	0	0	0	0	0	0	NULL	NULL	NULL	NULL	NULL	0	NULL	NULL	0	0	0	0	0	0	0	0	0	0	0	0	0	0	0	0	0	0	NULL	0
1443	01010000200A0D000085B3E2CE549A17C1B8DAD6B097934241	NII10020913	09/14/10 15:28	0	0	0	0	0	NULL	NULL	0	NULL	0	NULL	0	0	0	0	0	0	0	NULL	NULL	NULL	NULL	NULL	0	NULL	NULL	0	0	0	0	0	0	0	0	0	0	0	0	0	0	0	0	0	0	NULL	0
1444	01010000200A0D0000CEA4AB7E229417C1CE1A951238984241	NII10020914	09/14/10 15:39	0	0	0	0	0	NULL	NULL	2.69442309875273	NULL	0	NULL	0	0	0	0	0	0	0	NULL	NULL	NULL	NULL	NULL	0	NULL	NULL	0	0	0	0	0	0	0	0	0	0	0	0	0	0	0	0	0	0	NULL	0
1445	01010000200A0D0000456C0085F18D17C15585B2C9EF9C4241	NII10020915	09/14/10 15:49	0	0	0	0	0	NULL	NULL	2.71172870699862	NULL	0	NULL	0	0	0	0	0	0	0	NULL	NULL	NULL	NULL	NULL	0	NULL	NULL	0	0	0	0	0	0	0	0	0	0	0	0	0	0	0	0	0	0	NULL	0
1446	01010000200A0D0000A4333B62648717C1E678AA9BA9A14241	NII10020916	09/14/10 16:00	0	0	0	0	0	NULL	NULL	1.36701828065773	NULL	0	NULL	0	0	0	0	0	0	0	NULL	NULL	NULL	NULL	NULL	0	NULL	NULL	0	0	0	0	0	0	0	0	0	0	0	0	0	0	0	0	0	0	NULL	0
1447	01010000200A0D0000F8DC223A278117C1D5468B815DA64241	NII10020917	09/14/10 16:10	0	0	0	0	0	NULL	NULL	4.04613179435472	NULL	0	NULL	0	0	0	0	0	0	0	NULL	NULL	NULL	NULL	NULL	0	NULL	NULL	0	0	0	0	0	0	0	0	0	0	0	0	0	0	0	0	0	0	NULL	0
1448	01010000200A0D00007E9A4F43AB7A17C1BB37121C18AB4241	NII10020918	09/14/10 16:20	0	0	0	0	0	NULL	NULL	0	NULL	0	NULL	0	0	0	0	0	0	0	NULL	NULL	NULL	NULL	NULL	0	NULL	NULL	0	0	0	0	0	0	0	0	0	0	0	0	0	0	0	0	0	0	NULL	0
1449	01010000200A0D000070E3522E337417C1D7CF5769EEAF4241	NII10020919	09/14/10 16:31	0	0	0	0	0	NULL	NULL	1.35007293065156	NULL	0	NULL	0	0	0	0	0	0	0	NULL	NULL	NULL	NULL	NULL	0	NULL	NULL	0	0	0	0	0	0	0	0	0	0	0	0	0	0	0	0	0	0	NULL	0
1450	01010000200A0D0000A6787102EF6D17C17EB3254EB2B44241	NII10020920	09/14/10 16:41	0	0	0	0	0	NULL	NULL	0	NULL	0	NULL	0	0	0	0	0	0	0	NULL	NULL	NULL	NULL	NULL	0	NULL	NULL	0	0	0	0	0	0	0	0	0	0	0	0	0	0	0	1.34790242179569	0	0	NULL	0
1451	01010000200A0D000017B6CA884C6717C17C4183777DB94241	NII10020921	09/14/10 16:52	0	0	0	0	0	NULL	NULL	1.32522508371555	NULL	0	NULL	0	0	0	0	0	0	0	NULL	NULL	NULL	NULL	NULL	0	NULL	NULL	0	0	0	0	0	0	0	0	0	0	0	0	0	0	0	1.32522508371555	0	0	NULL	0
1452	01010000200A0D00003B261563CD6017C1AF8D313457BE4241	NII10020922	09/14/10 17:02	0	0	0	0	0	NULL	NULL	0	NULL	0	NULL	0	0	0	0	0	0	0	NULL	NULL	NULL	NULL	NULL	0	NULL	NULL	0	0	0	0	0	0	0	0	0	0	0	0	0	0	0	0	0	0	NULL	0
1453	01010000200A0D00002EC165815C5517C114D88AA8F4C54241	NII10020923	09/14/10 17:19	0	0	0	0	0	NULL	NULL	0	NULL	0	NULL	0	0	0	0	0	0	0	NULL	NULL	NULL	NULL	NULL	0	NULL	NULL	0	0	0	0	0	0	0	0	0	0	0	0	0	0	0	0	0	0	NULL	0
1454	01010000200A0D000018E8F0B9041E17C1200EBDA036C34241	NII10020924	09/14/10 17:37	0	0	0	0	0	NULL	NULL	0	NULL	0	NULL	0	0	0	0	0	0	0	NULL	NULL	NULL	NULL	NULL	0	NULL	NULL	0	0	0	0	0	0	0	0	0	0	0	0	0	0	0	0	0	0	NULL	0
1455	01010000200A0D0000AED6BB31762417C1F456EE2163BE4241	NII10020925	09/14/10 17:47	0	0	0	0	0	NULL	NULL	0	NULL	0	NULL	0	0	0	0	0	0	0	NULL	NULL	NULL	NULL	NULL	0	NULL	NULL	0	0	0	0	0	0	0	0	0	0	0	0	0	0	0	0	0	0	NULL	0
1456	01010000200A0D0000995A73C6242B17C17D33340B75B94241	NII10020926	09/14/10 17:58	0	0	0	0	1.28085043916575	NULL	NULL	0	NULL	0	NULL	0	0	0	0	0	0	0	NULL	NULL	NULL	NULL	NULL	0	NULL	NULL	0	0	0	0	0	0	0	0	0	0	0	0	0	0	0	0	0	0	NULL	0
1457	01010000200A0D0000DB7E6298F33117C141960A8573B44241	NII10020927	09/14/10 18:09	0	0	0	0	0	NULL	NULL	0	NULL	0	NULL	0	0	0	0	0	0	0	NULL	NULL	NULL	NULL	NULL	0	NULL	NULL	0	0	0	0	0	0	0	0	0	0	0	0	0	0	0	0	0	0	NULL	0
1458	01010000200A0D00003AEB77DD433817C19EA46C347EAF4241	NII10020928	09/14/10 18:19	0	0	0	0	0	NULL	NULL	0	NULL	0	NULL	0	0	0	0	0	0	0	NULL	NULL	NULL	NULL	NULL	0	NULL	NULL	0	0	0	0	0	0	0	0	0	0	0	0	0	0	0	1.28665555065987	0	0	NULL	0
1459	01010000200A0D0000A3BA82F6313F17C1F7FE646485AA4241	NII10020929	09/14/10 18:30	0	0	0	0	0	NULL	NULL	22.8515523522804	NULL	0	NULL	0	0	0	0	0	0	0	NULL	NULL	NULL	NULL	NULL	0	NULL	NULL	0	0	0	0	0	0	0	0	0	0	0	0	0	0	0	0	0	0	NULL	0
1460	01010000200A0D00000A482BB26A4617C17DA8AD2707A54241	NII10020930	09/14/10 18:41	0	0	0	0	0	NULL	NULL	2.52551551152589	NULL	0	NULL	0	0	0	0	0	0	0	NULL	NULL	NULL	NULL	NULL	0	NULL	NULL	0	0	0	0	0	0	0	0	0	0	0	0	0	0	0	1.26275775576295	0	0	NULL	0
1461	01010000200A0D0000BECC70D8554D17C177683020F79F4241	NII10020931	09/14/10 18:51	0	0	0	0	1.26421563220755	NULL	NULL	0	NULL	0	NULL	0	0	0	0	0	0	0	NULL	NULL	NULL	NULL	NULL	0	NULL	NULL	0	0	0	0	0	0	0	0	0	0	0	0	0	0	0	0	0	0	NULL	0
1462	01010000200A0D000088E1646C265417C1EBABAD05E69A4241	NII10020932	09/14/10 19:02	0	0	0	0	0	NULL	NULL	1.22974999778573	NULL	0	NULL	0	0	0	0	0	0	0	NULL	NULL	NULL	NULL	NULL	0	NULL	NULL	0	0	0	0	0	0	0	0	0	0	0	0	0	0	0	0	0	0	NULL	0
1463	01010000200A0D0000AA2721E5185B17C1255CB7E7AB954241	NII10020933	09/14/10 19:13	0	0	0	0	0	NULL	NULL	2.56078602115149	NULL	0	NULL	0	0	0	0	0	0	0	NULL	NULL	NULL	NULL	NULL	0	NULL	NULL	0	0	0	1.28039301057574	0	0	0	0	0	0	0	0	0	0	0	1.28039301057574	0	0	NULL	0
1464	01010000200A0D00002AED42AFC86117C10BD16C7BA3904241	NII10020934	09/14/10 19:23	0	0	0	0	0	NULL	NULL	2.48018127733052	NULL	0	NULL	0	0	0	0	0	0	0	NULL	NULL	NULL	NULL	NULL	0	NULL	NULL	0	0	0	0	0	0	0	0	0	0	0	0	0	0	0	0	0	0	NULL	0
1465	01010000200A0D00003E326AFFF16817C1E3AC58167A8B4241	NII10020935	09/14/10 19:34	0	0	0	0	0	NULL	NULL	0	NULL	0	NULL	0	0	0	0	0	0	0	NULL	NULL	NULL	NULL	NULL	0	NULL	NULL	0	0	0	0	0	0	0	0	0	0	0	0	0	0	0	0	0	0	NULL	0
1466	01010000200A0D00006260C929A36F17C1F059C6D939864241	NII10020936	09/14/10 19:45	0	0	0	0	0	NULL	NULL	1.27861478902365	NULL	0	NULL	0	0	0	0	0	0	0	NULL	NULL	NULL	NULL	NULL	0	NULL	NULL	0	0	0	0	0	0	0	0	0	0	0	0	0	0	0	1.27861478902365	0	0	NULL	0
1467	01010000200A0D00009A060334AC7617C1663E3F8C3A814241	NII10020937	09/14/10 19:55	0	0	0	0	0	NULL	NULL	2.60156256171845	NULL	0	NULL	0	0	0	0	0	0	0	NULL	NULL	NULL	NULL	NULL	0	NULL	NULL	0	0	0	0	0	0	0	0	0	0	0	0	0	0	0	0	0	0	NULL	0
1468	01010000200A0D0000D1C6B343457D17C1549016AF497C4241	NII10020938	09/14/10 20:05	0	0	0	0	0	NULL	NULL	14.3606546283438	NULL	0	NULL	0	0	0	0	0	0	0	NULL	NULL	NULL	NULL	NULL	0	NULL	NULL	0	0	0	0	0	0	0	0	0	0	0	0	0	0	0	0	0	0	NULL	0
1469	01010000200A0D000004BF4CD43A4A17C123C21F3292754241	NII10020940	09/15/10 08:34	0	0	0	0	0	NULL	NULL	0	NULL	0	NULL	0	0	0	0	0	0	0	NULL	NULL	NULL	NULL	NULL	0	NULL	NULL	0	0	0	0	0	0	0	0	0	0	0	0	0	0	0	0	0	0	NULL	0
1470	01010000200A0D00006FBB19D1D24317C1119C2AFF917A4241	NII10020941	09/15/10 08:45	0	0	0	0	0	NULL	NULL	1.36008083959084	NULL	0	NULL	0	0	0	0	0	0	0	NULL	NULL	NULL	NULL	NULL	0	NULL	NULL	0	0	0	0	0	0	0	0	0	0	0	0	0	0	0	1.36008083959084	0	0	NULL	0
1471	01010000200A0D00008A626E30883D17C1218BF670477F4241	NII10020942	09/15/10 08:55	0	0	0	0	0	NULL	NULL	0	NULL	0	NULL	0	0	0	0	0	0	0	NULL	NULL	NULL	NULL	NULL	0	NULL	NULL	0	0	0	0	0	0	0	0	0	0	0	0	0	0	0	0	0	0	NULL	0
1472	01010000200A0D000029542354CC3617C1D859E29E45844241	NII10020943	09/15/10 09:06	0	0	0	0	0	NULL	NULL	0	NULL	0	NULL	0	0	0	0	0	0	0	NULL	NULL	NULL	NULL	NULL	0	NULL	NULL	0	0	0	0	0	0	0	0	0	0	0	0	0	0	0	0	0	0	NULL	0
1473	01010000200A0D00009A06EFA7413017C16A5CAEBF55894241	NII10020944	09/15/10 09:16	0	0	0	0	0	NULL	NULL	0	NULL	0	NULL	0	0	0	0	0	0	0	NULL	NULL	NULL	NULL	NULL	0	NULL	NULL	0	0	0	0	0	0	0	0	0	0	0	0	0	0	0	0	0	0	NULL	0
1474	01010000200A0D0000FFCDB021D72917C11A75B501268E4241	NII10020945	09/15/10 09:26	0	0	0	0	0	NULL	NULL	0	NULL	0	NULL	0	0	0	0	0	0	0	NULL	NULL	NULL	NULL	NULL	0	NULL	NULL	0	0	0	0	0	0	0	0	0	0	0	0	0	0	0	0	0	0	NULL	0
1475	01010000200A0D00009ADA7282572317C1C78BC8FA06934241	NII10020946	09/15/10 09:37	0	0	0	0	0	NULL	NULL	0	NULL	0	NULL	0	0	0	0	0	0	0	NULL	NULL	NULL	NULL	NULL	0	NULL	NULL	0	0	0	0	0	0	0	0	0	0	0	0	0	0	0	0	0	0	NULL	0
1476	01010000200A0D00005F225BEE301D17C17D8C5265DE974241	NII10020947	09/15/10 09:47	0	0	0	0	0	NULL	NULL	0	NULL	0	NULL	0	0	0	0	0	0	0	NULL	NULL	NULL	NULL	NULL	0	NULL	NULL	0	0	0	0	0	0	0	0	0	0	0	0	0	0	0	0	0	0	NULL	0
1477	01010000200A0D0000167382C8E01617C1BD772810959C4241	NII10020948	09/15/10 09:57	0	0	0	0	0	NULL	NULL	0	NULL	0	NULL	0	0	0	0	0	0	0	NULL	NULL	NULL	NULL	NULL	0	NULL	NULL	0	0	0	0	0	0	0	0	0	0	0	0	0	0	0	0	0	0	NULL	0
1478	01010000200A0D000023375D6C951017C166E9C16D62A14241	NII10020949	09/15/10 10:08	0	0	0	0	0	NULL	NULL	0	NULL	0	NULL	0	0	0	0	0	0	0	NULL	NULL	NULL	NULL	NULL	0	NULL	NULL	0	0	0	0	0	0	0	0	0	0	0	0	0	0	0	0	0	0	NULL	0
1479	01010000200A0D0000491DDA351F0A17C10C389A3A39A64241	NII10020950	09/15/10 10:18	0	0	0	0	0	NULL	NULL	0	NULL	0	NULL	0	0	0	0	0	0	0	NULL	NULL	NULL	NULL	NULL	0	NULL	NULL	0	0	0	0	0	0	0	0	0	0	0	0	0	0	0	0	0	0	NULL	0
1480	01010000200A0D000049638253940317C1BD103BB523AB4241	NII10020951	09/15/10 10:29	0	0	0	0	0	NULL	NULL	0	NULL	0	NULL	0	0	0	0	0	0	0	NULL	NULL	NULL	NULL	NULL	0	NULL	NULL	0	0	0	0	0	0	0	0	0	0	0	0	0	0	0	0	0	0	NULL	0
1481	01010000200A0D0000D94FA13E36FD16C1C91FB00D16B04241	NII10020952	09/15/10 10:39	1.28165604120988	0	0	0	0	NULL	NULL	0	NULL	0	NULL	0	0	0	0	0	0	0	NULL	NULL	NULL	NULL	NULL	0	NULL	NULL	0	0	0	0	0	0	0	0	0	0	0	0	0	0	0	0	0	0	NULL	0
1482	01010000200A0D00009FBCD3C526E016C1E2E94EF521C64241	NII10020956	09/15/10 11:27	0	0	0	0	0	NULL	NULL	0	NULL	0	NULL	0	0	0	0	0	0	0	NULL	NULL	NULL	NULL	NULL	0	NULL	NULL	0	0	0	0	0	0	0	0	0	0	0	0	0	0	0	0	0	0	NULL	0
1483	01010000200A0D00004520F79EA8B916C10B906DF1D4DD4241	NII10020961	09/15/10 12:19	0	0	0	0	0	NULL	NULL	0	NULL	0	NULL	0	0	0	0	0	0	0	NULL	NULL	NULL	NULL	NULL	0	NULL	NULL	0	0	0	0	0	0	0	0	0	0	0	0	0	0	0	0	0	0	NULL	0
1484	01010000200A0D000032D41E25EC8A16C1FF7A5501CDD54241	NII10020964	09/15/10 12:48	0	0	0	0	0	NULL	NULL	0	NULL	0	NULL	0	0	0	0	0	0	0	NULL	NULL	NULL	NULL	NULL	0	NULL	NULL	0	0	0	0	0	0	0	0	0	0	0	0	0	0	0	1.32190540400867	0	0	NULL	0
1485	01010000200A0D00000879D47CCB9116C10A870977FED04241	NII10020965	09/15/10 12:59	0	0	0	0	0	NULL	NULL	0	NULL	0	NULL	0	0	0	0	0	0	0	NULL	NULL	NULL	NULL	NULL	0	NULL	NULL	0	0	0	0	0	0	0	0	0	0	0	0	0	0	0	0	0	0	NULL	0
1486	01010000200A0D000093A32B737A9816C1FD2E4A1D36CC4241	NII10020966	09/15/10 13:09	0	0	0	0	0	NULL	NULL	0	NULL	0	NULL	0	0	0	0	0	0	0	NULL	NULL	NULL	NULL	NULL	0	NULL	NULL	0	0	0	0	0	0	0	0	0	0	0	0	0	0	0	0	0	0	NULL	0
1487	01010000200A0D0000965D143E769F16C1F07A628E6AC74241	NII10020967	09/15/10 13:19	0	0	0	0	0	NULL	NULL	1.33514958576569	NULL	0	NULL	0	0	0	0	0	0	0	NULL	NULL	NULL	NULL	NULL	0	NULL	NULL	0	0	0	0	0	0	0	0	0	0	0	0	0	0	0	0	0	0	NULL	0
1488	01010000200A0D00005C3DFED300A616C173ECE785A4C24241	NII10020968	09/15/10 13:30	0	0	0	0	0	NULL	NULL	3.96660211475763	NULL	0	NULL	0	0	0	0	0	0	0	NULL	NULL	NULL	NULL	NULL	0	NULL	NULL	0	0	0	0	0	0	0	0	0	0	0	0	0	0	0	0	0	0	NULL	0
1489	01010000200A0D0000684E8704FCAC16C11F12A9ECD6BD4241	NII10020969	09/15/10 13:40	0	0	0	0	0	NULL	NULL	1.3096126674153	NULL	0	NULL	0	0	0	0	0	0	0	NULL	NULL	NULL	NULL	NULL	0	NULL	NULL	0	0	0	0	0	0	0	0	0	0	0	0	0	0	0	0	0	0	NULL	0
1490	01010000200A0D0000FDAB13C4C1B316C1041A7FCAFBB84241	NII10020970	09/15/10 13:50	0	0	0	0	0	NULL	NULL	0	NULL	0	NULL	0	0	0	0	0	0	0	NULL	NULL	NULL	NULL	NULL	0	NULL	NULL	0	0	0	0	0	0	0	0	0	0	1.34340339206031	0	0	0	0	0	0	0	NULL	0
1491	01010000200A0D00006CBBCAF782BA16C1BC2E83DA41B44241	NII10020971	09/15/10 14:01	0	0	0	0	0	NULL	NULL	1.34373388746314	NULL	0	NULL	0	0	0	0	0	0	0	NULL	NULL	NULL	NULL	NULL	0	NULL	NULL	0	0	0	0	0	0	0	0	0	0	0	0	0	0	0	0	0	0	NULL	0
1492	01010000200A0D0000A66B4BBB4DC116C129DF815E7EAF4241	NII10020972	09/15/10 14:11	0	0	0	0	0	NULL	NULL	2.79329774244576	NULL	0	NULL	0	0	0	0	0	0	0	NULL	NULL	NULL	NULL	NULL	0	NULL	NULL	0	0	0	0	0	0	1.39664887122288	0	0	0	0	0	0	0	0	0	0	0	NULL	0
1493	01010000200A0D000040C5293FA3C716C13001B10CE8AA4241	NII10020973	09/15/10 14:22	0	0	0	0	0	NULL	NULL	2.69113572314619	NULL	0	NULL	0	0	0	0	0	0	0	NULL	NULL	NULL	NULL	NULL	0	NULL	NULL	0	0	1.34556786157309	0	0	0	0	0	0	0	0	0	0	0	0	0	0	0	NULL	0
1494	01010000200A0D0000C4F6BC7FE0CE16C1A178C760EBA54241	NII10020974	09/15/10 14:33	0	0	0	0	1.35153162390232	NULL	NULL	0	NULL	0	NULL	0	0	0	0	0	0	0	NULL	NULL	NULL	NULL	NULL	0	NULL	NULL	0	0	0	0	0	0	0	0	0	0	0	0	0	0	0	2.70306324780464	0	0	NULL	0
1495	01010000200A0D00008D34C33B76D516C1531968022AA14241	NII10020975	09/15/10 14:43	0	0	0	0	0	NULL	NULL	7.43658101057516	NULL	0	NULL	0	0	0	0	0	0	0	NULL	NULL	NULL	NULL	NULL	0	NULL	NULL	0	0	0	0	0	0	0	0	0	0	0	0	0	0	0	0	0	0	NULL	0
1496	01010000200A0D0000F1B345DDDBDC16C1806FD210099C4241	NII10020976	09/15/10 14:54	0	0	0	0	0	NULL	NULL	99.000096897513	NULL	0	NULL	0	0	0	0	0	0	0	NULL	NULL	NULL	NULL	NULL	0	NULL	NULL	0	0	0	0	0	0	0	0	0	0	0	0	0	0	0	0	0	0	NULL	0
1497	01010000200A0D0000AC1138679FE316C1C837BB2025974241	NII10020977	09/15/10 15:05	0	0	0	0	1.37244675618822	NULL	NULL	8.23468053712933	NULL	0	NULL	0	0	0	0	0	0	0	NULL	NULL	NULL	NULL	NULL	0	NULL	NULL	0	0	0	0	0	0	0	0	0	0	0	0	0	0	0	0	0	0	NULL	0
1498	01010000200A0D0000FE5757124BEA16C15183947C7C924241	NII10020978	09/15/10 15:16	0	0	0	0	0	NULL	NULL	1.34187828180717	NULL	0	NULL	0	0	0	0	0	0	0	NULL	NULL	NULL	NULL	NULL	0	NULL	NULL	0	0	0	0	0	0	0	0	0	0	0	0	0	0	0	0	0	0	NULL	0
1499	01010000200A0D0000B35652B2F9F016C12E34A409B68D4241	NII10020979	09/15/10 15:26	0	0	0	0	0	NULL	NULL	1.34167093864818	NULL	0	NULL	0	0	0	0	0	0	0	NULL	NULL	NULL	NULL	NULL	0	NULL	NULL	0	0	0	0	0	0	0	0	0	0	0	0	0	0	0	0	0	0	NULL	0
1500	01010000200A0D0000FB1445A6EFF716C1E97C1DEBE5884241	NII10020980	09/15/10 15:36	0	0	0	0	0	NULL	NULL	8.24062423006937	NULL	0	NULL	0	0	0	0	0	0	0	NULL	NULL	NULL	NULL	NULL	0	NULL	NULL	0	0	0	0	0	0	0	0	0	0	0	0	0	0	0	0	0	0	NULL	0
1501	01010000200A0D0000459026408AFE16C193D6A7303E844241	NII10020981	09/15/10 15:47	0	0	0	0	0	NULL	NULL	2.69777007825222	NULL	0	NULL	0	0	0	0	0	0	0	NULL	NULL	NULL	NULL	NULL	0	NULL	NULL	0	0	0	0	0	0	0	0	0	0	0	0	0	0	0	0	0	0	NULL	0
1502	01010000200A0D000004E4B4F5570517C17B61DC3A797F4241	NII10020982	09/15/10 15:57	0	0	0	0	0	NULL	NULL	1.28732282990058	NULL	0	NULL	0	0	0	0	0	0	0	NULL	NULL	NULL	NULL	NULL	0	NULL	NULL	0	0	0	0	0	0	0	0	0	0	0	0	0	0	0	0	0	0	NULL	0
1503	01010000200A0D0000FD212B19390C17C175C4E8987B7A4241	NII10020983	09/15/10 16:08	0	0	0	0	0	NULL	NULL	2.43881349408154	NULL	0	NULL	0	0	0	0	0	0	0	NULL	NULL	NULL	NULL	NULL	0	NULL	NULL	0	0	0	0	0	0	0	0	0	0	0	0	0	0	0	0	0	0	NULL	0
1504	01010000200A0D0000812A9A79A00C17C123B4FF4A74714241	NII10020985	09/15/10 16:29	0	0	0	0	1.23372894599771	NULL	NULL	6.16864472998854	NULL	0	NULL	0	0	0	0	0	0	0	NULL	NULL	NULL	NULL	NULL	0	NULL	NULL	0	0	0	0	0	0	0	0	0	0	0	0	0	0	0	0	0	0	NULL	0
1505	01010000200A0D000050E6E418C7D616C1BE41CD0F8C714241	NII10020986	09/15/10 16:44	0	0	0	0	0	NULL	NULL	7.90464632607324	NULL	0	NULL	0	0	0	0	0	0	0	NULL	NULL	NULL	NULL	NULL	0	NULL	NULL	0	0	0	0	0	0	0	0	0	0	0	0	0	0	0	0	0	0	NULL	0
1506	01010000200A0D00005202747503D016C179ED597B7B764241	NII10020987	09/15/10 16:55	0	0	0	0	0	NULL	NULL	9.24840702981873	NULL	0	NULL	0	0	0	0	0	0	0	NULL	NULL	NULL	NULL	NULL	0	NULL	NULL	0	0	0	0	0	0	0	0	0	0	0	0	0	0	0	0	0	0	NULL	0
1507	01010000200A0D00008B50415157C916C1C62C23635F7B4241	NII10020988	09/15/10 17:05	0	0	0	0	0	NULL	NULL	3.93622391185001	NULL	0	NULL	0	0	0	0	0	0	0	NULL	NULL	NULL	NULL	NULL	0	NULL	NULL	0	0	0	0	0	0	0	0	0	0	0	0	0	0	0	0	0	0	NULL	0
1508	01010000200A0D0000533CA4FEC2C216C16C2A1BF247804241	NII10020989	09/15/10 17:15	0	0	0	0	0	NULL	NULL	2.64784205137109	NULL	0	NULL	0	0	0	0	0	0	0	NULL	NULL	NULL	NULL	NULL	0	NULL	NULL	0	0	0	0	0	0	0	0	0	0	0	0	0	0	0	0	0	0	NULL	0
1509	01010000200A0D00006DE7DEF039BC16C133E1CC631C854241	NII10020990	09/15/10 17:26	0	0	0	0	0	NULL	NULL	5.30321011900243	NULL	0	NULL	0	0	0	0	0	0	0	NULL	NULL	NULL	NULL	NULL	0	NULL	NULL	0	0	0	0	0	0	0	0	0	0	0	0	0	0	0	0	0	0	NULL	0
1510	01010000200A0D00007B5A055494B516C16A4DBDC6EC894241	NII10020991	09/15/10 17:36	0	0	0	0	0	NULL	NULL	3.97950508718024	NULL	0	NULL	0	0	0	0	0	0	0	NULL	NULL	NULL	NULL	NULL	0	NULL	NULL	0	0	0	0	0	0	0	0	0	0	0	0	0	0	0	0	0	0	NULL	0
1511	01010000200A0D0000F5D6EB5E64AF16C1E10E6AFFBB8E4241	NII10020992	09/15/10 17:46	0	0	0	0	0	NULL	NULL	1.3303591449946	NULL	0	NULL	0	0	0	0	0	0	0	NULL	NULL	NULL	NULL	NULL	0	NULL	NULL	0	0	0	0	0	0	0	0	0	0	0	0	0	0	0	0	0	0	NULL	0
1512	01010000200A0D00006D6AC26ED7A816C123D26C5086934241	NII10020993	09/15/10 17:57	0	0	0	0	0	NULL	NULL	2.6200120444878	NULL	0	NULL	0	0	0	0	0	0	0	NULL	NULL	NULL	NULL	NULL	0	NULL	NULL	0	0	0	0	0	0	0	0	0	0	0	0	0	0	0	0	0	0	NULL	0
1513	01010000200A0D000010016C1347A216C152BBCFCD67984241	NII10020994	09/15/10 18:07	0	0	0	0	0	NULL	NULL	0	NULL	0	NULL	0	0	0	0	0	0	0	NULL	NULL	NULL	NULL	NULL	0	NULL	NULL	0	0	0	0	0	0	0	0	0	0	0	0	0	0	0	1.3169446428177	0	0	NULL	0
1514	01010000200A0D0000E3BF5635D59B16C11A3606D7409D4241	NII10020995	09/15/10 18:17	0	0	0	0	0	NULL	NULL	1.32465547071095	NULL	0	NULL	0	0	0	0	0	0	0	NULL	NULL	NULL	NULL	NULL	0	NULL	NULL	0	0	0	0	0	0	0	0	0	0	0	0	0	0	0	0	0	0	NULL	0
1515	01010000200A0D000068370374329516C141B875B00EA24241	NII10020996	09/15/10 18:28	0	0	0	0	0	NULL	NULL	0	NULL	0	NULL	0	0	0	0	0	0	0	NULL	NULL	NULL	NULL	NULL	0	NULL	NULL	0	0	0	0	0	0	0	0	0	0	0	0	0	0	0	0	0	0	NULL	0
1516	01010000200A0D00008F0308F5138E16C188A3695144A74241	NII10020997	09/15/10 18:39	0	0	0	0	0	NULL	NULL	1.31524160194816	NULL	0	NULL	0	0	0	0	0	0	0	NULL	NULL	NULL	NULL	NULL	0	NULL	NULL	0	0	0	0	55.2401472818228	0	0	0	0	0	0	0	0	0	0	1.31524160194816	0	0	NULL	0
1517	01010000200A0D0000E8140F8BB88716C14953B2142CAC4241	NII10020998	09/15/10 18:50	0	0	0	0	0	NULL	NULL	0	NULL	0	NULL	0	0	0	0	0	0	0	NULL	NULL	NULL	NULL	NULL	0	NULL	NULL	0	0	4.99017629231958	0	7.48526443847936	0	0	0	0	0	0	0	0	0	0	0	0	0	NULL	0
1518	01010000200A0D00009A752DC9A98016C1B87E61104AB14241	NII10020999	09/15/10 19:01	0	0	0	0	0	NULL	NULL	3.92745060605986	NULL	0	NULL	0	0	0	0	0	0	0	NULL	NULL	NULL	NULL	NULL	0	NULL	NULL	0	0	0	0	1.30915020201995	0	0	0	0	0	0	0	0	0	0	0	0	0	NULL	0
1519	01010000200A0D0000469591C1FD7916C1F98F5E7635B64241	NII10021000	09/15/10 19:11	0	0	0	0	0	NULL	NULL	0	NULL	0	NULL	0	1.2983949508707	0	0	0	0	0	NULL	NULL	NULL	NULL	NULL	0	NULL	NULL	0	0	0	0	0	0	0	0	0	0	0	0	0	0	0	0	0	0	NULL	0
1520	01010000200A0D00000F75599D3D7316C123E868FB56BB4241	NII10021001	09/15/10 19:22	0	0	0	0	0	NULL	NULL	2.64299883812452	NULL	0	NULL	0	0	0	0	0	0	0	NULL	NULL	NULL	NULL	NULL	0	NULL	NULL	0	0	0	0	0	0	0	0	0	0	0	0	0	0	0	0	0	0	NULL	0
1521	01010000200A0D0000F51E230E756C16C19570289B56C04241	NII10021002	09/15/10 19:33	0	0	0	0	0	NULL	NULL	0	NULL	0	NULL	0	0	0	0	0	0	0	NULL	NULL	NULL	NULL	NULL	0	NULL	NULL	0	0	0	0	0	0	0	0	0	0	0	0	0	0	0	0	0	0	NULL	0
1522	01010000200A0D0000E92CE5F3216616C10E77DA922DC54241	NII10021003	09/15/10 19:44	0	0	0	0	0	NULL	NULL	0	NULL	0	NULL	0	0	0	0	0	0	0	NULL	NULL	NULL	NULL	NULL	0	NULL	NULL	0	0	0	0	0	0	0	0	0	0	0	0	0	0	0	0	0	0	NULL	0
1523	01010000200A0D0000345593F57C5F16C188982437D3C94241	NII10021004	09/15/10 19:54	0	0	0	0	0	NULL	NULL	0	NULL	0	NULL	0	0	0	0	0	0	0	NULL	NULL	NULL	NULL	NULL	0	NULL	NULL	0	0	0	0	0	0	0	0	0	0	0	0	0	0	0	1.29477694457537	0	0	NULL	0
1524	01010000200A0D0000C8CEC193125916C1B6537FB5C3CE4241	NII10021005	09/15/10 20:05	0	0	0	0	0	NULL	NULL	0	NULL	0	NULL	0	0	0	0	0	0	0	NULL	NULL	NULL	NULL	NULL	0	NULL	NULL	0	0	0	0	0	0	0	0	0	0	0	0	0	0	0	0	0	0	NULL	0
1525	01010000200A0D0000B3D900D76A5216C1552C4F26A4D34241	NII10021006	09/15/10 20:15	0	0	0	0	0	NULL	NULL	0	NULL	0	NULL	0	0	0	0	0	0	0	NULL	NULL	NULL	NULL	NULL	0	NULL	NULL	0	0	0	0	0	0	0	0	0	0	0	0	0	0	0	3.863594449864	0	0	NULL	0
1526	01010000200A0D0000520ACDFC1BF416C189484201BCB64241	NII10021007	09/16/10 08:55	0	0	0	0	0	NULL	NULL	0	NULL	0	NULL	0	0	0	0	0	0	0	NULL	NULL	NULL	NULL	NULL	0	NULL	NULL	0	0	1.26767050529169	0	0	0	0	0	0	0	0	0	0	0	0	0	0	0	NULL	0
1527	01010000200A0D0000EDCDFF2870ED16C1C2D5E262C9BB4241	NII10021008	09/16/10 09:06	0	0	0	0	0	NULL	NULL	1.2886526651084	NULL	0	NULL	0	0	0	0	0	0	0	NULL	NULL	NULL	NULL	NULL	0	NULL	NULL	0	0	0	0	0	0	0	0	0	0	0	0	0	0	0	0	0	0	NULL	0
1528	01010000200A0D000045260421D6E616C1B4F744C3C3C04241	NII10021009	09/16/10 09:16	0	0	0	0	0	NULL	NULL	0	NULL	0	NULL	0	0	0	0	0	0	0	NULL	NULL	NULL	NULL	NULL	0	NULL	NULL	0	0	0	0	0	0	0	0	0	0	0	0	0	0	0	0	0	0	NULL	0
1529	01010000200A0D0000D75AAAEF59E016C1C85B4B0AADC54241	NII10021010	09/16/10 09:27	0	0	0	0	1.27327765720972	NULL	NULL	1.27327765720972	NULL	0	NULL	0	0	0	0	0	0	0	NULL	NULL	NULL	NULL	NULL	0	NULL	NULL	0	0	0	0	0	0	0	0	0	0	0	0	0	0	0	0	0	0	NULL	0
1530	01010000200A0D0000A198D3F691D916C130C01B60ADCA4241	NII10021011	09/16/10 09:38	0	0	0	0	0	NULL	NULL	0	NULL	0	NULL	0	0	0	0	0	0	0	NULL	NULL	NULL	NULL	NULL	0	NULL	NULL	0	0	0	0	1.3069343866912	0	0	0	0	0	0	0	0	0	0	0	0	0	NULL	0
1531	01010000200A0D000097BDD9A6B5D216C1839BA78F91CF4241	NII10021012	09/16/10 09:48	0	0	0	0	0	NULL	NULL	0	NULL	0	NULL	0	0	0	0	0	0	0	NULL	NULL	NULL	NULL	NULL	0	NULL	NULL	0	0	0	0	0	0	0	0	0	0	0	0	0	0	0	0	0	0	NULL	0
1532	01010000200A0D00004AC5E14B60CB16C17DE536A46AD44241	NII10021013	09/16/10 09:58	0	0	0	0	0	NULL	NULL	0	NULL	0	NULL	0	0	0	0	0	0	0	NULL	NULL	NULL	NULL	NULL	0	NULL	NULL	0	0	0	0	0	0	0	0	0	0	0	0	0	0	0	0	0	0	NULL	0
1533	01010000200A0D0000E97CC7389B1616C1DCFD14822BD34241	NII10021016	09/16/10 11:06	0	0	0	0	0	NULL	NULL	0	NULL	0	NULL	0	0	0	0	0	0	0	NULL	NULL	NULL	NULL	NULL	0	NULL	NULL	0	0	0	0	0	0	0	0	0	0	0	0	0	0	0	0	0	0	NULL	0
1534	01010000200A0D0000B9BE9145181D16C1DFB609D151CE4241	NII10021017	09/16/10 11:16	0	0	0	0	0	NULL	NULL	0	NULL	0	NULL	0	0	0	0	0	0	0	NULL	NULL	NULL	NULL	NULL	0	NULL	NULL	0	0	0	0	0	0	0	0	0	0	0	0	0	0	0	0	0	0	NULL	0
1535	01010000200A0D00005056C7FBA52316C1923FB73868C94241	NII10021018	09/16/10 11:27	0	0	0	0	0	NULL	NULL	0	NULL	0	NULL	0	1.33565535186671	0	0	0	0	0	NULL	NULL	NULL	NULL	NULL	0	NULL	NULL	0	0	0	0	0	0	0	0	0	0	0	0	0	0	0	0	0	0	NULL	0
1536	01010000200A0D0000B184D784392A16C1030F0EDDA0C44241	NII10021019	09/16/10 11:37	0	0	0	0	0	NULL	NULL	0	NULL	0	NULL	0	0	0	0	0	0	0	NULL	NULL	NULL	NULL	NULL	0	NULL	NULL	0	0	0	0	0	0	0	0	0	0	0	0	0	0	0	1.33174618504924	0	0	NULL	0
1537	01010000200A0D00006C8B646DDB3616C19E19043416BB4241	NII10021021	09/16/10 11:58	0	0	0	0	0	NULL	NULL	1.34082971094096	NULL	0	NULL	0	0	0	0	0	0	0	NULL	NULL	NULL	NULL	NULL	0	NULL	NULL	0	0	0	0	0	0	0	0	0	0	0	0	0	0	0	1.34082971094096	0	0	NULL	0
1538	01010000200A0D0000B4DEA879643D16C1B79EBAB256B64241	NII10021022	09/16/10 12:08	0	0	0	0	0	NULL	NULL	0	NULL	0	NULL	0	0	0	0	0	0	0	NULL	NULL	NULL	NULL	NULL	0	NULL	NULL	0	0	0	0	0	0	0	0	0	0	0	0	0	0	0	0	0	0	NULL	0
1539	01010000200A0D00005DC9B29FE54316C18F6AC6CB89B14241	NII10021023	09/16/10 12:19	0	0	0	0	0	NULL	NULL	0	NULL	0	NULL	0	0	0	0	0	0	0	NULL	NULL	NULL	NULL	NULL	0	NULL	NULL	0	0	0	0	0	0	0	0	0	0	0	0	0	0	0	0	0	0	NULL	0
1540	01010000200A0D0000F7DAA73AD24A16C1B052D72E6BAC4241	NII10021024	09/16/10 12:30	0	0	0	0	0	NULL	NULL	1.34256754830586	NULL	0	NULL	0	0	0	0	0	0	0	NULL	NULL	NULL	NULL	NULL	0	NULL	NULL	0	0	0	0	0	0	0	0	0	0	0	0	0	0	0	0	0	0	NULL	0
1541	01010000200A0D00009FC8AAC8535116C1C123AFDCA4A74241	NII10021025	09/16/10 12:40	0	0	0	0	0	NULL	NULL	1.35036991564199	NULL	0	NULL	0	0	0	0	0	0	0	NULL	NULL	NULL	NULL	NULL	0	NULL	NULL	0	0	0	0	0	0	0	0	0	0	0	0	0	0	0	0	0	0	NULL	0
1542	01010000200A0D00007F99FC45C55716C198D09435E9A24241	NII10021026	09/16/10 12:50	0	0	0	0	0	NULL	NULL	0	NULL	0	NULL	0	0	0	0	0	0	0	NULL	NULL	NULL	NULL	NULL	0	NULL	NULL	0	0	0	0	0	0	0	0	0	0	0	0	0	0	0	0	0	0	NULL	0
1543	01010000200A0D0000A8083FB5615E16C1AC30F832FE9D4241	NII10021027	09/16/10 13:01	0	0	0	0	0	NULL	NULL	0	NULL	0	NULL	0	0	0	0	0	0	0	NULL	NULL	NULL	NULL	NULL	0	NULL	NULL	0	0	1.33373894276646	0	0	0	0	0	0	0	0	0	0	0	0	0	0	0	NULL	0
1544	01010000200A0D000088C834E10B6516C1868F372413994241	NII10021028	09/16/10 13:12	0	0	0	0	0	NULL	NULL	1.28946053683384	NULL	0	NULL	0	0	0	0	0	0	0	NULL	NULL	NULL	NULL	NULL	0	NULL	NULL	0	0	2.57892107366768	0	0	0	0	0	0	0	0	0	0	0	0	0	0	0	NULL	0
1545	01010000200A0D00003FD7CBA5023316C1E581D737C2914241	NII10021030	09/16/10 13:39	0	0	0	0	0	NULL	NULL	0	NULL	0	NULL	0	0	0	0	0	0	0	NULL	NULL	NULL	NULL	NULL	0	NULL	NULL	0	0	0	0	0	0	0	0	0	0	0	0	0	0	0	0	0	0	NULL	0
1546	01010000200A0D0000FA612093E62B16C1F2EDE76CBE964241	NII10021031	09/16/10 13:49	0	0	0	0	0	NULL	NULL	0	NULL	0	NULL	0	0	0	0	0	0	0	NULL	NULL	NULL	NULL	NULL	0	NULL	NULL	0	0	0	5.07533515473806	0	0	0	0	0	0	0	0	0	0	0	0	0	0	NULL	0
1547	01010000200A0D0000A9278165DC2416C138B79261D39B4241	NII10021032	09/16/10 14:00	0	0	0	0	0	NULL	NULL	0	NULL	0	NULL	0	0	0	0	0	0	0	NULL	NULL	NULL	NULL	NULL	0	NULL	NULL	0	0	0	0	0	0	0	0	0	0	0	0	0	0	0	0	0	0	NULL	0
1548	01010000200A0D0000C770C540091E16C106D24DD21AA14241	NII10021033	09/16/10 14:11	0	0	0	0	0	NULL	NULL	1.23096558318298	NULL	0	NULL	0	0	0	0	0	0	0	NULL	NULL	NULL	NULL	NULL	0	NULL	NULL	0	0	0	0	0	0	0	0	0	0	0	0	0	0	0	0	0	0	NULL	0
1549	01010000200A0D0000472694CBD21616C1932B7BC54AA64241	NII10021034	09/16/10 14:21	0	0	0	0	0	NULL	NULL	0	NULL	0	NULL	0	0	0	0	0	0	0	NULL	NULL	NULL	NULL	NULL	0	NULL	NULL	0	0	0	0	0	0	0	0	0	0	0	0	0	0	0	0	0	0	NULL	0
1550	01010000200A0D0000299C1358371016C16E8DF2800CAB4241	NII10021035	09/16/10 14:32	0	0	0	0	0	NULL	NULL	0	NULL	0	NULL	0	0	0	0	0	0	0	NULL	NULL	NULL	NULL	NULL	0	NULL	NULL	0	0	0	0	1.35190352540568	0	0	0	0	0	0	0	0	0	0	0	0	0	NULL	0
1551	01010000200A0D000097035028F10916C157556334D4AF4241	NII10021036	09/16/10 14:42	0	1.22501182676824	0	0	0	NULL	NULL	1.22501182676824	NULL	0	NULL	0	0	0	0	0	0	0	NULL	NULL	NULL	NULL	NULL	0	NULL	NULL	0	0	0	0	0	0	0	0	0	0	0	0	0	0	0	0	0	0	NULL	0
1552	01010000200A0D00007E9191978B0216C19AFE10320CB54241	NII10021037	09/16/10 14:54	0	0	0	0	0	NULL	NULL	0	NULL	0	NULL	0	0	0	0	0	0	0	NULL	NULL	NULL	NULL	NULL	0	NULL	NULL	0	0	0	0	0	0	0	0	0	0	0	0	0	0	0	0	0	0	NULL	0
1553	01010000200A0D00007F42F7BE54FC15C1D15FEFCFD4B94241	NII10021038	09/16/10 15:04	0	0	0	0	1.34520439620064	NULL	NULL	0	NULL	0	NULL	0	0	0	0	0	0	0	NULL	NULL	NULL	NULL	NULL	0	NULL	NULL	0	0	0	0	0	0	0	0	0	0	0	0	0	0	0	0	0	0	NULL	0
1554	01010000200A0D0000D4FE89CD5EF515C10C334213F7BE4241	NII10021039	09/16/10 15:15	0	0	0	0	0	NULL	NULL	0	NULL	0	NULL	0	0	0	0	0	0	0	NULL	NULL	NULL	NULL	NULL	0	NULL	NULL	0	0	0	0	0	0	0	0	0	0	0	0	0	0	0	0	0	0	NULL	0
1555	01010000200A0D00006FFB940A80E815C12573B77E81C84241	NII10021041	09/16/10 15:36	0	0	0	0	1.33719760492292	NULL	NULL	0	NULL	0	NULL	0	0	0	0	0	0	0	NULL	NULL	NULL	NULL	NULL	0	NULL	NULL	0	0	0	0	0	0	0	0	0	0	0	0	0	0	0	1.33719760492292	0	0	NULL	0
1556	01010000200A0D00009CA807D24CDB15C18ACAAA0E18D24241	NII10021043	09/16/10 15:57	0	0	0	0	1.34350334469404	NULL	NULL	0	NULL	0	NULL	0	0	0	0	0	0	0	NULL	NULL	NULL	NULL	NULL	0	NULL	NULL	0	0	0	6.71751672347018	0	0	0	0	0	0	0	0	0	0	0	0	0	0	NULL	0
1557	01010000200A0D0000A6D464548CD315C1CB95BB7B73D74241	NII10021044	09/16/10 16:09	0	0	0	0	0	NULL	NULL	0	NULL	0	NULL	0	0	0	0	0	0	0	NULL	NULL	NULL	NULL	NULL	0	NULL	NULL	0	0	0	0	0	0	0	0	0	0	0	0	0	0	0	0	0	0	NULL	0
1558	01010000200A0D000022B703CE1A9A15C19C48CD91A4D54241	NII10021045	09/16/10 16:25	0	0	0	0	0	NULL	NULL	2.66496985429964	NULL	0	NULL	0	0	0	0	0	0	0	NULL	NULL	NULL	NULL	NULL	0	NULL	NULL	0	0	0	0	0	0	0	0	0	0	0	0	0	0	0	0	0	0	NULL	0
1559	01010000200A0D0000A4F169BA64A015C105B6169ECBD04241	NII10021046	09/16/10 16:36	0	0	0	0	0	NULL	NULL	0	NULL	0	NULL	0	0	0	0	0	0	0	NULL	NULL	NULL	NULL	NULL	0	NULL	NULL	0	0	0	0	0	0	0	0	0	0	0	0	0	0	0	0	0	0	NULL	0
1560	01010000200A0D00001E17979A08A715C129B9477F0CCC4241	NII10021047	09/16/10 16:46	0	0	0	0	0	NULL	NULL	0	NULL	0	NULL	0	0	0	0	0	0	0	NULL	NULL	NULL	NULL	NULL	0	NULL	NULL	0	0	0	0	0	0	0	0	0	0	0	0	0	0	0	0	0	0	NULL	0
1561	01010000200A0D000076EF137798AD15C12F217F963AC74241	NII10021048	09/16/10 16:56	0	0	0	0	0	NULL	NULL	0	NULL	0	NULL	0	0	0	0	0	0	0	NULL	NULL	NULL	NULL	NULL	0	NULL	NULL	0	0	0	0	0	0	0	0	0	0	0	0	0	0	0	0	0	0	NULL	0
1562	01010000200A0D0000FA8FE19888B415C181DBFCA81DC24241	NII10021049	09/16/10 17:07	0	0	0	0	0	NULL	NULL	0	NULL	0	NULL	0	0	0	0	0	0	0	NULL	NULL	NULL	NULL	NULL	0	NULL	NULL	0	0	0	0	0	0	0	0	0	0	0	0	0	0	0	0	0	0	NULL	0
1563	01010000200A0D0000C2EA4E6D4BBB15C12F676F4E0CBD4241	NII10021050	09/16/10 17:18	0	0	0	0	0	NULL	NULL	0	NULL	0	NULL	0	0	0	0	0	0	0	NULL	NULL	NULL	NULL	NULL	0	NULL	NULL	0	0	0	0	0	0	0	0	0	0	0	0	0	0	0	0	0	0	NULL	0
1564	01010000200A0D0000EF439F4E02C215C1299F7D5F16B84241	NII10021051	09/16/10 17:28	0	0	0	0	0	NULL	NULL	0	NULL	0	NULL	0	0	0	0	0	0	0	NULL	NULL	NULL	NULL	NULL	0	NULL	NULL	0	0	0	0	0	0	0	0	0	0	0	0	0	0	0	0	0	0	NULL	0
1565	01010000200A0D0000E6D6104BCAC815C1AF5713432BB34241	NII10021052	09/16/10 17:39	0	0	0	0	0	NULL	NULL	0	NULL	0	NULL	0	0	0	0	0	0	0	NULL	NULL	NULL	NULL	NULL	0	NULL	NULL	0	0	0	0	0	0	0	0	0	0	0	0	0	0	0	0	0	0	NULL	0
1566	01010000200A0D0000FB3CFF536ACF15C12CEB7D943CAE4241	NII10021053	09/16/10 17:49	0	0	0	0	0	NULL	NULL	0	NULL	0	NULL	0	0	0	0	0	0	0	NULL	NULL	NULL	NULL	NULL	0	NULL	NULL	0	0	0	0	0	0	0	0	0	0	0	0	0	0	0	0	0	0	NULL	0
1567	01010000200A0D0000EA1528B741D615C1C52A9D5133A94241	NII10021054	09/16/10 18:00	0	0	0	0	0	NULL	NULL	0	NULL	0	NULL	0	0	0	0	0	0	0	NULL	NULL	NULL	NULL	NULL	0	NULL	NULL	0	0	0	0	0	0	0	0	0	0	0	0	0	0	0	0	0	0	NULL	0
1568	01010000200A0D0000FFD9D06D14DD15C1070FBA892DA44241	NII10021055	09/16/10 18:10	0	0	0	0	0	NULL	NULL	0	NULL	0	NULL	0	0	0	0	0	0	0	NULL	NULL	NULL	NULL	NULL	0	NULL	NULL	0	0	0	0	0	0	0	0	0	0	0	0	0	0	0	0	0	0	NULL	0
1569	01010000200A0D0000CD23449913E415C1B203C5FB2A9F4241	NII10021056	09/16/10 18:20	0	0	0	0	0	NULL	NULL	0	NULL	0	NULL	0	0	0	0	0	0	0	NULL	NULL	NULL	NULL	NULL	0	NULL	NULL	0	0	0	0	0	0	0	0	0	0	0	0	0	0	0	0	0	0	NULL	0
1570	01010000200A0D0000B6DFA79205F915C1C79751C3B88F4241	NII10021059	09/16/10 18:52	0	0	0	0	0	NULL	NULL	0	NULL	0	NULL	0	0	0	0	0	0	0	NULL	NULL	NULL	NULL	NULL	0	NULL	NULL	0	0	0	0	0	0	0	0	0	0	0	0	0	0	0	0	0	0	NULL	0
1571	01010000200A0D000031C16922F5FF15C1C3D0C42C7B8A4241	NII10021060	09/16/10 19:03	0	0	0	0	0	NULL	NULL	1.29705055148261	NULL	0	NULL	0	0	0	0	0	0	0	NULL	NULL	NULL	NULL	NULL	0	NULL	NULL	0	0	0	0	0	0	0	0	0	0	0	0	0	0	0	0	0	0	NULL	0
1572	01010000200A0D00004D937FA7721416C1FCF36BAB6E7B4241	NII10021063	09/16/10 19:35	0	0	0	0	0	NULL	NULL	6.72069039499281	NULL	0	NULL	0	0	0	0	0	0	0	NULL	NULL	NULL	NULL	NULL	0	NULL	NULL	0	0	0	0	0	0	0	0	0	0	0	0	0	0	0	0	0	0	NULL	0
1573	01010000200A0D000090B896F5EE1A16C1560731F5A9764241	NII10021064	09/16/10 19:45	0	0	0	0	0	NULL	NULL	2.67614396323922	NULL	0	NULL	0	0	0	0	0	0	0	NULL	NULL	NULL	NULL	NULL	0	NULL	NULL	0	0	0	0	0	0	0	0	0	0	0	0	0	0	0	0	0	0	NULL	0
1574	01010000200A0D0000F71BDDECA82116C12F753A07E9714241	NII10021065	09/16/10 19:56	0	0	0	0	0	NULL	NULL	2.87506723289835	NULL	0	NULL	0	0	0	0	0	0	0	NULL	NULL	NULL	NULL	NULL	0	NULL	NULL	0	0	0	0	0	0	0	0	0	0	0	0	0	0	0	0	0	0	NULL	0
1575	01010000200A0D000019638DBBE59B16C1F5DF45F58C704241	NII10021066	09/17/10 08:50	0	0	0	0	5.20723073773917	NULL	NULL	1.30180768443479	NULL	0	NULL	0	0	0	0	0	0	0	NULL	NULL	NULL	NULL	NULL	0	NULL	NULL	0	0	0	5.20723073773917	11.7162691599131	0	0	0	0	0	0	0	0	0	0	0	0	0	NULL	0
1576	01010000200A0D000049DDB929339516C10CD3665D75754241	NII10021067	09/17/10 09:00	0	0	0	0	1.29664969852692	NULL	NULL	0	NULL	0	NULL	0	0	0	0	0	0	0	NULL	NULL	NULL	NULL	NULL	0	NULL	NULL	0	0	0	0	0	0	0	0	0	0	2.59329939705385	0	0	0	0	1.29664969852692	0	0	NULL	0
1577	01010000200A0D0000E7CCE03BAB8E16C14A9D5F0D617A4241	NII10021068	09/17/10 09:10	0	0	0	0	0	NULL	NULL	0	NULL	0	NULL	0	0	0	0	0	0	0	NULL	NULL	NULL	NULL	NULL	0	NULL	NULL	0	0	0	7.71162426523484	0	0	0	0	0	0	0	0	0	0	0	1.28527071087247	0	0	NULL	0
1578	01010000200A0D00004AC9453CC68716C1F4D768BA587F4241	NII10021069	09/17/10 09:21	0	0	0	0	0	NULL	NULL	0	NULL	0	NULL	0	0	0	0	0	0	0	NULL	NULL	NULL	NULL	NULL	0	NULL	NULL	0	0	0	0	0	0	0	0	0	0	0	0	0	0	0	0	0	0	NULL	0
1579	01010000200A0D00008A7A5DDAF28016C1147036A75C844241	NII10021070	09/17/10 09:31	0	0	0	0	1.19632326754789	NULL	NULL	2.39264653509577	NULL	0	NULL	0	0	0	0	0	0	0	NULL	NULL	NULL	NULL	NULL	0	NULL	NULL	0	0	0	0	0	0	0	0	0	0	0	0	0	0	0	0	0	0	NULL	0
1580	01010000200A0D000069B04FB2CC7916C13BD52453AF894241	NII10021071	09/17/10 09:42	0	0	0	0	0	NULL	NULL	0	NULL	0	NULL	0	0	0	0	0	0	0	NULL	NULL	NULL	NULL	NULL	0	NULL	NULL	0	0	0	0	0	0	0	0	0	0	0	0	0	0	0	0	0	0	NULL	0
1581	01010000200A0D0000F2CFE7C9FB7216C1C85F6852998E4241	NII10021072	09/17/10 09:52	0	0	0	0	0	NULL	NULL	0	NULL	0	NULL	0	0	0	0	0	0	0	NULL	NULL	NULL	NULL	NULL	0	NULL	NULL	0	0	0	0	0	0	0	0	0	0	0	0	0	0	0	0	0	0	NULL	0
1582	01010000200A0D0000896C1EC91D3316C176BCC4209D914241	NII10021073	09/17/10 10:16	0	0	0	0	0	NULL	NULL	0	NULL	0	NULL	0	0	0	0	0	0	0	NULL	NULL	NULL	NULL	NULL	0	NULL	NULL	0	0	0	0	2.16339066372637	0	0	0	0	0	0	0	0	0	0	0	0	0	NULL	0
1583	01010000200A0D000011A1C7DDFE3A16C193511D86B88B4241	NII10021074	09/17/10 10:26	0	0	0	0	0	NULL	NULL	0	NULL	0	NULL	0	0	0	0	0	0	0	NULL	NULL	NULL	NULL	NULL	0	NULL	NULL	0	0	0	0	0	0	0	0	0	0	0	0	0	0	0	0	0	0	NULL	0
1584	01010000200A0D00001E99F3DFDD4216C1C995A8B9D6854241	NII10021075	09/17/10 10:36	0	0	0	0	0	NULL	NULL	0	NULL	0	NULL	0	0	0	0	0	0	0	NULL	NULL	NULL	NULL	NULL	0	NULL	NULL	0	0	0	0	0	0	0	0	0	0	0	0	0	0	0	0	0	0	NULL	0
1585	01010000200A0D00008E1A53581A5416C1D81938D011794241	NII10021077	09/17/10 10:59	0	0	0	0	0	NULL	NULL	0	NULL	0	NULL	0	0	0	0	0	0	0	NULL	NULL	NULL	NULL	NULL	0	NULL	NULL	0	0	0	0	0	0	0	0	0	0	0	0	0	0	0	1.22215357119739	0	0	NULL	0
1586	01010000200A0D00008F040918475B16C193A92457D3734241	NII10021078	09/17/10 11:10	0	0	0	0	0	NULL	NULL	0	NULL	0	NULL	0	0	0	0	0	0	0	NULL	NULL	NULL	NULL	NULL	0	NULL	NULL	0	0	0	0	0	0	0	0	0	0	0	0	0	0	0	0	0	0	NULL	0
1587	01010000200A0D0000895C46E0EFEB15C1E4E21F16C96C4241	NII10021079	09/17/10 11:48	0	0	0	0	0	NULL	NULL	0	NULL	0	NULL	0	0	0	0	0	0	0	NULL	NULL	NULL	NULL	NULL	0	NULL	NULL	0	0	0	0	0	0	0	0	0	0	0	0	0	0	0	0	0	0	NULL	0
1588	01010000200A0D0000090BBABD5EE515C122683CF4BA714241	NII10021080	09/17/10 11:58	0	0	0	0	0	NULL	NULL	0	NULL	0	NULL	0	0	0	0	0	0	0	NULL	NULL	NULL	NULL	NULL	0	NULL	NULL	0	0	0	0	1.29059353589524	0	0	0	0	0	0	0	0	0	0	0	0	0	NULL	0
1589	01010000200A0D000078A6D78F9BDE15C1461EC4A2B1764241	NII10021081	09/17/10 12:09	0	0	0	0	0	NULL	NULL	0	NULL	0	NULL	0	0	0	0	0	0	0	NULL	NULL	NULL	NULL	NULL	0	NULL	NULL	0	0	0	0	0	0	1.14792959371592	0	0	0	0	0	0	0	0	0	0	0	NULL	0
1590	01010000200A0D000036343D1EE5D615C1839D67938A7C4241	NII10021082	09/17/10 12:21	0	0	0	0	0	NULL	NULL	0	NULL	0	NULL	0	0	0	0	0	0	0	NULL	NULL	NULL	NULL	NULL	0	NULL	NULL	0	0	0	0	0	0	0	0	0	0	0	0	0	0	0	0	0	0	NULL	0
1591	01010000200A0D00002FAA4A9A33D015C1BA1B32147C814241	NII10021083	09/17/10 12:32	0	0	0	0	0	NULL	NULL	0	NULL	0	NULL	0	0	0	0	0	0	0	NULL	NULL	NULL	NULL	NULL	0	NULL	NULL	0	0	0	0	0	0	0	0	0	0	0	0	0	0	0	0	0	0	NULL	0
1592	01010000200A0D0000051F7FF807C915C109D0B3499C864241	NII10021084	09/17/10 12:43	0	0	0	0	1.27242456221776	NULL	NULL	0	NULL	0	NULL	0	0	0	0	0	0	0	NULL	NULL	NULL	NULL	NULL	0	NULL	NULL	0	0	0	0	0	0	0	0	0	0	0	0	0	0	0	0	0	0	NULL	0
1593	01010000200A0D000086C0E7B23AC215C1B52A3ECBA58B4241	NII10021085	09/17/10 12:53	0	0	0	0	0	NULL	NULL	0	NULL	0	NULL	0	0	0	0	0	0	0	NULL	NULL	NULL	NULL	NULL	0	NULL	NULL	0	0	0	0	2.46163337884596	0	0	0	0	0	0	0	0	0	0	0	0	0	NULL	0
1594	01010000200A0D0000A440B4C70FBB15C1CC10152AF5904241	NII10021086	09/17/10 13:05	0	0	0	0	0	NULL	NULL	1.33338299902196	NULL	0	NULL	0	0	0	0	0	0	0	NULL	NULL	NULL	NULL	NULL	0	NULL	NULL	0	0	0	0	4.00014899706587	0	0	0	0	0	0	0	0	0	0	0	0	0	NULL	0
1595	01010000200A0D000081F69F2F9CB415C10C78C9CFC4954241	NII10021087	09/17/10 13:15	0	0	0	0	0	NULL	NULL	0	NULL	0	NULL	0	0	0	0	0	0	0	NULL	NULL	NULL	NULL	NULL	0	NULL	NULL	0	0	0	0	2.66329093509937	0	0	0	0	0	0	0	0	0	0	1.33164546754968	0	0	NULL	0
1596	01010000200A0D0000EFDD1DC360A715C10F5A425B609F4241	NII10021089	09/17/10 13:36	0	0	0	0	1.30456223883378	NULL	NULL	0	NULL	0	NULL	0	0	0	0	0	0	0	NULL	NULL	NULL	NULL	NULL	0	NULL	NULL	0	0	0	0	0	0	0	0	0	0	0	0	0	0	0	0	0	0	NULL	0
1597	01010000200A0D00003E6ABB84329A15C191A6123926A94241	NII10021091	09/17/10 13:57	0	0	0	0	0	NULL	NULL	2.62402001102219	NULL	0	NULL	0	0	0	0	0	0	0	NULL	NULL	NULL	NULL	NULL	0	NULL	NULL	0	0	0	0	0	0	0	0	0	0	0	0	0	0	0	0	0	0	NULL	0
1598	01010000200A0D0000C393E803809315C10D5DD84D0CAE4241	NII10021092	09/17/10 14:07	0	0	0	0	0	NULL	NULL	0	NULL	0	NULL	0	0	0	0	0	0	0	NULL	NULL	NULL	NULL	NULL	0	NULL	NULL	0	0	0	0	0	0	0	0	0	0	0	0	0	0	0	0	0	0	NULL	0
1599	01010000200A0D000045E304B8C58C15C13D81612CE6B24241	NII10021093	09/17/10 14:17	0	0	0	0	0	NULL	NULL	0	NULL	0	NULL	0	0	0	0	0	0	0	NULL	NULL	NULL	NULL	NULL	0	NULL	NULL	0	0	0	0	0	0	0	0	0	0	0	0	0	0	0	0	0	0	NULL	0
1600	01010000200A0D00002363F1DAA07F15C103B851C0A5BC4241	NII10021095	09/17/10 14:38	0	0	0	0	0	NULL	NULL	0	NULL	0	NULL	0	0	0	0	0	0	0	NULL	NULL	NULL	NULL	NULL	0	NULL	NULL	0	0	0	0	0	0	0	0	0	0	1.30085420001132	0	0	0	0	0	0	0	NULL	0
1601	01010000200A0D0000643CA8649C7815C159DDD679D6C14241	NII10021096	09/17/10 14:49	0	0	0	0	0	NULL	NULL	0	NULL	0	NULL	0	0	0	0	0	0	0	NULL	NULL	NULL	NULL	NULL	0	NULL	NULL	0	0	0	0	0	0	0	0	0	0	0	0	0	0	0	0	0	0	NULL	0
1602	01010000200A0D0000FCFE06EEDF6A15C142FDEAE1DACB4241	NII10021098	09/17/10 15:10	0	0	0	0	0	NULL	NULL	0	NULL	0	NULL	0	0	0	0	0	0	0	NULL	NULL	NULL	NULL	NULL	0	NULL	NULL	0	0	0	0	0	0	0	0	0	0	0	0	0	0	0	0	0	0	NULL	0
1603	01010000200A0D00008BBDE5F52D6415C187C87C0FD0D04241	NII10021099	09/17/10 15:21	0	0	0	0	0	NULL	NULL	1.56529998641446	NULL	0	NULL	0	0	0	0	0	0	0	NULL	NULL	NULL	NULL	NULL	0	NULL	NULL	0	0	0	0	0	0	0	0	0	0	0	0	0	0	0	0	0	0	NULL	0
1604	01010000200A0D000057D8F371185815C13B0D826858D54241	NII10021100	09/17/10 15:31	0	0	0	0	0	NULL	NULL	0	NULL	0	NULL	0	0	0	0	0	0	0	NULL	NULL	NULL	NULL	NULL	0	NULL	NULL	0	0	0	0	0	0	0	0	0	0	1.29351646355493	0	0	0	0	2.58703292710986	0	0	NULL	0
1605	01010000200A0D00009E45A1E8BD2415C1718DE4E444D34241	NII10021101	09/17/10 15:47	0	0	0	0	0	NULL	NULL	0	NULL	0	NULL	0	0	0	0	0	0	0	NULL	NULL	NULL	NULL	NULL	0	NULL	NULL	0	0	0	0	0	0	0	0	0	0	0	0	0	0	0	4.03361975686738	0	0	NULL	0
1606	01010000200A0D00007BDEC5DF0D4515C10BA7A2094CBB4241	NII10021106	09/17/10 16:39	0	0	0	0	0	NULL	NULL	0	NULL	0	NULL	0	0	0	0	0	0	0	NULL	NULL	NULL	NULL	NULL	0	NULL	NULL	0	0	0	0	0	0	0	0	0	0	0	0	0	0	0	0	0	0	NULL	0
1607	01010000200A0D0000CAFEAF779A5315C16B3410D2A4B04241	NII10021108	09/17/10 17:02	0	0	0	0	0	NULL	NULL	0	NULL	0	NULL	0	0	0	0	0	0	0	NULL	NULL	NULL	NULL	NULL	0	NULL	NULL	0	0	0	0	0	0	0	0	0	0	0	0	0	0	0	6.64424851177009	0	0	NULL	0
1608	01010000200A0D0000D31AF792075A15C140137E02D6AB4241	NII10021109	09/17/10 17:12	0	0	0	0	0	NULL	NULL	0	NULL	0	NULL	0	0	0	0	0	0	0	NULL	NULL	NULL	NULL	NULL	0	NULL	NULL	0	0	0	0	0	0	0	0	0	0	0	0	0	0	0	0	0	0	NULL	0
1609	01010000200A0D00004B853F97986015C114131D0205A74241	NII10021110	09/17/10 17:22	0	0	0	0	0	NULL	NULL	0	NULL	0	NULL	0	0	0	0	0	0	0	NULL	NULL	NULL	NULL	NULL	0	NULL	NULL	0	0	7.61910886854686	0	0	0	0	0	0	0	0	0	0	0	0	1.26985147809114	0	0	NULL	0
1610	01010000200A0D0000A25ED0DD426715C157EADAFCFFA14241	NII10021111	09/17/10 17:33	0	0	0	0	0	NULL	NULL	0	NULL	0	NULL	0	0	0	0	0	0	0	NULL	NULL	NULL	NULL	NULL	0	NULL	NULL	0	0	0	0	0	0	0	0	0	0	0	0	0	0	0	0	0	0	NULL	0
1611	01010000200A0D00005FC42DCC226E15C15AD32E9F009D4241	NII10021112	09/17/10 17:43	0	0	0	0	0	NULL	NULL	0	NULL	0	NULL	0	0	0	0	0	0	0	NULL	NULL	NULL	NULL	NULL	0	NULL	NULL	0	0	0	0	0	0	0	0	0	0	0	0	0	0	0	1.2820551404839	0	0	NULL	0
1612	01010000200A0D000076828CA9047515C1265127FC04984241	NII10021113	09/17/10 17:53	0	0	0	0	0	NULL	NULL	0	NULL	0	NULL	0	0	0	0	0	0	0	NULL	NULL	NULL	NULL	NULL	0	NULL	NULL	0	0	0	0	2.61114500196709	0	0	0	0	0	0	0	0	0	0	0	0	0	NULL	0
1613	01010000200A0D00008DF89AACC17B15C1291C830A1A934241	NII10021114	09/17/10 18:04	0	0	0	0	0	NULL	NULL	0	NULL	0	NULL	0	0	0	0	0	0	0	NULL	NULL	NULL	NULL	NULL	0	NULL	NULL	0	0	0	0	0	0	0	0	0	0	0	0	0	0	0	0	0	0	NULL	0
1614	01010000200A0D00001ED6946E508215C1951EAF35258E4241	NII10021115	09/17/10 18:14	0	0	0	0	0	NULL	NULL	0	NULL	0	NULL	0	0	0	0	0	0	0	NULL	NULL	NULL	NULL	NULL	0	NULL	NULL	0	0	0	0	0	0	0	0	0	0	0	0	0	0	0	6.45592290174027	0	0	NULL	0
1615	01010000200A0D000068AE989B288915C1B7EE3C4834894241	NII10021116	09/17/10 18:24	0	0	0	0	0	NULL	NULL	0	NULL	0	NULL	0	0	0	0	0	0	0	NULL	NULL	NULL	NULL	NULL	0	NULL	NULL	0	0	1.27170271506622	0	0	0	0	0	0	0	0	0	0	0	0	3.81510814519865	0	0	NULL	0
1616	01010000200A0D000014E739451A9015C15A515DAD29844241	NII10021117	09/17/10 18:35	0	0	0	0	0	NULL	NULL	0	NULL	0	NULL	0	0	0	0	0	0	0	NULL	NULL	NULL	NULL	NULL	0	NULL	NULL	0	0	0	0	0	0	0	0	0	0	0	0	0	0	0	0	0	0	NULL	0
1617	01010000200A0D0000099F15FC739715C1F174CB10CA7E4241	NII10021118	09/17/10 18:46	0	0	0	0	0	NULL	NULL	0	NULL	0	NULL	0	0	0	0	0	0	0	NULL	NULL	NULL	NULL	NULL	0	NULL	NULL	0	0	0	0	0	0	0	0	0	0	0	0	0	0	0	1.28405712247597	0	0	NULL	0
1618	01010000200A0D00009CA276652E9E15C1768693D6CC794241	NII10021119	09/17/10 18:56	0	0	0	0	0	NULL	NULL	0	NULL	0	NULL	0	0	0	0	0	0	0	NULL	NULL	NULL	NULL	NULL	0	NULL	NULL	0	0	2.56326800448396	0	0	0	0	0	0	0	0	0	0	0	0	0	0	0	NULL	0
1619	01010000200A0D00004CAA7201FDA415C14409BBCFCA744241	NII10021120	09/17/10 19:07	0	0	0	0	0	NULL	NULL	0	NULL	0	NULL	0	0	0	0	0	0	0	NULL	NULL	NULL	NULL	NULL	0	NULL	NULL	0	0	1.23017867883394	0	0	0	0	0	0	0	2.46035735766787	0	0	0	0	1.23017867883394	0	0	NULL	0
1620	01010000200A0D0000A43A1E7EEDAB15C11C03551C9A6F4241	NII10021121	09/17/10 19:17	0	0	0	0	0	NULL	NULL	0	NULL	0	NULL	0	0	0	0	0	0	0	NULL	NULL	NULL	NULL	NULL	0	NULL	NULL	0	0	0	0	0	0	0	0	0	0	0	0	0	0	0	0	0	0	NULL	0
1621	01010000200A0D00001957FA03A86E15C146062523E77C4241	NII10021122	09/17/10 20:01	0	0	0	0	0	NULL	NULL	0	NULL	0	NULL	0	0	0	0	0	0	0	NULL	NULL	NULL	NULL	NULL	0	NULL	NULL	0	0	0	0	0	0	0	0	0	0	0	0	0	0	0	0	0	0	NULL	0
1622	01010000200A0D00003105FB62205415C13A13374152844241	NII10021123	09/17/10 20:15	0	0	0	0	0	NULL	NULL	1.31167547097138	NULL	0	NULL	0	0	0	0	0	0	0	NULL	NULL	NULL	NULL	NULL	0	NULL	NULL	0	0	0	0	0	0	0	0	0	0	0	0	0	0	0	0	0	0	NULL	0
1623	01010000200A0D0000BA65A2ACCB4C15C1A4B4AE1132894241	NII10021124	09/17/10 20:25	0	0	0	0	0	NULL	NULL	0	NULL	0	NULL	0	0	0	0	0	0	0	NULL	NULL	NULL	NULL	NULL	0	NULL	NULL	0	0	0	0	0	0	0	0	0	0	0	0	0	0	0	0	0	0	NULL	0
1624	01010000200A0D00007DE2FE12EE4515C1FA8D5E0C338E4241	NII10021125	09/17/10 20:36	0	0	0	0	0	NULL	NULL	0	NULL	0	NULL	0	0	0	0	0	0	0	NULL	NULL	NULL	NULL	NULL	0	NULL	NULL	0	0	0	0	0	0	0	0	0	0	0	0	0	0	0	1.32959967769137	0	0	NULL	0
1625	01010000200A0D000048F4EEFF743715C19FAD7CD276984241	NII10021127	09/18/10 08:43	0	0	0	0	0	NULL	NULL	0	NULL	0	NULL	0	0	0	0	0	0	0	NULL	NULL	NULL	NULL	NULL	0	NULL	NULL	0	0	0	0	0	0	0	0	0	0	0	0	0	0	0	0	0	0	NULL	0
1626	01010000200A0D0000134E07CD833115C16BFEA1272E9D4241	NII10021128	09/18/10 08:54	0	0	0	0	0	NULL	NULL	0	NULL	0	NULL	0	0	0	0	0	0	0	NULL	NULL	NULL	NULL	NULL	0	NULL	NULL	0	0	0	0	0	0	0	0	0	0	0	0	0	0	0	0	0	0	NULL	0
1627	01010000200A0D0000608BC15E302B15C13FE9E6630CA24241	NII10021129	09/18/10 09:04	0	0	0	0	0	NULL	NULL	1.31463979462648	NULL	0	NULL	0	0	0	0	0	0	0	NULL	NULL	NULL	NULL	NULL	0	NULL	NULL	0	0	0	0	0	0	0	0	0	0	0	0	0	0	0	0	0	0	NULL	0
1628	01010000200A0D000015995F60B21D15C140BFAA06BEAB4241	NII10021131	09/18/10 09:25	0	0	0	0	0	NULL	NULL	3.95598280125336	NULL	0	NULL	0	0	0	0	0	0	0	NULL	NULL	NULL	NULL	NULL	0	NULL	NULL	0	0	0	0	0	0	0	0	0	0	0	0	0	0	0	0	0	0	NULL	0
1629	01010000200A0D0000712E0691031715C1D6C7181497B04241	NII10021132	09/18/10 09:35	0	0	0	0	0	NULL	NULL	0	NULL	0	NULL	0	0	0	0	0	0	0	NULL	NULL	NULL	NULL	NULL	0	NULL	NULL	0	0	0	1.30376700602362	0	0	0	0	0	0	0	0	0	0	0	0	0	0	NULL	0
1630	01010000200A0D0000D5FAA290861015C172B720977DB54241	NII10021133	09/18/10 09:45	0	0	0	0	0	NULL	NULL	0	NULL	0	NULL	0	0	0	0	0	0	0	NULL	NULL	NULL	NULL	NULL	0	NULL	NULL	0	0	0	0	0	0	0	0	0	0	0	0	0	0	0	0	0	0	NULL	0
1631	01010000200A0D000017B39D377C0915C1FE4617A48ABA4241	NII10021134	09/18/10 09:56	0	0	0	0	1.31172149471742	NULL	NULL	0	NULL	0	NULL	0	0	0	0	0	0	0	NULL	NULL	NULL	NULL	NULL	0	NULL	NULL	0	0	0	0	0	0	0	0	0	0	0	0	0	0	0	1.31172149471742	0	0	NULL	0
1632	01010000200A0D00004EAAD838DF0215C16829776A69BF4241	NII10021135	09/18/10 10:07	0	0	0	0	2.59876178269464	NULL	NULL	0	NULL	0	NULL	0	0	0	0	0	0	0	NULL	NULL	NULL	NULL	NULL	0	NULL	NULL	0	0	0	0	0	0	0	0	0	0	0	0	0	0	0	0	0	0	NULL	0
1633	01010000200A0D0000725F99B042FC14C16154FB8E56C44241	NII10021136	09/18/10 10:17	0	0	0	0	0	NULL	NULL	1.30769752752178	NULL	0	NULL	0	0	0	0	0	0	0	NULL	NULL	NULL	NULL	NULL	0	NULL	NULL	0	0	0	0	0	0	0	0	0	0	0	0	0	0	0	1.30769752752178	0	0	NULL	0
1634	01010000200A0D0000B88AF63AADF514C1EDE38F8437C94241	NII10021137	09/18/10 10:27	0	0	0	0	0	NULL	NULL	1.32040945309379	NULL	0	NULL	0	0	0	0	0	0	0	NULL	NULL	NULL	NULL	NULL	0	NULL	NULL	0	0	0	0	0	0	0	0	0	0	0	0	0	0	0	0	0	0	NULL	0
1635	01010000200A0D0000B8F6CF6FEAEE14C17178341C0DCE4241	NII10021138	09/18/10 10:38	0	0	0	0	0	NULL	NULL	0	NULL	0	NULL	0	0	0	0	0	0	0	NULL	NULL	NULL	NULL	NULL	0	NULL	NULL	0	0	0	0	0	0	0	0	0	0	0	0	0	0	0	0	0	0	NULL	0
1636	01010000200A0D000041B67B4DB6AE14C18F2D45FDBAD04241	NII10021140	09/18/10 11:04	0	0	0	0	0	NULL	NULL	1.34610550572147	NULL	0	NULL	0	0	0	0	0	0	0	NULL	NULL	NULL	NULL	NULL	0	NULL	NULL	0	0	0	0	0	0	0	0	0	0	0	0	0	0	0	0	0	0	NULL	0
1637	01010000200A0D00004A43B196FEBB14C1AD31AFD721C74241	NII10021142	09/18/10 11:25	0	0	0	0	0	NULL	NULL	0	NULL	0	NULL	0	0	0	0	0	0	0	NULL	NULL	NULL	NULL	NULL	0	NULL	NULL	0	0	0	0	0	0	0	0	0	0	0	0	0	0	0	0	0	0	NULL	0
1638	01010000200A0D0000074FC3848CC214C19434534E31C24241	NII10021143	09/18/10 11:35	0	0	0	0	0	NULL	NULL	1.33157231161082	NULL	0	NULL	0	0	0	0	0	0	0	NULL	NULL	NULL	NULL	NULL	0	NULL	NULL	0	0	0	0	0	0	0	0	0	0	0	0	0	0	0	0	0	0	NULL	0
1639	01010000200A0D0000647C04AF1AC914C1768DA35564BD4241	NII10021144	09/18/10 11:46	0	0	0	0	0	NULL	NULL	2.64251069051951	NULL	0	NULL	0	0	0	0	0	0	0	NULL	NULL	NULL	NULL	NULL	0	NULL	NULL	0	0	0	0	0	0	0	0	0	0	0	0	0	0	0	0	0	0	NULL	0
1640	01010000200A0D0000CDB8365DC7CF14C1862126C893B84241	NII10021145	09/18/10 11:56	0	0	0	0	0	NULL	NULL	2.62210728599847	NULL	0	NULL	0	0	0	0	0	0	0	NULL	NULL	NULL	NULL	NULL	0	NULL	NULL	0	0	0	0	0	0	0	0	0	0	0	0	0	0	0	0	0	0	NULL	0
1641	01010000200A0D0000280D93D5E6DC14C1C979753AEDAE4241	NII10021147	09/18/10 12:17	0	0	0	0	0	NULL	NULL	2.63358052290958	NULL	0	NULL	0	0	0	0	0	0	0	NULL	NULL	NULL	NULL	NULL	0	NULL	NULL	0	0	0	0	0	0	0	0	0	0	0	0	0	0	0	0	0	0	NULL	0
1642	01010000200A0D00003CF6CD408FE314C1F7A431E60DAA4241	NII10021148	09/18/10 12:27	0	0	0	0	0	NULL	NULL	2.63014207714428	NULL	0	NULL	0	0	0	0	0	0	0	NULL	NULL	NULL	NULL	NULL	0	NULL	NULL	0	0	0	0	0	0	0	0	0	0	0	0	0	0	0	0	0	0	NULL	0
1643	01010000200A0D00007399180544D914C1ADDB1FA3C1A34241	NII10021149	09/18/10 12:45	0	0	0	0	0	NULL	NULL	0	NULL	0	NULL	0	0	0	0	0	0	0	NULL	NULL	NULL	NULL	NULL	0	NULL	NULL	0	0	0	0	0	0	0	0	0	0	0	0	0	0	0	0	0	0	NULL	0
1644	01010000200A0D00005E6050A5C5AB14C13637A91797A64241	NII10021150	09/18/10 13:00	0	0	0	0	0	NULL	NULL	0	NULL	0	NULL	0	0	0	0	0	0	0	NULL	NULL	NULL	NULL	NULL	0	NULL	NULL	0	0	0	0	0	0	0	0	0	0	0	0	0	0	0	0	0	0	NULL	0
1645	01010000200A0D00004E90651DD1A414C1F3D31AE9B7AB4241	NII10021151	09/18/10 13:11	0	0	0	0	0	NULL	NULL	1.287476332826	NULL	0	NULL	0	0	0	0	0	0	0	NULL	NULL	NULL	NULL	NULL	0	NULL	NULL	0	0	0	0	0	0	0	0	0	0	0	0	0	0	0	0	0	0	NULL	0
1646	01010000200A0D000072629552009E14C14C7E5FE6ACB04241	NII10021152	09/18/10 13:21	0	0	0	0	0	NULL	NULL	1.27584982935041	NULL	0	NULL	0	0	0	0	0	0	0	NULL	NULL	NULL	NULL	NULL	0	NULL	NULL	0	0	0	0	0	0	0	0	0	0	0	0	0	0	0	0	0	0	NULL	0
1647	01010000200A0D0000A6965CCA319714C14EDD9B82ABB54241	NII10021153	09/18/10 13:31	0	0	0	0	0	NULL	NULL	0	NULL	0	NULL	0	0	0	0	0	0	0	NULL	NULL	NULL	NULL	NULL	0	NULL	NULL	0	0	0	0	0	0	0	0	0	0	0	0	0	0	0	0	0	0	NULL	0
1648	01010000200A0D0000D91C414D548814C141703B1C75C04241	NII10021155	09/18/10 13:54	0	0	0	0	0	NULL	NULL	0	NULL	0	NULL	0	0	0	0	0	0	0	NULL	NULL	NULL	NULL	NULL	0	NULL	NULL	0	0	0	0	0	0	0	0	0	0	0	0	0	0	0	1.21630808195926	0	0	NULL	0
1649	01010000200A0D000031DA2945508114C17919E484ACC54241	NII10021156	09/18/10 14:05	0	0	0	0	0	NULL	NULL	0	NULL	0	NULL	0	0	0	0	0	0	0	NULL	NULL	NULL	NULL	NULL	0	NULL	NULL	0	0	0	0	0	0	0	0	0	0	0	0	0	0	0	0	0	0	NULL	0
1650	01010000200A0D00000C2458019A7A14C19D7D55F0AECA4241	NII10021157	09/18/10 14:15	0	0	0	0	0	NULL	NULL	0	NULL	0	NULL	0	0	0	0	0	0	0	NULL	NULL	NULL	NULL	NULL	0	NULL	NULL	0	0	0	0	0	0	0	0	0	0	0	0	0	0	0	0	0	0	NULL	0
1651	01010000200A0D0000486891F5446C14C12C72D326EED04241	NII10021158	09/18/10 14:29	0	0	0	0	0	NULL	NULL	1.20676533767598	NULL	0	NULL	0	0	0	0	0	0	0	NULL	NULL	NULL	NULL	NULL	0	NULL	NULL	0	0	1.20676533767598	0	0	0	0	0	0	0	0	0	0	0	0	0	0	0	NULL	0
1652	01010000200A0D000014083B02123914C152D63F7264CE4241	NII10021160	09/18/10 14:44	0	0	0	0	0	NULL	NULL	0	NULL	0	NULL	0	0	0	0	0	0	0	NULL	NULL	NULL	NULL	NULL	0	NULL	NULL	0	0	0	0	0	0	0	0	0	0	1.36097687450464	0	0	0	0	0	0	0	NULL	0
1653	01010000200A0D000078430A09973F14C12D2BECF4C2C94241	NII10021161	09/18/10 14:54	0	0	0	0	0	NULL	NULL	10.3289474424794	NULL	0	NULL	0	0	0	0	0	0	0	NULL	NULL	NULL	NULL	NULL	0	NULL	NULL	0	0	0	0	0	0	0	0	0	0	0	0	0	0	0	0	0	0	NULL	0
1654	01010000200A0D0000D97386F64E4614C1473ABC41DBC44241	NII10021162	09/18/10 15:04	0	0	0	0	0	NULL	NULL	5.20654465218822	NULL	0	NULL	0	0	0	0	0	0	0	NULL	NULL	NULL	NULL	NULL	0	NULL	NULL	0	0	0	0	0	0	0	0	0	0	0	0	0	0	0	0	0	0	NULL	0
1655	01010000200A0D0000D3F674A15B4D14C157877FFBFCBF4241	NII10021163	09/18/10 15:15	0	0	0	0	0	NULL	NULL	2.60418820648334	NULL	0	NULL	0	0	0	0	0	0	0	NULL	NULL	NULL	NULL	NULL	0	NULL	NULL	0	0	0	0	0	0	0	0	0	0	0	0	0	0	0	0	0	0	NULL	0
1656	01010000200A0D00002E97490F505414C13E6A4E491ABB4241	NII10021164	09/18/10 15:25	0	0	0	0	0	NULL	NULL	0	NULL	0	NULL	0	0	0	0	0	0	0	NULL	NULL	NULL	NULL	NULL	0	NULL	NULL	0	0	0	0	0	0	0	0	0	0	0	0	0	0	0	0	0	0	NULL	0
1657	01010000200A0D00001A95F63F435B14C11DCD834028B64241	NII10021165	09/18/10 15:35	0	0	0	0	0	NULL	NULL	0	NULL	0	NULL	0	0	0	0	0	0	0	NULL	NULL	NULL	NULL	NULL	0	NULL	NULL	0	0	0	0	0	0	0	0	0	0	0	0	0	0	0	0	0	0	NULL	0
1658	01010000200A0D0000D9B320632E6214C1832CA0E53EB14241	NII10021166	09/18/10 15:46	0	0	0	0	0	NULL	NULL	3.95566933630505	NULL	0	NULL	0	0	0	0	0	0	0	NULL	NULL	NULL	NULL	NULL	0	NULL	NULL	0	0	0	0	0	0	0	0	0	0	1.31855644543502	0	0	0	0	1.31855644543502	0	0	NULL	0
1659	01010000200A0D00008FD50835F46814C109E2F9046CAC4241	NII10021167	09/18/10 15:56	0	0	0	0	0	NULL	NULL	1.33359043963765	NULL	0	NULL	0	0	0	0	0	0	0	NULL	NULL	NULL	NULL	NULL	0	NULL	NULL	0	0	6.66795219818826	0	0	0	0	0	0	0	0	0	0	0	0	0	0	0	NULL	0
1660	01010000200A0D00004D3CA237C16F14C137B26B57ACA74241	NII10021168	09/18/10 16:06	0	0	0	0	0	NULL	NULL	0	NULL	0	NULL	0	0	0	0	0	0	0	NULL	NULL	NULL	NULL	NULL	0	NULL	NULL	0	0	0	0	0	0	0	0	0	0	0	0	0	0	0	0	0	0	NULL	0
1661	01010000200A0D0000B808113D827614C1AABDEEBCDEA24241	NII10021169	09/18/10 16:16	0	0	0	0	0	NULL	NULL	1.32264664599178	NULL	0	NULL	0	0	0	0	0	0	0	NULL	NULL	NULL	NULL	NULL	0	NULL	NULL	0	0	0	1.32264664599178	0	0	0	0	0	0	0	0	0	0	0	0	0	0	NULL	0
1662	01010000200A0D000098735A4F737D14C13554BF2B159E4241	NII10021170	09/18/10 16:27	0	0	0	0	0	NULL	NULL	2.6474745388523	NULL	0	NULL	0	0	0	0	0	0	0	NULL	NULL	NULL	NULL	NULL	0	NULL	NULL	0	0	1.32373726942615	0	0	0	0	0	0	0	0	0	0	0	0	0	0	0	NULL	0
1663	01010000200A0D00002E03BC196A8B14C1D28B424A34944241	NII10021172	09/18/10 16:48	0	0	0	0	0	NULL	NULL	0	NULL	0	NULL	0	0	0	0	0	0	0	NULL	NULL	NULL	NULL	NULL	0	NULL	NULL	0	0	0	0	0	0	0	0	0	0	0	0	0	0	0	0	0	0	NULL	0
1664	01010000200A0D000062EFD2BF669214C1BDCE8166608F4241	NII10021173	09/18/10 16:58	0	0	0	0	0	NULL	NULL	1.32510172145974	NULL	0	NULL	0	0	0	0	0	0	0	NULL	NULL	NULL	NULL	NULL	0	NULL	NULL	0	0	1.32510172145974	1.32510172145974	0	0	0	0	0	0	1.32510172145974	0	0	0	0	1.32510172145974	0	0	NULL	0
1665	01010000200A0D0000020E8A5CFC9814C18190974A8B8A4241	NII10021174	09/18/10 17:09	0	0	0	0	0	NULL	NULL	0	NULL	0	NULL	0	0	0	0	0	0	0	NULL	NULL	NULL	NULL	NULL	0	NULL	NULL	0	0	0	0	0	0	0	0	0	0	0	0	0	0	0	0	0	0	NULL	0
1666	01010000200A0D0000B8CD9AD424A014C1B3CE46259A854241	NII10021175	09/18/10 17:19	0	0	0	0	0	NULL	NULL	0	NULL	0	NULL	0	0	0	0	0	0	0	NULL	NULL	NULL	NULL	NULL	0	NULL	NULL	0	0	0	0	0	0	0	0	0	0	0	0	0	0	0	5.12426545983316	0	0	NULL	0
1667	01010000200A0D0000AEA599C1D59A14C132FE0A40CF7D4241	NII10021176	09/18/10 17:37	0	0	0	0	0	NULL	NULL	0	NULL	0	NULL	0	0	0	0	0	0	0	NULL	NULL	NULL	NULL	NULL	0	NULL	NULL	0	0	2.4399454438958	0	0	0	0	0	0	0	0	0	0	0	0	0	0	0	NULL	0
1668	01010000200A0D0000BF3433AA336814C1AC6966E9467F4241	NII10021177	09/18/10 17:53	0	0	0	0	0	NULL	NULL	0	NULL	0	NULL	0	0	0	0	0	0	0	NULL	NULL	NULL	NULL	NULL	0	NULL	NULL	0	0	0	0	0	0	0	0	0	0	0	0	0	0	0	1.26702456937128	0	0	NULL	0
1669	01010000200A0D0000EE9E0F77A86114C1EA68F7A54D844241	NII10021178	09/18/10 18:04	0	0	0	0	0	NULL	NULL	0	NULL	0	NULL	0	0	0	0	0	0	0	NULL	NULL	NULL	NULL	NULL	0	NULL	NULL	0	0	0	0	0	0	0	0	0	0	0	0	0	0	0	5.00277468543061	0	0	NULL	0
1670	01010000200A0D00006036B692995A14C1723C526D6B894241	NII10021179	09/18/10 18:14	0	0	0	0	0	NULL	NULL	0	NULL	0	NULL	0	0	0	0	0	0	0	NULL	NULL	NULL	NULL	NULL	0	NULL	NULL	0	0	0	0	0	0	0	0	0	0	0	0	0	0	0	0	0	0	NULL	0
1671	01010000200A0D0000BA3CB5A8905314C1FDD3874B8F8E4241	NII10021180	09/18/10 18:25	0	0	0	0	0	NULL	NULL	0	NULL	0	NULL	0	0	0	0	0	0	0	NULL	NULL	NULL	NULL	NULL	0	NULL	NULL	0	0	0	0	0	0	0	0	0	0	0	0	0	0	0	0	0	0	NULL	0
1672	01010000200A0D0000AF4823EDDD4C14C1CA2A46D87C934241	NII10021181	09/18/10 18:35	0	0	0	0	0	NULL	NULL	0	NULL	0	NULL	0	0	0	0	0	0	0	NULL	NULL	NULL	NULL	NULL	0	NULL	NULL	0	0	0	0	0	0	0	0	0	0	0	0	0	0	0	0	0	0	NULL	0
1673	01010000200A0D0000BE4E5605434614C13685AA4177984241	NII10021182	09/18/10 18:45	0	0	0	0	0	NULL	NULL	1.22505885840504	NULL	0	NULL	0	0	0	0	0	0	0	NULL	NULL	NULL	NULL	NULL	0	NULL	NULL	0	0	0	0	0	0	0	0	0	0	0	0	0	0	0	0	0	0	NULL	0
1674	01010000200A0D0000F77E71A3F03E14C1F81FD6F8B39D4241	NII10021183	09/18/10 18:56	0	0	0	0	0	NULL	NULL	0	NULL	0	NULL	0	0	0	0	0	0	0	NULL	NULL	NULL	NULL	NULL	0	NULL	NULL	0	0	0	0	0	0	0	0	0	0	0	0	0	0	0	0	0	0	NULL	0
1675	01010000200A0D0000915E23954A3814C116CF6B82A8A24241	NII10021184	09/18/10 19:07	0	0	0	0	0	NULL	NULL	0	NULL	0	NULL	0	0	0	0	0	0	0	NULL	NULL	NULL	NULL	NULL	0	NULL	NULL	0	0	0	0	0	0	0	0	0	0	0	0	0	0	0	0	0	0	NULL	0
1676	01010000200A0D0000BB164F31263114C184A0319BDAA74241	NII10021185	09/18/10 19:18	0	0	0	0	0	NULL	NULL	0	NULL	0	NULL	0	0	0	0	0	0	0	NULL	NULL	NULL	NULL	NULL	0	NULL	NULL	0	0	0	0	0	0	0	0	0	0	0	0	0	0	0	1.33675034200229	0	0	NULL	0
1677	01010000200A0D000028CECFDCDF2A14C16CE869BF9CAC4241	NII10021186	09/18/10 19:28	0	0	0	0	0	NULL	NULL	0	NULL	0	NULL	0	0	0	0	0	0	0	NULL	NULL	NULL	NULL	NULL	0	NULL	NULL	0	0	0	0	0	0	0	0	0	0	1.33671929362682	0	0	0	0	0	0	0	NULL	0
1678	01010000200A0D0000E5E72EFDFCE613C15707D5DAF5B14241	NII10021188	09/19/10 08:44	0	0	0	0	0	NULL	NULL	0	NULL	0	NULL	0	0	0	0	0	0	0	NULL	NULL	NULL	NULL	NULL	0	NULL	NULL	0	0	6.33864726356496	0	0	0	0	0	0	0	1.26772945271299	0	0	0	0	0	0	0	NULL	0
1679	01010000200A0D0000B25C4EFEE5ED13C158BC090BF3AC4241	NII10021189	09/19/10 08:55	0	0	0	0	0	NULL	NULL	3.96677670318541	NULL	0	NULL	0	0	0	0	0	0	0	NULL	NULL	NULL	NULL	NULL	0	NULL	NULL	0	0	0	0	0	0	0	0	0	0	0	0	0	0	0	0	0	0	NULL	0
1680	01010000200A0D0000B2B560CFAEF413C1B137657A13A84241	NII10021190	09/19/10 09:05	0	0	0	0	0	NULL	NULL	2.59021227254909	NULL	0	NULL	0	0	0	0	0	0	0	NULL	NULL	NULL	NULL	NULL	0	NULL	NULL	0	0	0	0	0	0	0	0	0	0	0	0	0	0	0	1.29510613627454	0	0	NULL	0
1681	01010000200A0D0000B41E64035EFB13C1672BB1C315A34241	NII10021191	09/19/10 09:16	0	0	0	0	0	NULL	NULL	0	NULL	0	NULL	0	0	0	0	0	0	0	NULL	NULL	NULL	NULL	NULL	0	NULL	NULL	0	0	0	0	0	0	0	0	0	0	0	0	0	0	0	1.27819558035283	0	0	NULL	0
1682	01010000200A0D0000F5100185470214C1716DB0D21F9E4241	NII10021192	09/19/10 09:26	0	0	0	0	0	NULL	NULL	0	NULL	0	NULL	0	0	0	0	0	0	0	NULL	NULL	NULL	NULL	NULL	0	NULL	NULL	0	0	0	0	0	0	0	0	0	0	0	0	0	0	0	0	0	0	NULL	0
1683	01010000200A0D00000B9B7BB8E80814C14410B64331994241	NII10021193	09/19/10 09:36	0	0	0	0	0	NULL	NULL	0	NULL	0	NULL	0	0	0	0	0	0	0	NULL	NULL	NULL	NULL	NULL	0	NULL	NULL	0	0	0	0	0	0	0	0	0	0	0	0	0	0	0	0	0	0	NULL	0
1684	01010000200A0D0000A30B3F10A70F14C12F92DBBC67944241	NII10021194	09/19/10 09:47	0	0	0	0	0	NULL	NULL	0	NULL	0	NULL	0	0	0	0	0	0	0	NULL	NULL	NULL	NULL	NULL	0	NULL	NULL	0	0	0	0	0	0	0	0	0	0	0	0	0	0	0	0	0	0	NULL	0
1685	01010000200A0D00009A8E72BE181614C1347C4246A18F4241	NII10021195	09/19/10 09:57	0	0	0	0	0	NULL	NULL	1.29377926705674	NULL	0	NULL	0	0	0	0	0	0	0	NULL	NULL	NULL	NULL	NULL	0	NULL	NULL	0	0	0	0	0	0	0	0	0	0	0	0	0	0	0	0	0	0	NULL	0
1686	01010000200A0D000078B395930F1D14C1CCB76F46A78A4241	NII10021196	09/19/10 10:07	0	0	0	0	0	NULL	NULL	0	NULL	0	NULL	0	0	0	0	0	0	0	NULL	NULL	NULL	NULL	NULL	0	NULL	NULL	0	0	0	0	0	0	0	0	0	0	0	0	0	0	0	0	0	0	NULL	0
1687	01010000200A0D00003CFE62EBBB2314C15635F00FB2854241	NII10021197	09/19/10 10:18	0	0	0	0	0	NULL	NULL	0	NULL	0	NULL	0	0	0	0	0	0	0	NULL	NULL	NULL	NULL	NULL	0	NULL	NULL	0	0	0	0	0	0	0	0	0	0	0	0	0	0	0	0	0	0	NULL	0
1688	01010000200A0D000002B8488499F313C1657B635ED77C4241	NII10021199	09/19/10 10:50	0	0	0	0	0	NULL	NULL	0	NULL	0	NULL	0	0	0	0	0	0	0	NULL	NULL	NULL	NULL	NULL	0	NULL	NULL	0	0	0	0	0	0	0	0	0	0	0	0	0	0	0	0	0	0	NULL	0
1689	01010000200A0D000077331F4BFDEC13C12127CE9098814241	NII10021200	09/19/10 11:00	0	0	0	0	1.25706158992179	NULL	NULL	0	NULL	0	NULL	0	0	0	0	0	0	0	NULL	NULL	NULL	NULL	NULL	0	NULL	NULL	0	0	0	0	0	0	0	0	0	0	0	0	0	0	0	0	0	0	NULL	0
1690	01010000200A0D000005AD126127E613C1D84FAEC8AB864241	NII10021201	09/19/10 11:11	0	0	0	0	0	NULL	NULL	0	NULL	0	NULL	0	0	0	0	0	0	0	NULL	NULL	NULL	NULL	NULL	0	NULL	NULL	0	0	0	0	0	0	0	0	0	0	0	0	0	0	0	0	0	0	NULL	0
1691	01010000200A0D0000F9A49BB885DF13C1729577577D8B4241	NII10021202	09/19/10 11:21	0	0	0	0	0	NULL	NULL	0	NULL	0	NULL	0	0	0	0	0	0	0	NULL	NULL	NULL	NULL	NULL	0	NULL	NULL	0	0	0	0	0	0	0	0	0	0	0	0	0	0	0	0	0	0	NULL	0
1692	01010000200A0D00008C0573B379D813C1A924E62257904241	NII10021203	09/19/10 11:31	0	0	0	0	0	NULL	NULL	1.25260608071407	NULL	0	NULL	0	0	0	0	0	0	0	NULL	NULL	NULL	NULL	NULL	0	NULL	NULL	0	0	0	0	0	0	0	0	0	0	0	0	0	0	0	0	0	0	NULL	0
1693	01010000200A0D00000527ED20C3D113C10AC9A59B6A954241	NII10021204	09/19/10 11:42	0	0	0	0	0	NULL	NULL	0	NULL	0	NULL	0	0	0	0	0	0	0	NULL	NULL	NULL	NULL	NULL	0	NULL	NULL	0	0	0	0	0	0	0	0	0	0	0	0	0	0	0	0	0	0	NULL	0
1694	01010000200A0D0000B476F8DB0ACB13C1462DC2534A9A4241	NII10021205	09/19/10 11:53	0	1.33314538246488	0	0	0	NULL	NULL	0	NULL	0	NULL	0	0	0	0	0	0	0	NULL	NULL	NULL	NULL	NULL	0	NULL	NULL	0	0	0	0	0	0	0	0	0	0	0	0	0	0	0	0	0	0	NULL	0
1695	01010000200A0D000008A7150874C413C1C4C40B63129F4241	NII10021206	09/19/10 12:03	0	0	0	0	0	NULL	NULL	0	NULL	0	NULL	0	0	0	0	0	0	0	NULL	NULL	NULL	NULL	NULL	0	NULL	NULL	0	0	0	0	0	0	0	0	0	0	0	0	0	0	0	0	0	0	NULL	0
1696	01010000200A0D00001B1D984E56B613C1BDB1C79E3BA94241	NII10021208	09/19/10 12:25	0	0	0	0	0	NULL	NULL	0	NULL	0	NULL	0	0	0	0	0	0	0	NULL	NULL	NULL	NULL	NULL	0	NULL	NULL	0	0	0	0	0	0	0	0	0	0	0	0	0	0	0	0	0	0	NULL	0
1697	01010000200A0D0000BF5BA983178513C1E6D627E37BAB4241	NII10021209	09/19/10 12:54	0	0	0	0	0	NULL	NULL	0	NULL	0	NULL	0	0	0	0	0	0	0	NULL	NULL	NULL	NULL	NULL	0	NULL	NULL	0	0	0	0	0	0	0	0	0	0	0	0	0	0	0	0	0	0	NULL	0
1698	01010000200A0D0000B83C4F3FF46413C117F5BAB77FA64241	NII10021210	09/19/10 13:05	0	0	0	0	0	NULL	NULL	0	NULL	0	NULL	0	0	0	0	0	0	0	NULL	NULL	NULL	NULL	NULL	0	NULL	NULL	0	0	0	0	0	0	0	0	0	0	0	0	0	0	0	0	0	0	NULL	0
1699	01010000200A0D0000F38C3704664413C16913956783A14241	NII10021211	09/19/10 13:16	0	0	0	0	0	NULL	NULL	0	NULL	0	NULL	0	1.07276775361385	0	0	0	0	0	NULL	NULL	NULL	NULL	NULL	0	NULL	NULL	0	0	0	0	0	0	0	0	0	0	0	0	0	0	0	0	0	0	NULL	0
1700	01010000200A0D0000B91D98CCB61313C153CBBDDA129A4241	NII10021212	09/19/10 13:32	0	0	0	0	0	NULL	NULL	0	NULL	0	NULL	0	0	0	0	0	0	0	NULL	NULL	NULL	NULL	NULL	0	NULL	NULL	0	0	0	0	0	0	0	0	0	0	0	0	0	0	0	0	0	0	NULL	0
1701	01010000200A0D00004E2B9FDAECF412C11D207D1A5D954241	NII10021213	09/19/10 13:42	0	0	0	0	0	NULL	NULL	1.02123291197668	NULL	0	NULL	0	0	0	0	0	0	0	NULL	NULL	NULL	NULL	NULL	0	NULL	NULL	0	0	0	0	0	0	0	0	0	0	0	0	0	0	0	0	0	0	NULL	0
1702	01010000200A0D0000403C1096A5D312C17A06AFFA40904241	NII10021214	09/19/10 13:53	0	0	0	0	0	NULL	NULL	0	NULL	0	NULL	0	0	0	0	0	0	0	NULL	NULL	NULL	NULL	NULL	0	NULL	NULL	0	0	0	0	0	0	0	0	0	0	0	0	0	0	0	0	0	0	NULL	0
1703	01010000200A0D0000550A3E8D94B312C1DF354E98528B4241	NII10021215	09/19/10 14:03	0	0	0	0	0	NULL	NULL	0	NULL	0	NULL	0	0	0	0	0	0	0	NULL	NULL	NULL	NULL	NULL	0	NULL	NULL	0	0	0	0	0	0	0	0	0	0	0	0	0	0	0	0	0	0	NULL	0
1704	01010000200A0D0000B42D2D280D9212C10541D4FB42864241	NII10021216	09/19/10 14:14	0	0	0	0	0	NULL	NULL	0	NULL	0	NULL	0	0	0	0	0	0	0	NULL	NULL	NULL	NULL	NULL	0	NULL	NULL	0	0	0	0	0	0	0	0	0	0	0	0	0	0	0	0	0	0	NULL	0
1705	01010000200A0D00005D2060BB296212C128A0BE0DEC7E4241	NII10021217	09/19/10 14:30	0	0	0	0	0	NULL	NULL	0	NULL	0	NULL	0	0	0	0	0	0	0	NULL	NULL	NULL	NULL	NULL	0	NULL	NULL	0	0	0	0	0	0	0	0	0	0	0	0	0	0	0	0	0	0	NULL	0
1706	01010000200A0D0000EC284355D90F12C1835F5FC96A724241	NII10021218	09/19/10 14:57	0	0	0	0	0	NULL	NULL	0	NULL	0	NULL	0	0	0	0	0	0	0	NULL	NULL	NULL	NULL	NULL	0	NULL	NULL	0	0	0	0	0	0	0	0	0	0	0	0	0	0	0	0	0	0	NULL	0
1707	01010000200A0D00001D08A9D265FD11C1A0999DE7E16D4241	NII10021219	09/19/10 15:08	0	0	0	0	0	NULL	NULL	1.32176492858725	NULL	0	NULL	0	0	0	0	0	0	0	NULL	NULL	NULL	NULL	NULL	0	NULL	NULL	0	0	0	0	0	0	0	0	0	0	0	0	0	0	0	1.32176492858725	0	0	NULL	0
1708	01010000200A0D00000BEA26A46BEB11C15662BE3C70694241	NII10021220	09/19/10 15:18	0	0	0	0	0	NULL	NULL	0	NULL	0	NULL	0	0	0	0	0	0	0	NULL	NULL	NULL	NULL	NULL	0	NULL	NULL	0	0	0	0	0	0	0	0	0	0	0	0	0	0	0	0	0	0	NULL	0
1709	01010000200A0D0000AAF7943B4BD911C1F5B2597902654241	NII10021221	09/19/10 15:28	0	0	0	0	1.3744601278706	NULL	NULL	0	NULL	0	NULL	0	0	0	0	0	0	0	NULL	NULL	NULL	NULL	NULL	0	NULL	NULL	0	0	0	0	0	0	0	0	0	0	0	0	0	0	0	0	0	0	NULL	0
1710	01010000200A0D0000F9A8042D4DC711C1004AB1319D604241	NII10021222	09/19/10 15:39	0	0	0	0	0	NULL	NULL	0	NULL	0	NULL	0	0	0	0	0	0	0	NULL	NULL	NULL	NULL	NULL	0	NULL	NULL	0	0	0	0	0	0	0	0	0	0	0	0	0	0	0	0	0	0	NULL	0
1711	01010000200A0D0000DBEDA39969B511C17199DDFA2B5C4241	NII10021223	09/19/10 15:48	0	0	0	0	0	NULL	NULL	0	NULL	0	NULL	0	0	0	0	0	0	0	NULL	NULL	NULL	NULL	NULL	0	NULL	NULL	0	0	0	0	0	0	0	0	0	0	0	0	0	0	0	0	0	0	NULL	0
1712	01010000200A0D0000A7A5C7AF69A411C119DCCF7F09584241	NII10021224	09/19/10 15:59	0	0	0	0	0	NULL	NULL	0	NULL	0	NULL	0	0	0	0	0	0	0	NULL	NULL	NULL	NULL	NULL	0	NULL	NULL	0	0	0	0	0	0	0	0	0	0	0	0	0	0	0	0	0	0	NULL	0
1713	01010000200A0D0000B1E520EA708F11C130DB3B35E9524241	NII10021225	09/19/10 16:11	0	0	0	0	0	NULL	NULL	0	NULL	0	NULL	0	0	0	0	0	0	0	NULL	NULL	NULL	NULL	NULL	0	NULL	NULL	0	0	0	0	0	0	0	0	0	0	0	0	0	0	0	0	0	0	NULL	0
1714	01010000200A0D00001D913B76E16A11C1C0154246F8494241	NII10021227	09/19/10 16:31	0	0	0	0	0	NULL	NULL	1.3015741209997	NULL	0	NULL	0	0	0	0	0	0	0	NULL	NULL	NULL	NULL	NULL	0	NULL	NULL	0	0	0	0	0	0	0	0	0	0	0	0	0	0	0	0	0	0	NULL	0
1715	01010000200A0D000018B67987CA5711C10776556558454241	NII10021228	09/19/10 16:42	0	0	0	0	0	NULL	NULL	0	NULL	0	NULL	0	0	0	0	0	0	0	NULL	NULL	NULL	NULL	NULL	0	NULL	NULL	0	0	0	0	0	0	0	0	0	0	0	0	0	0	0	0	0	0	NULL	0
1716	01010000200A0D00004880AE75A54411C102D59EB9B1404241	NII10021229	09/19/10 16:53	0	0	0	0	0	NULL	NULL	0	NULL	0	NULL	0	0	0	0	0	0	0	NULL	NULL	NULL	NULL	NULL	0	NULL	NULL	0	0	0	0	0	0	0	0	0	0	0	0	0	0	0	0	0	0	NULL	0
1717	01010000200A0D0000BF8C430C811E11C18BA8598967374241	NII10021231	09/19/10 17:14	0	0	0	0	0	NULL	NULL	0	NULL	0	NULL	0	0	0	0	0	0	0	NULL	NULL	NULL	NULL	NULL	0	NULL	NULL	0	0	0	0	0	0	0	0	0	0	0	0	0	0	0	0	0	0	NULL	0
1718	01010000200A0D000052B6E252900B11C16EC80509D2324241	NII10021232	09/19/10 17:24	0	0	0	0	0	NULL	NULL	0	NULL	0	NULL	0	0	0	0	0	0	0	NULL	NULL	NULL	NULL	NULL	0	NULL	NULL	0	0	0	0	0	0	0	0	0	0	0	0	0	0	0	0	0	0	NULL	0
1719	01010000200A0D000005A7EE3B92F710C1792A3AD7EE2D4241	NII10021233	09/19/10 17:35	0	0	0	0	0	NULL	NULL	0	NULL	0	NULL	0	0	0	0	0	0	0	NULL	NULL	NULL	NULL	NULL	0	NULL	NULL	0	0	0	0	0	0	0	0	0	0	1.2481728944368	0	0	0	0	0	0	0	NULL	0
1720	01010000200A0D0000A8FA549E0BE410C12E0F18333E294241	NII10021234	09/19/10 17:46	0	0	0	0	0	NULL	NULL	0	NULL	0	NULL	0	0	0	0	0	0	0	NULL	NULL	NULL	NULL	NULL	0	NULL	NULL	0	0	0	0	0	0	0	0	0	0	0	0	0	0	0	0	0	0	NULL	0
1721	01010000200A0D0000F12E8B5AB6D110C1A60DEA00D5244241	NII10021235	09/19/10 17:57	0	0	0	0	0	NULL	NULL	0	NULL	0	NULL	0	0	0	0	0	0	0	NULL	NULL	NULL	NULL	NULL	0	NULL	NULL	0	0	0	0	0	0	0	0	0	0	0	0	0	0	0	0	0	0	NULL	0
1722	01010000200A0D0000FDB116704BBF10C1AEC458F667204241	NII10021236	09/19/10 18:07	0	0	0	0	0	NULL	NULL	0	NULL	0	NULL	0	0	0	0	0	0	0	NULL	NULL	NULL	NULL	NULL	0	NULL	NULL	0	0	0	0	0	0	0	0	0	0	0	0	0	0	0	0	0	0	NULL	0
1723	01010000200A0D0000B8FFD87471AD10C15958142A0B1C4241	NII10021237	09/19/10 18:17	0	0	0	0	1.32291075811096	NULL	NULL	0	NULL	0	NULL	0	0	0	0	0	0	0	NULL	NULL	NULL	NULL	NULL	0	NULL	NULL	0	0	0	0	0	0	0	0	0	0	0	0	0	0	0	0	0	0	NULL	0
1724	01010000200A0D0000D872A479DF9A10C1C7230EFBA3174241	NII10021238	09/19/10 18:28	0	0	0	0	0	NULL	NULL	0	NULL	0	NULL	0	0	0	0	0	0	0	NULL	NULL	NULL	NULL	NULL	0	NULL	NULL	0	0	0	0	0	0	0	0	0	0	0	0	0	0	0	0	0	0	NULL	0
1725	01010000200A0D00009521D7D15C8810C11ADC567029134241	NII10021239	09/19/10 18:39	0	0	0	0	0	NULL	NULL	0	NULL	0	NULL	0	0	0	0	0	0	0	NULL	NULL	NULL	NULL	NULL	0	NULL	NULL	0	0	0	0	0	0	0	0	0	0	0	0	0	0	0	0	0	0	NULL	0
1726	01010000200A0D000028F331314D7510C1299D1D3F9A0E4241	NII10021240	09/19/10 18:50	0	0	0	0	0	NULL	NULL	0	NULL	0	NULL	0	0	0	0	0	0	0	NULL	NULL	NULL	NULL	NULL	0	NULL	NULL	0	0	0	0	0	0	0	0	0	0	0	0	0	0	0	0	0	0	NULL	0
1727	01010000200A0D00003FCB7EE59D4D10C1C12A65AC15054241	NII10021242	09/19/10 19:12	0	0	0	0	0	NULL	NULL	0	NULL	0	NULL	0	0	0	0	0	0	0	NULL	NULL	NULL	NULL	NULL	0	NULL	NULL	0	0	0	0	0	0	0	0	0	0	1.3469617388144	0	0	0	0	0	0	0	NULL	0
1728	01010000200A0D00004D838BA2683B10C11A0BB2A3BC004241	NII10021243	09/19/10 19:22	0	0	0	0	1.3400742938685	NULL	NULL	0	NULL	0	NULL	0	0	0	0	0	0	0	NULL	NULL	NULL	NULL	NULL	0	NULL	NULL	0	0	0	0	0	0	0	0	0	0	0	0	0	0	0	0	0	0	NULL	0
1729	01010000200A0D0000437D0E9F552910C1FA5AE71C61FC4141	NII10021244	09/19/10 19:32	0	0	0	0	0	NULL	NULL	0	NULL	0	NULL	0	0	0	0	0	0	0	NULL	NULL	NULL	NULL	NULL	0	NULL	NULL	0	0	0	0	0	0	0	0	0	0	0	0	0	0	0	2.70784165040352	0	0	NULL	0
1730	01010000200A0D000006E48C08301710C1584F208512F84141	NII10021245	09/19/10 19:43	0	0	0	0	0	NULL	NULL	0	NULL	0	NULL	0	0	0	0	0	0	0	NULL	NULL	NULL	NULL	NULL	0	NULL	NULL	0	0	0	0	0	0	0	0	0	0	1.34563665417368	0	0	0	0	4.03690996252105	0	0	NULL	0
1731	01010000200A0D00007CD685F02D0510C1B968282AC0F34141	NII10021246	09/19/10 19:53	0	0	0	0	0	NULL	NULL	0	NULL	0	NULL	0	0	0	0	0	0	0	NULL	NULL	NULL	NULL	NULL	0	NULL	NULL	0	0	0	0	0	0	0	0	0	0	0	0	0	0	0	0	0	0	NULL	0
1732	01010000200A0D0000754250B369E60FC11105F76677EF4141	NII10021247	09/19/10 20:03	0	0	0	0	0	NULL	NULL	1.35765037571346	NULL	0	NULL	0	0	0	0	0	0	0	NULL	NULL	NULL	NULL	NULL	0	NULL	NULL	0	0	0	0	0	0	0	0	0	0	0	0	0	0	0	0	0	0	NULL	0
1733	01010000200A0D00003EB0E473F6C10FC194BA9A5622EB4141	NII10021248	09/19/10 20:14	0	0	0	0	1.33545556256875	NULL	NULL	0	NULL	0	NULL	0	0	0	0	0	0	0	NULL	NULL	NULL	NULL	NULL	0	NULL	NULL	0	0	0	0	0	0	0	0	0	0	0	0	0	0	0	0	0	0	NULL	0
1734	01010000200A0D0000809C1714E09C0FC114D504AFC1E64141	NII10021249	09/19/10 20:24	0	0	0	0	0	NULL	NULL	0	NULL	0	NULL	0	0	0	0	0	0	0	NULL	NULL	NULL	NULL	NULL	0	NULL	NULL	0	0	0	0	0	0	0	0	0	0	0	0	0	0	0	2.64708563226366	0	0	NULL	0
1735	01010000200A0D0000454F542C6DD813C16AC682CBEB2D4241	NII10021250	09/11/10 08:03	0	0	0	0	0	NULL	NULL	0	NULL	0	NULL	0	14.7210876664984	0	0	0	0	0	NULL	NULL	NULL	NULL	NULL	0	NULL	NULL	0	0	0	0	0	0	0	0	0	0	0	0	0	0	0	0	0	0	NULL	0
1736	01010000200A0D0000FB7361506EE914C1EEC87FCC98164241	NII10021251	09/12/10 08:08	0	0	0	0	0	NULL	NULL	2.67880766356188	NULL	0	NULL	0	0	0	0	0	0	0	NULL	NULL	NULL	NULL	NULL	0	NULL	NULL	0	0	0	0	0	0	0	0	0	0	0	0	0	0	0	0	0	0	NULL	0
1737	01010000200A0D0000FDFD0631223A19C161168B16152B4141	WWW09010002	08/05/09 21:06	0	0	0	0	0	NULL	NULL	0	NULL	0	NULL	0	0	0	0	0	0	0	NULL	NULL	NULL	NULL	NULL	0	NULL	NULL	0	0	0	0	0	0	0	0	0	0	0	0	0	0	0	0	0	0	NULL	0
1738	01010000200A0D0000D0F52981161419C1D21B4C850B294141	WWW09010005	08/05/09 21:17	0	0	0	0	0	NULL	NULL	0	NULL	0	NULL	0	0	0	0	0	0	0	NULL	NULL	NULL	NULL	NULL	0	NULL	NULL	0	0	0	0	0	0	0	0	0	0	0	0	0	0	0	0	0	0	NULL	0
1739	01010000200A0D000004CC53A063E918C12ADCC20EDA264141	WWW09010006	08/05/09 21:30	0	0	0	0	0	NULL	NULL	0	NULL	0	NULL	0	0	0	0	0	0	0	NULL	NULL	NULL	NULL	NULL	0	NULL	NULL	0	0	0	0	0	0	0	0	0	0	0	0	0	0	0	0	0	0	NULL	0
1740	01010000200A0D000082A36B8716C318C17F63B9CF1C254141	WWW09010007	08/05/09 21:41	0	0	0	0	0	NULL	NULL	0	NULL	0	NULL	0	0	0	0	0	0	0	NULL	NULL	NULL	NULL	NULL	0	NULL	NULL	0	0	0	0	0	0	0	0	0	0	0	0	0	0	0	0	0	0	NULL	0
1741	01010000200A0D000089F33357ED5618C100509E9F3B204141	WWW09010110	08/05/09 22:13	0	0	0	0	0	NULL	NULL	0	NULL	0	NULL	0	0	0	0	0	0	0	NULL	NULL	NULL	NULL	NULL	0	NULL	NULL	0	0	0	0	0	0	0	0	0	0	0	0	0	0	0	0	0	0	NULL	0
1742	01010000200A0D00009853A85D20EC17C166D8EE6A321B4141	WWW09010113	08/05/09 22:45	0	0	0	0	0	NULL	NULL	0	NULL	0	NULL	0	0	0	0	0	0	0	NULL	NULL	NULL	NULL	NULL	0	NULL	NULL	0	0	0	0	0	0	0	0	0	0	0	0	0	0	0	0	0	0	NULL	0
1743	01010000200A0D00000200B83923C617C12D3D8EE773194141	WWW09010114	08/05/09 22:57	0	0	0	0	0	NULL	NULL	0	NULL	0	NULL	0	0	0	0	0	0	0	NULL	NULL	NULL	NULL	NULL	0	NULL	NULL	0	0	0	0	0	0	0	0	0	0	0	0	0	0	0	0	0	0	NULL	0
1744	01010000200A0D00009D2D8FB1861717C177381C4189114141	WWW09010119	08/05/09 23:49	0	0	0	0	0	NULL	NULL	0.6669338366585	NULL	0	NULL	0	0	0	0	0	0	0	NULL	NULL	NULL	NULL	NULL	0	NULL	NULL	0	0	0	0	0	0	0	0	0	0	0	0	0	0	0	0	0	0	NULL	0
1745	01010000200A0D0000F6D8BBBCA1C416C1B2746615D40D4141	WWW09010120	08/06/09 00:12	0	0	0	0	2.66882716944159	NULL	NULL	0	NULL	0	NULL	0	0	0	0	0	0	0	NULL	NULL	NULL	NULL	NULL	0	NULL	NULL	0	0	0	0	0	0	0	0	0	0	0	0	0	0	0	0	0	0	NULL	0
1746	01010000200A0D00007B14954F369E16C15965B8AE1D0C4141	WWW09010121	08/06/09 00:22	0	0	0	0	1.29219324611854	NULL	NULL	0	NULL	0	NULL	0	0	0	0	0	0	0	NULL	NULL	NULL	NULL	NULL	0	NULL	NULL	0	0	0	0	0	0	0	0	0	0	0	0	0	0	0	0	0	0	NULL	0
1747	01010000200A0D0000D2267217657516C1C3B67C435B0A4141	WWW09010122	08/06/09 00:33	0	0	0	0	1.31265763976419	NULL	NULL	0	NULL	0	NULL	0	0	0	0	0	0	0	NULL	NULL	NULL	NULL	NULL	0	NULL	NULL	0	0	0	0	0	0	0	0	0	0	0	0	0	0	0	0	0	0	NULL	0
1748	01010000200A0D000007DC8BD19E6616C11B24536EAA1B4141	WWW09010130	08/06/09 02:16	0	0	0	0	3.76480688999068	NULL	NULL	0	NULL	0	NULL	0	0	0	0	0	0	0	NULL	NULL	NULL	NULL	NULL	0	NULL	NULL	0	0	0	0	0	0	0	0	0	0	0	0	0	0	0	0	0	0	NULL	0
1749	01010000200A0D00006391FC868EEE16C1A7848CFDB2384141	WWW09010133	08/06/09 04:48	0	0	0	0	0	NULL	NULL	0	NULL	0	NULL	0	0	0	0	0	0	0	NULL	NULL	NULL	NULL	NULL	0	NULL	NULL	0	0	0	0	0	0	0	0	0	0	0	0	0	0	0	0	0	0	NULL	0
1750	01010000200A0D00004B47B82EA27B17C14C83C1A4B0544141	WWW09010139	08/06/09 05:52	0	0	0	0	1.88531299893145	NULL	NULL	0	NULL	0	NULL	0	0	0	0	0	0	0	NULL	NULL	NULL	NULL	NULL	0	NULL	NULL	0	0	0	0	0	0	0	0	0	0	0	0	0	0	0	0	0	0	NULL	0
1751	01010000200A0D00006A6D70B1679317C12524334C3B594141	WWW09010140	08/06/09 06:03	0	0	0	0	0	NULL	NULL	0	NULL	0	NULL	0	0	0	0	0	0	0	NULL	NULL	NULL	NULL	NULL	0	NULL	NULL	0	0	0	0	0	0	0	0	0	0	0	0	0	0	0	0	0	0	NULL	0
1752	01010000200A0D000079B1D0F6C27E1BC1D156148962D84141	WWW09020002	08/12/09 08:56	0	0	0	0	0	NULL	NULL	2.6330706768857	NULL	0	NULL	0	0	0	0	0	0	0	NULL	NULL	NULL	NULL	NULL	0	NULL	NULL	0	0	0	0	0	0	0	0	0	0	0	0	0	0	0	0	0	0	NULL	0
1753	01010000200A0D000031BF351EA6711BC10BB1D08836E24141	WWW09020004	08/12/09 09:17	0	0	0	0	0	NULL	NULL	0	NULL	0	NULL	0	0	0	0	0	0	0	NULL	NULL	NULL	NULL	NULL	0	NULL	NULL	0	0	0	0	0	0	0	0	0	0	0	0	0	0	0	0	0	0	NULL	0
1754	01010000200A0D0000B902AEF3CB4F1BC1D2EEEAF7D4FB4141	WWW09020009	08/12/09 10:12	0	0	0	0	0	NULL	NULL	0	NULL	0	NULL	0	0	0	0	0	0	0	NULL	NULL	NULL	NULL	NULL	0	NULL	NULL	0	0	0	0	0	0	0	0	0	0	0	0	0	0	0	0	0	0	NULL	0
1755	01010000200A0D00001207499CC6421BC18D96D6B4B4054241	WWW09020011	08/12/09 10:34	0	0	0	0	0	NULL	NULL	0	NULL	0	NULL	0	0	0	0	0	0	0	NULL	NULL	NULL	NULL	NULL	0	NULL	NULL	0	0	0	0	0	0	0	0	0	0	0	0	0	0	0	0	0	0	NULL	0
1756	01010000200A0D0000E514FB0512281BC164DBB236F1194241	WWW09020015	08/12/09 11:18	0	0	0	0	0	NULL	NULL	0	NULL	0	NULL	0	0	0	0	0	0	0	NULL	NULL	NULL	NULL	NULL	0	NULL	NULL	0	0	0	0	0	0	0	0	0	0	0	0	0	0	0	0	0	0	NULL	0
1757	01010000200A0D0000F5D4F2404ABF1AC15EDB7DEE123B4241	WWW09020023	08/12/09 12:59	0	0	0	0	0	NULL	NULL	0	NULL	0	NULL	0	0	0	0	0	0	0	NULL	NULL	NULL	NULL	NULL	0	NULL	NULL	0	0	0	0	0	0	0	0	0	0	0	0	0	0	0	0	0	0	NULL	0
1758	01010000200A0D00005D152873D8C61AC1B367F25814364241	WWW09020024	08/12/09 13:10	0	0	0	0	0	NULL	NULL	6.76600512571392	NULL	0	NULL	0	0	0	0	0	0	0	NULL	NULL	NULL	NULL	NULL	0	NULL	NULL	0	0	0	0	0	0	0	0	0	0	0	0	0	0	0	0	0	0	NULL	0
1759	01010000200A0D0000BFFB711996E71AC14484C26C941D4241	WWW09020029	08/12/09 14:04	0	0	0	0	0	NULL	NULL	0	NULL	0	NULL	0	0	0	0	0	0	0	NULL	NULL	NULL	NULL	NULL	0	NULL	NULL	0	0	0	0	0	0	0	0	0	0	0	0	0	0	0	0	0	0	NULL	0
1760	01010000200A0D00004A2CFCEAF8FF1AC1131FE4F1A50A4241	WWW09020033	08/12/09 14:46	0	0	0	0	0	NULL	NULL	4.12182025422096	NULL	0	NULL	0	0	0	0	0	0	0	NULL	NULL	NULL	NULL	NULL	0	NULL	NULL	0	0	0	0	0	0	0	0	0	0	0	0	0	0	0	0	0	0	NULL	0
1761	01010000200A0D0000D6C54A080D061BC1A6652FF5FC054241	WWW09020034	08/12/09 14:56	0	0	0	0	0	NULL	NULL	0	NULL	0	NULL	0	0	0	0	0	0	0	NULL	NULL	NULL	NULL	NULL	0	NULL	NULL	0	0	0	0	0	0	0	0	0	0	0	0	0	0	0	0	0	0	NULL	0
1762	01010000200A0D00002C11F1E8683B1BC1D34ABA069EDD4141	WWW09020043	08/13/09 08:59	0	0	0	0	0	NULL	NULL	0	NULL	0	NULL	0	0	0	0	0	0	0	NULL	NULL	NULL	NULL	NULL	0	NULL	NULL	0	0	0	0	0	0	0	0	0	0	0	0	0	0	0	0	0	0	NULL	0
1763	01010000200A0D0000B92AB917E2411BC1DFFC9429F0D84141	WWW09020044	08/13/09 09:10	0	0	0	0	0	NULL	NULL	0	NULL	0	NULL	0	0	0	0	0	0	0	NULL	NULL	NULL	NULL	NULL	0	NULL	NULL	0	0	0	0	0	0	0	0	0	0	0	0	0	0	0	0	0	0	NULL	0
1764	01010000200A0D0000822C8B79C4111BC11BF35C6DADD04141	WWW09020046	08/13/09 09:56	0	0	0	0	4.2558338106685	NULL	NULL	0	NULL	0	NULL	0	0	0	0	0	0	0	NULL	NULL	NULL	NULL	NULL	0	NULL	NULL	0	0	0	0	0	0	0	0	0	0	0	0	0	0	0	0	0	0	NULL	0
1765	01010000200A0D00005592BA66820A1BC18351E47551D54141	WWW09020047	08/13/09 10:07	0	0	0	0	0	NULL	NULL	1.34980379987779	NULL	0	NULL	0	0	0	0	0	0	0	NULL	NULL	NULL	NULL	NULL	0	NULL	NULL	0	0	0	0	0	0	0	0	0	0	0	0	0	0	0	0	0	0	NULL	0
1766	01010000200A0D0000C58A860274051BC1D0A267323DDA4141	WWW09020048	08/13/09 10:17	0	0	0	0	1.43568572728726	NULL	NULL	0	NULL	0	NULL	0	0	0	0	0	0	0	NULL	NULL	NULL	NULL	NULL	0	NULL	NULL	0	0	0	0	0	0	0	0	0	0	0	0	0	0	0	0	0	0	NULL	0
1767	01010000200A0D00003D838B6C07F91AC1CBCFF09FBFE34141	WWW09020050	08/13/09 10:38	0	0	0	0	0	NULL	NULL	0	NULL	0	NULL	0	0	0	0	0	0	0	NULL	NULL	NULL	NULL	NULL	0	NULL	NULL	0	0	0	0	0	0	0	0	0	0	0	0	0	0	0	0	0	0	NULL	0
1768	01010000200A0D0000A54FD1A25FD31AC171FE490784004241	WWW09020056	08/13/09 11:40	0	0	0	0	0	NULL	NULL	0	NULL	0	NULL	0	0	0	0	0	0	0	NULL	NULL	NULL	NULL	NULL	0	NULL	NULL	0	0	0	0	0	0	0	0	0	1.34626485265796	0	0	0	0	0	0	0	0	NULL	0
1769	01010000200A0D0000A90E48A239CC1AC10BEFB5044B054241	WWW09020057	08/13/09 11:50	0	0	0	0	1.3541529348214	NULL	NULL	0	NULL	0	NULL	0	0	0	0	0	0	0	NULL	NULL	NULL	NULL	NULL	0	NULL	NULL	0	0	0	0	0	0	0	0	0	0	0	0	0	0	0	0	0	0	NULL	0
1770	01010000200A0D00002712CF7F53B21AC199872EA5ED184241	WWW09020061	08/13/09 12:33	0	0	0	0	1.26367795800539	NULL	NULL	0	NULL	0	NULL	0	0	0	0	0	0	0	NULL	NULL	NULL	NULL	NULL	0	NULL	NULL	0	0	0	0	0	0	0	0	0	0	0	0	0	0	0	0	0	0	NULL	0
1771	01010000200A0D00003B41B3D866A41AC11DB565351E234241	WWW09020063	08/13/09 12:54	0	0	0	0	0	NULL	NULL	1.32530652586323	NULL	0	NULL	0	0	0	0	0	0	0	NULL	NULL	NULL	NULL	NULL	0	NULL	NULL	0	0	0	0	0	0	0	0	0	0	0	0	0	0	0	0	0	0	NULL	0
1772	01010000200A0D0000E8EFA9EF13981AC159066017EC2C4241	WWW09020065	08/13/09 13:15	0	0	0	0	1.31425742707524	NULL	NULL	0	NULL	0	NULL	0	0	0	0	0	0	0	NULL	NULL	NULL	NULL	NULL	0	NULL	NULL	0	0	0	0	0	0	0	0	0	0	0	0	0	0	0	0	0	0	NULL	0
[truncated: 26,767 more rows]
[truncated: 73 more columns]
